# Supplementary material for: Mycobacterial Tyrosine Phosphatase PtpB Affects Host Cytokine Expression by Dephosphorylating ERK1/2 and STAT3
Source: Mol Cell Proteomics. 2025 Sep 9;24(10):101067. doi: 10.1016/j.mcpro.2025.101067 (PMC12546780; doi:10.1016/j.mcpro.2025.101067)
Supplement: Table S1 [file mmc1.xlsx]

## Sheet: Sheet1
Table S1. TMT-based proteomic data after PtpA or PtpB overexpressed in HEK-293T cells.
Protein IDs	Majority protein IDs	Peptide counts (all)	Peptide counts (razor+unique)	Peptide counts (unique)	Protein names	Gene names	Fasta headers	Control intensity corrected 1	Control intensity corrected 2	Control intensity corrected 3	PtpA group intensity corrected 1	PtpA group intensity corrected 2	PtpA group intensity corrected 3	PtpB group intensity corrected 1	PtpB group intensity corrected 2	PtpB group intensity corrected 3	Log2 control intensity corrected 1	Log2 control intensity corrected 2	Log2 control intensity corrected 3	Log2 PtpA group intensity corrected 1	Log2 PtpA group intensity corrected 2	Log2 PtpA group intensity corrected 3	Log2 PtpB group intensity corrected 1	Log2 PtpB group intensity corrected 2	Log2 PtpB group intensity corrected 3	FC：PtpA/con	P：PtpA/con	FC：PtpB/con	P：PtpB/con
A0A024QZ33;Q9H0G5;K7ERM9;K7EK40;K7EMD8	A0A024QZ33;Q9H0G5	14;14;3;1;1	14;14;3;1;1	14;14;3;1;1	Nuclear speckle splicing regulatory protein 1	CCDC55;NSRP1	tr|A0A024QZ33|A0A024QZ33_HUMAN Coiled-coil domain-containing protein 55 OS=Homo sapiens OX=9606 GN=NSRP1 PE=1 SV=1;sp|Q9H0G5|NSRP1_HUMAN Nuclear speckle splicing regulatory protein 1 OS=Homo sapiens OX=9606 GN=NSRP1 PE=1 SV=1	639281	633036	654271	636002	665740	626684	646008	636983	646639	19.2861	19.2719	19.3195	19.2787	19.3446	19.2574	19.3012	19.2809	19.3026	1.00095	0.974473	1.00158	0.889692
A0A024QZP7;P06493;A0A087WZZ9;E5RIU6;A0A2R8YEB7;E7EUK8;Q96Q40;O94921	A0A024QZP7;P06493;A0A087WZZ9;E5RIU6	16;16;11;10;1;1;1;1	15;15;10;9;0;0;0;0	14;14;9;8;0;0;0;0	Cyclin-dependent kinase 1	CDC2;CDK1	tr|A0A024QZP7|A0A024QZP7_HUMAN Cell division cycle 2, G1 to S and G2 to M, isoform CRA_a OS=Homo sapiens OX=9606 GN=CDK1 PE=1 SV=1;sp|P06493|CDK1_HUMAN Cyclin-dependent kinase 1 OS=Homo sapiens OX=9606 GN=CDK1 PE=1 SV=3;tr|A0A087WZZ9|A0A087WZZ9_HUMAN Cycli	2.67549e+06	2.67189e+06	2.61799e+06	2.72158e+06	2707300	2.60804e+06	2.62519e+06	2.64257e+06	2.58597e+06	21.3514	21.3494	21.32	21.376	21.3684	21.3145	21.324	21.3335	21.3023	1.00898	0.601154	0.985983	0.212729
A0A024QZX5;A0A087X1N8;P35237;A0A2R8YD12;A0A2R8Y6A7;A0A2R8YDD0;A0A2R8Y517;C9JTJ8;C9JVA8;H7BXK7;A0A1B0GU38;P50452	A0A024QZX5;A0A087X1N8;P35237;A0A2R8YD12;A0A2R8Y6A7	14;14;14;13;7;1;1;1;1;1;1;1	14;14;14;13;7;1;1;1;1;1;1;1	14;14;14;13;7;1;1;1;1;1;1;1	Serpin B6	SERPINB6	tr|A0A024QZX5|A0A024QZX5_HUMAN Serpin B6 OS=Homo sapiens OX=9606 GN=SERPINB6 PE=1 SV=1;tr|A0A087X1N8|A0A087X1N8_HUMAN Serpin B6 OS=Homo sapiens OX=9606 GN=SERPINB6 PE=1 SV=1;sp|P35237|SPB6_HUMAN Serpin B6 OS=Homo sapiens OX=9606 GN=SERPINB6 PE=1 SV=3;tr|A0	781378	801193	751505	823056	758940	763287	787226	797003	780385	19.5757	19.6118	19.5194	19.6506	19.5336	19.5419	19.5864	19.6042	19.5738	1.0048	0.89715	1.01308	0.556308
A0A024R4E5;Q00341;H0Y394;H7C0A4;H7BZC3;C9JIZ1;H7C2D1;C9J5E5;C9JZI8;C9JHZ8;C9JES8;C9JHS7;C9JK79;C9JT62;C9JHN6;C9JEJ8;C9JBS3;C9JQ82;C9JMQ6;H7C3D0;C9J739;C9JHS9	A0A024R4E5;Q00341;H0Y394	62;61;46;18;15;14;13;13;10;9;9;8;6;6;5;5;5;4;3;2;1;1	62;61;46;18;15;14;13;13;10;9;9;8;6;6;5;5;5;4;3;2;1;1	62;61;46;18;15;14;13;13;10;9;9;8;6;6;5;5;5;4;3;2;1;1	Vigilin	HDLBP	tr|A0A024R4E5|A0A024R4E5_HUMAN High density lipoprotein binding protein (Vigilin), isoform CRA_a OS=Homo sapiens OX=9606 GN=HDLBP PE=1 SV=1;sp|Q00341|VIGLN_HUMAN Vigilin OS=Homo sapiens OX=9606 GN=HDLBP PE=1 SV=2;tr|H0Y394|H0Y394_HUMAN Vigilin (Fragment) O	5.40089e+06	5.44784e+06	5.22535e+06	5.45393e+06	5416600	5.3455e+06	5.46701e+06	5.47249e+06	5.38435e+06	22.3648	22.3773	22.3171	22.3789	22.369	22.3499	22.3823	22.3838	22.3603	1.00883	0.572113	1.01554	0.349421
K7EN05;K7EPC8;A0A024R7E8;K7EQ44;K7EMV4;P60002	K7EN05;K7EPC8;A0A024R7E8;K7EQ44;K7EMV4;P60002	1;1;1;1;1;1	1;1;1;1;1;1	1;1;1;1;1;1	Transcription elongation factor 1 homolog	ELOF1	tr|K7EN05|K7EN05_HUMAN Transcription elongation factor 1 homolog OS=Homo sapiens OX=9606 GN=ELOF1 PE=1 SV=1;tr|K7EPC8|K7EPC8_HUMAN Transcription elongation factor 1 homolog OS=Homo sapiens OX=9606 GN=ELOF1 PE=1 SV=1;tr|A0A024R7E8|A0A024R7E8_HUMAN Transcrip	109660	115894	116312	109588	110460	104934	106201	93893.7	102811	16.7427	16.8224	16.8276	16.7417	16.7532	16.6791	16.6964	16.5187	16.6496	0.950612	0.113925	0.886039	0.0605823
A0A024RA52;P25787;A0A7I2YQP7;C9JCK5;A0A7I2V2H3;H3BT36	A0A024RA52;P25787;A0A7I2YQP7;C9JCK5;A0A7I2V2H3	11;11;6;6;6;2	11;11;6;6;6;2	11;11;6;6;6;2	Proteasome subunit alpha type;Proteasome subunit alpha type-2	PSMA2	tr|A0A024RA52|A0A024RA52_HUMAN Proteasome subunit alpha type OS=Homo sapiens OX=9606 GN=PSMA2 PE=1 SV=1;sp|P25787|PSA2_HUMAN Proteasome subunit alpha type-2 OS=Homo sapiens OX=9606 GN=PSMA2 PE=1 SV=2;tr|A0A7I2YQP7|A0A7I2YQP7_HUMAN Uncharacterized protein O	633663	620485	588477	702872	715110	762991	645284	728060	693707	19.2734	19.243	19.1666	19.4229	19.4478	19.5413	19.2996	19.4737	19.404	1.18362	0.00749201	1.1218	0.0618127
A0A024RAC6;Q14241	A0A024RAC6;Q14241	25;25	25;25	25;25	Transcription elongation factor B polypeptide 3	TCEB3	tr|A0A024RAC6|A0A024RAC6_HUMAN Elongin-A OS=Homo sapiens OX=9606 GN=ELOA PE=1 SV=1;sp|Q14241|ELOA1_HUMAN Elongin-A OS=Homo sapiens OX=9606 GN=ELOA PE=1 SV=2	860474	873714	840947	856202	893740	876725	895810	899909	899928	19.7148	19.7368	19.6817	19.7076	19.7695	19.7418	19.7728	19.7794	19.7795	1.02001	0.301354	1.0468	0.0515594
A0A024RBT2;Q9NR28;H7BZQ7;H7BZK7;A0A2U3TZH2	A0A024RBT2;Q9NR28	10;10;3;3;3	10;10;3;3;3	10;10;3;3;3	Diablo homolog, mitochondrial	DIABLO	tr|A0A024RBT2|A0A024RBT2_HUMAN Diablo homolog, mitochondrial OS=Homo sapiens OX=9606 GN=DIABLO PE=1 SV=1;sp|Q9NR28|DBLOH_HUMAN Diablo homolog, mitochondrial OS=Homo sapiens OX=9606 GN=DIABLO PE=1 SV=1	1.12302e+06	1.04436e+06	1.16712e+06	1.05955e+06	1113300	987075	1.15305e+06	1.16608e+06	1.14927e+06	20.099	19.9942	20.1545	20.015	20.0864	19.9128	20.137	20.1532	20.1323	0.947647	0.322216	1.04016	0.3403
A0A087X2F1;A0A024RCN4;Q16670;A0A087WXM4;B4DMT1	A0A087X2F1;A0A024RCN4;Q16670;A0A087WXM4;B4DMT1	2;2;2;1;1	2;2;2;1;1	2;2;2;1;1	Zinc finger and SCAN domain-containing protein 26	ZSCAN26;ZNF187	tr|A0A087X2F1|A0A087X2F1_HUMAN Zinc finger and SCAN domain-containing protein 26 OS=Homo sapiens OX=9606 GN=ZSCAN26 PE=1 SV=1;tr|A0A024RCN4|A0A024RCN4_HUMAN Zinc finger and SCAN domain-containing protein 26 OS=Homo sapiens OX=9606 GN=ZSCAN26 PE=1 SV=1;sp|Q	39271.9	37448.1	40882.3	35684.8	37830	39475.4	39906.1	40247.9	39358.1	15.2612	15.1926	15.3192	15.123	15.2072	15.2687	15.2843	15.2966	15.2644	0.960783	0.358708	1.01624	0.581943
A0A0G2JH76;A0A024RCQ8;A0A140T8X7;Q9UMR5;A0A0G2JLK6;G8JLL2;A0A0G2JK02;A0A0G2JIU6;A0A0G2JHB6;A0A0G2JKR3;A0A140T9Y1;A0A0G2JLL3;A0A0G2JLA3	A0A0G2JH76;A0A024RCQ8;A0A140T8X7;Q9UMR5;A0A0G2JLK6;G8JLL2;A0A0G2JK02;A0A0G2JIU6;A0A0G2JHB6;A0A0G2JKR3;A0A140T9Y1;A0A0G2JLL3;A0A0G2JLA3	3;3;3;3;2;2;2;2;2;2;2;2;2	3;3;3;3;2;2;2;2;2;2;2;2;2	3;3;3;3;2;2;2;2;2;2;2;2;2	Lysosomal thioesterase PPT2	hCG_1999928;PPT2	tr|A0A0G2JH76|A0A0G2JH76_HUMAN Lysosomal thioesterase PPT2 OS=Homo sapiens OX=9606 GN=PPT2 PE=1 SV=1;tr|A0A024RCQ8|A0A024RCQ8_HUMAN HCG1999928, isoform CRA_a OS=Homo sapiens OX=9606 GN=PPT2 PE=1 SV=1;tr|A0A140T8X7|A0A140T8X7_HUMAN Lysosomal thioesterase PP	115592	112703	114143	123113	116960	113216	114133	110060	113732	16.8187	16.7822	16.8005	16.9096	16.8357	16.7887	16.8004	16.7479	16.7953	1.03169	0.335648	0.98682	0.393962
P46379;A0A7I2V508;A0A0G2JK23;A0A024RCR6;A0A7P0MQS5;A0A0G2JL47;A0A0G2JJM1;X6REW1;F6S6P2;F6X9W3;F6U341;F6VEM6;F6WML8;A0A1B0GX79;A0A0G2JJR8;A0A7I2V3H1;F6XTU0;F6U1F2;F6UR09;H0Y710;F6TC96;H0Y4L1	P46379;A0A7I2V508;A0A0G2JK23;A0A024RCR6;A0A7P0MQS5;A0A0G2JL47	27;27;27;27;27;24;13;13;13;9;9;9;9;9;9;9;9;9;9;8;7;5	27;27;27;27;27;24;13;13;13;9;9;9;9;9;9;9;9;9;9;8;7;5	27;27;27;27;27;24;13;13;13;9;9;9;9;9;9;9;9;9;9;8;7;5	Large proline-rich protein BAG6	BAG6;BAT3	sp|P46379|BAG6_HUMAN Large proline-rich protein BAG6 OS=Homo sapiens OX=9606 GN=BAG6 PE=1 SV=2;tr|A0A7I2V508|A0A7I2V508_HUMAN BCL2-associated athanogene 6 OS=Homo sapiens OX=9606 GN=BAG6 PE=1 SV=1;tr|A0A0G2JK23|A0A0G2JK23_HUMAN BCL2-associated athanogene 6	1.59843e+06	1.56578e+06	1.57353e+06	1.63171e+06	1690300	1.61143e+06	1.57247e+06	1.63137e+06	1.60251e+06	20.6082	20.5784	20.5856	20.638	20.6888	20.6199	20.5846	20.6377	20.6119	1.04131	0.0896789	1.01448	0.323766
A0A067XG54;A0A804HIW2;Q8NB49;H7C0E8	A0A067XG54;A0A804HIW2;Q8NB49	11;10;10;3	11;10;10;3	10;9;9;3	Phospholipid-transporting ATPase;Phospholipid-transporting ATPase IG	ATP11C	tr|A0A067XG54|A0A067XG54_HUMAN Phospholipid-transporting ATPase OS=Homo sapiens OX=9606 GN=ATP11C PE=1 SV=1;tr|A0A804HIW2|A0A804HIW2_HUMAN Phospholipid-transporting ATPase IG OS=Homo sapiens OX=9606 GN=ATP11C PE=4 SV=1;sp|Q8NB49|AT11C_HUMAN Phospholipid-tr	197139	212865	195036	198386	179980	186370	198487	190952	191943	17.5889	17.6996	17.5734	17.5979	17.4575	17.5078	17.5987	17.5429	17.5503	0.933387	0.156726	0.960899	0.290526
G5E9M9;A0A075B6E4;A0A0A6YYI5;G5E9M7;Q14135	G5E9M9;A0A075B6E4;A0A0A6YYI5;G5E9M7;Q14135	1;1;1;1;1	1;1;1;1;1	1;1;1;1;1	Transcription cofactor vestigial-like protein 4	VGLL4	tr|G5E9M9|G5E9M9_HUMAN Transcription cofactor vestigial-like protein 4 OS=Homo sapiens OX=9606 GN=VGLL4 PE=1 SV=1;tr|A0A075B6E4|A0A075B6E4_HUMAN Transcription cofactor vestigial-like protein 4 OS=Homo sapiens OX=9606 GN=VGLL4 PE=1 SV=1;tr|A0A0A6YYI5|A0A0A6	14517.4	14748.5	15797.4	15817.3	15931	15619.5	14738.5	14302.7	15275	13.8255	13.8483	13.9474	13.9492	13.9595	13.9311	13.8473	13.804	13.8989	1.05114	0.186097	0.98342	0.639151
P11532;A0A075B6G3;A0A5H1ZRP8;A0A087WV90;A0A804HKR4;A0A5H1ZRP7;A0A5H1ZRQ1;A0A087WTU7;A0A5H1ZRP9;A0A5H1ZRQ8;H0Y304;A0A7P0TAW7;A0A7P0T8I2;A0A7P0Z4P7;A0A804HJY0;A0A5H1ZRR9;A0A804HKY9;A0A7P0TAM6;A0A7P0Z4M9;A0A7P0Z4Q6;A0A7P0TAD9;H0Y3E8;A0A7P0TA90;A0A0S2Z3B2;A0A7P0TAX0;Q14172	P11532;A0A075B6G3;A0A5H1ZRP8;A0A087WV90;A0A804HKR4;A0A5H1ZRP7;A0A5H1ZRQ1;A0A087WTU7;A0A5H1ZRP9;A0A5H1ZRQ8;H0Y304;A0A7P0TAW7;A0A7P0T8I2;A0A7P0Z4P7;A0A804HJY0;A0A5H1ZRR9;A0A804HKY9;A0A7P0TAM6	12;12;12;12;10;10;10;10;10;10;10;9;9;9;9;8;8;7;4;4;3;3;3;3;2;1	10;10;10;10;8;8;8;8;8;8;8;7;7;7;7;6;6;5;4;3;3;2;3;3;1;1	10;10;10;10;8;8;8;8;8;8;8;7;7;7;7;6;6;5;4;3;3;2;3;3;1;1	Dystrophin	DMD	sp|P11532|DMD_HUMAN Dystrophin OS=Homo sapiens OX=9606 GN=DMD PE=1 SV=3;tr|A0A075B6G3|A0A075B6G3_HUMAN Dystrophin OS=Homo sapiens OX=9606 GN=DMD PE=1 SV=1;tr|A0A5H1ZRP8|A0A5H1ZRP8_HUMAN Dystrophin OS=Homo sapiens OX=9606 GN=DMD PE=1 SV=1;tr|A0A087WV90|A0A0	211059	222097	220421	227050	214710	294363	226605	209265	216058	17.6873	17.7608	17.7499	17.7927	17.712	18.1672	17.7898	17.675	17.7211	1.1263	0.376988	0.997477	0.925577
Q9C0C7;A0A075B6T1;H0YE34	Q9C0C7;A0A075B6T1	7;7;1	7;7;1	7;7;1	Activating molecule in BECN1-regulated autophagy protein 1	AMBRA1	sp|Q9C0C7|AMRA1_HUMAN Activating molecule in BECN1-regulated autophagy protein 1 OS=Homo sapiens OX=9606 GN=AMBRA1 PE=1 SV=2;tr|A0A075B6T1|A0A075B6T1_HUMAN Activating molecule in BECN1-regulated autophagy protein 1 OS=Homo sapiens OX=9606 GN=AMBRA1 PE=1 SV	78848.5	75355.1	76992	73993.9	76215	76440.8	74687	74109.1	74108.1	16.2668	16.2014	16.2324	16.1751	16.2178	16.2221	16.1886	16.1774	16.1773	0.980338	0.304836	0.964138	0.103657
A0A075B6T4;Q9NVX7	A0A075B6T4;Q9NVX7	1;1	1;1	1;1	Kelch repeat and BTB domain-containing protein 4	KBTBD4	tr|A0A075B6T4|A0A075B6T4_HUMAN Kelch repeat and BTB domain-containing protein 4 OS=Homo sapiens OX=9606 GN=KBTBD4 PE=1 SV=1;sp|Q9NVX7|KBTB4_HUMAN Kelch repeat and BTB domain-containing protein 4 OS=Homo sapiens OX=9606 GN=KBTBD4 PE=1 SV=3	11707	14037.7	14556.1	15441.6	12643	13195.1	12625.4	13124.1	12866.8	13.5151	13.777	13.8293	13.9145	13.6261	13.6877	13.624	13.6799	13.6514	1.02429	0.799178	0.958199	0.628135
A0A075B730;P58107	A0A075B730;P58107	24;24	20;20	20;20	Epiplakin	EPPK1	tr|A0A075B730|A0A075B730_HUMAN Epiplakin OS=Homo sapiens OX=9606 GN=EPPK1 PE=1 SV=2;sp|P58107|EPIPL_HUMAN Epiplakin OS=Homo sapiens OX=9606 GN=EPPK1 PE=1 SV=3	404675	414258	405412	433963	430070	427541	430129	432448	429517	18.6264	18.6602	18.629	18.7272	18.7142	18.7057	18.7144	18.7222	18.7124	1.05491	0.00710778	1.05534	0.0138226
K7ELY8;A0A075B773;O00623	K7ELY8;A0A075B773;O00623	2;2;2	2;2;2	2;2;2	Peroxisome assembly protein 12	PEX12	tr|K7ELY8|K7ELY8_HUMAN Peroxin-12 (Fragment) OS=Homo sapiens OX=9606 GN=PEX12 PE=1 SV=1;tr|A0A075B773|A0A075B773_HUMAN Peroxisome assembly protein 12 OS=Homo sapiens OX=9606 GN=PEX12 PE=1 SV=2;sp|O00623|PEX12_HUMAN Peroxisome assembly protein 12 OS=Homo sa	22644.7	21005.8	21252.4	19780.6	23960	22963.5	22818.1	21500.1	21240.6	14.4669	14.3585	14.3753	14.2718	14.5483	14.4871	14.4779	14.3921	14.3745	1.02775	0.724144	1.01011	0.769043
Q8IYN0;A0A075B7G6;M0R071	Q8IYN0;A0A075B7G6;M0R071	2;2;1	1;1;1	1;1;1	Zinc finger protein 100	ZNF100	sp|Q8IYN0|ZN100_HUMAN Zinc finger protein 100 OS=Homo sapiens OX=9606 GN=ZNF100 PE=1 SV=2;tr|A0A075B7G6|A0A075B7G6_HUMAN Zinc finger protein 100 OS=Homo sapiens OX=9606 GN=ZNF100 PE=1 SV=2;tr|M0R071|M0R071_HUMAN Zinc finger protein 100 (Fragment) OS=Homo s	35710.3	34404.3	32133.9	30104	30598	41532.9	30454.6	31390.3	31336.2	15.1241	15.0703	14.9718	14.8777	14.9011	15.342	14.8944	14.938	14.9355	0.999867	0.931057	0.91132	0.0852814
A0A075B7G8;J3KPL8;O00213;A0A087X0V7;A0A087WYH9;V9GY97;H0Y9U9;H0YA92;V9GYR7;H0YAJ5;G5E9Y1;Q92870	A0A075B7G8;J3KPL8;O00213;A0A087X0V7;A0A087WYH9;V9GY97	6;6;6;4;4;3;1;1;1;1;1;1	6;6;6;4;4;3;1;1;1;1;1;1	6;6;6;4;4;3;1;1;1;1;1;1	Amyloid beta A4 precursor protein-binding family B member 1	APBB1	tr|A0A075B7G8|A0A075B7G8_HUMAN Amyloid-beta A4 precursor protein-binding family B member 1 OS=Homo sapiens OX=9606 GN=APBB1 PE=1 SV=7;tr|J3KPL8|J3KPL8_HUMAN Amyloid-beta A4 precursor protein-binding family B member 1 OS=Homo sapiens OX=9606 GN=APBB1 PE=1 S	145437	140324	140918	144347	138470	139236	137735	147335	136136	17.15	17.0984	17.1045	17.1392	17.0792	17.0872	17.0715	17.1687	17.0547	0.989161	0.560938	0.987174	0.657292
A0A087WSV0;Q9HB09;M0QZM6;I6LJZ7;M0R1Z8;M0R1K0;I6LK00;I6LJZ9	A0A087WSV0;Q9HB09;M0QZM6;I6LJZ7	5;4;3;3;2;2;1;1	5;4;3;3;2;2;1;1	5;4;3;3;2;2;1;1	Bcl-2-like protein 12	BCL2L12	tr|A0A087WSV0|A0A087WSV0_HUMAN Bcl-2-like protein 12 OS=Homo sapiens OX=9606 GN=BCL2L12 PE=1 SV=1;sp|Q9HB09|B2L12_HUMAN Bcl-2-like protein 12 OS=Homo sapiens OX=9606 GN=BCL2L12 PE=1 SV=1;tr|M0QZM6|M0QZM6_HUMAN BCL-2-like protein 12 isoform 10 OS=Homo sapie	87040.6	100111	91613.3	83456.4	86991	88039.4	79392.5	87418.3	84645.7	16.4094	16.6112	16.4833	16.3487	16.4086	16.4259	16.2767	16.4156	16.3691	0.927256	0.203743	0.902037	0.117538
A0A087WSW9;A0A087WSY9;Q16881;E9PIR7;F8W809;A0A182DWI3;E2QRB9;E9PKD3;A0A0B4J225;E9PIZ5;E9PLT3;E9PKI4;E9PQI3;E9PRI8;E9PJU2	A0A087WSW9;A0A087WSY9;Q16881;E9PIR7;F8W809;A0A182DWI3;E2QRB9	21;21;21;20;20;20;16;9;6;6;5;5;4;2;1	21;21;21;20;20;20;16;9;6;6;5;5;4;2;1	20;20;20;19;19;19;15;8;5;5;4;4;4;2;1	Thioredoxin reductase 1, cytoplasmic	TXNRD1	tr|A0A087WSW9|A0A087WSW9_HUMAN Thioredoxin-disulfide reductase OS=Homo sapiens OX=9606 GN=TXNRD1 PE=1 SV=1;tr|A0A087WSY9|A0A087WSY9_HUMAN Thioredoxin reductase 1, cytoplasmic OS=Homo sapiens OX=9606 GN=TXNRD1 PE=1 SV=2;sp|Q16881|TRXR1_HUMAN Thioredoxin red	1.22547e+06	1.19651e+06	1.16986e+06	1.24148e+06	1256800	1.23493e+06	1.23815e+06	1.28763e+06	1.2608e+06	20.2249	20.1904	20.1579	20.2436	20.2613	20.236	20.2397	20.2963	20.2659	1.03936	0.0869598	1.05421	0.0409379
A0A087WT10;Q8N2Z9	A0A087WT10;Q8N2Z9	1;1	1;1	1;1	Centromere protein S	APITD1-CORT;APITD1	tr|A0A087WT10|A0A087WT10_HUMAN Centromere protein S OS=Homo sapiens OX=9606 GN=CENPS-CORT PE=1 SV=1;sp|Q8N2Z9|CENPS_HUMAN Centromere protein S OS=Homo sapiens OX=9606 GN=CENPS PE=1 SV=1	74225	79527	76311.8	78351.6	80620	77220	79015.5	72262.7	76347.5	16.1796	16.2792	16.2196	16.2577	16.2989	16.2367	16.2698	16.141	16.2203	1.02664	0.336349	0.989402	0.757115
K7ERP4;A0A087X2I2;A0A087WT12;P36969;K7EKX7;R4GNE4;K7ENB4;K7EJ20;A0A0A0MTT1;A0A087X247	K7ERP4;A0A087X2I2;A0A087WT12;P36969;K7EKX7;R4GNE4;K7ENB4;K7EJ20;A0A0A0MTT1	7;7;7;7;6;6;6;6;4;3	7;7;7;7;6;6;6;6;4;3	7;7;7;7;6;6;6;6;4;3	Glutathione peroxidase;Phospholipid hydroperoxide glutathione peroxidase, mitochondrial	GPX4	tr|K7ERP4|K7ERP4_HUMAN Glutathione peroxidase (Fragment) OS=Homo sapiens OX=9606 GN=GPX4 PE=1 SV=1;tr|A0A087X2I2|A0A087X2I2_HUMAN Glutathione peroxidase OS=Homo sapiens OX=9606 GN=GPX4 PE=1 SV=1;tr|A0A087WT12|A0A087WT12_HUMAN Glutathione peroxidase OS=Homo	420022	377106	384660	376831	427030	401521	409594	396689	407793	18.6801	18.5246	18.5532	18.5236	18.704	18.6151	18.6438	18.5976	18.6375	1.01996	0.710096	1.02732	0.492345
A0A087WT20;Q9NV06;B3KME9;A0A087X1F8;E5RHM4	A0A087WT20;Q9NV06;B3KME9;A0A087X1F8	14;14;9;7;6	14;14;9;7;6	14;14;9;7;6	DDB1- and CUL4-associated factor 13	DCAF13	tr|A0A087WT20|A0A087WT20_HUMAN DDB1- and CUL4-associated factor 13 OS=Homo sapiens OX=9606 GN=DCAF13 PE=1 SV=1;sp|Q9NV06|DCA13_HUMAN DDB1- and CUL4-associated factor 13 OS=Homo sapiens OX=9606 GN=DCAF13 PE=1 SV=2;tr|B3KME9|B3KME9_HUMAN DDB1- and CUL4-assoc	671070	663154	666169	674135	718500	699785	705620	723774	703741	19.3561	19.339	19.3455	19.3627	19.4546	19.4166	19.4285	19.4652	19.4247	1.04601	0.132677	1.06636	0.0106946
A0A087WT23;A0A087WUA4;A0A087WV67;O00124	A0A087WT23;A0A087WUA4;A0A087WV67;O00124	2;1;1;1	2;1;1;1	2;1;1;1	UBX domain-containing protein 8	UBXN8	tr|A0A087WT23|A0A087WT23_HUMAN UBX domain-containing protein 8 OS=Homo sapiens OX=9606 GN=UBXN8 PE=1 SV=1;tr|A0A087WUA4|A0A087WUA4_HUMAN UBX domain-containing protein 8 OS=Homo sapiens OX=9606 GN=UBXN8 PE=1 SV=1;tr|A0A087WV67|A0A087WV67_HUMAN UBX domain-co	15770.7	18027.1	18202.2	17936.6	17335	19182.6	17867.6	14053.8	16286.1	13.945	14.1379	14.1518	14.1306	14.0814	14.2275	14.1251	13.7787	13.9914	1.0472	0.445765	0.927067	0.40976
A0A087WT84;Q9H9V9	A0A087WT84;Q9H9V9	4;4	4;4	4;4	JmjC domain-containing protein 4	JMJD4	tr|A0A087WT84|A0A087WT84_HUMAN 2-oxoglutarate and iron-dependent oxygenase JMJD4 OS=Homo sapiens OX=9606 GN=JMJD4 PE=1 SV=1;sp|Q9H9V9|JMJD4_HUMAN 2-oxoglutarate and iron-dependent oxygenase JMJD4 OS=Homo sapiens OX=9606 GN=JMJD4 PE=1 SV=2	55422.2	64282.2	60264.8	64591.6	62079	68262.5	58502.2	60554.2	64475.3	15.7582	15.9721	15.879	15.9791	15.9218	16.0588	15.8362	15.8859	15.9765	1.08315	0.19982	1.01979	0.712224
A0A087WT99;Q9H0W9;E9PQS1;E9PSC3;E9PLC5;E9PLB3;E9PIP1;E9PPB5;E9PR95	A0A087WT99;Q9H0W9;E9PQS1	5;5;3;2;2;2;2;2;1	3;3;1;1;1;1;1;1;1	3;3;1;1;1;1;1;1;1	Ester hydrolase C11orf54	C11orf54	tr|A0A087WT99|A0A087WT99_HUMAN Ester hydrolase C11orf54 OS=Homo sapiens OX=9606 GN=C11orf54 PE=1 SV=1;sp|Q9H0W9|CK054_HUMAN Ester hydrolase C11orf54 OS=Homo sapiens OX=9606 GN=C11orf54 PE=1 SV=1;tr|E9PQS1|E9PQS1_HUMAN Ester hydrolase C11orf54 (Fragment) OS	34704.1	35118.2	34621.9	32859.8	35378	33709.9	36028.2	36517.2	34650.3	15.0828	15.0999	15.0794	15.004	15.1106	15.0409	15.1368	15.1563	15.0806	0.976097	0.373096	1.02634	0.238707
A0A087WTA5;H7C2L8	A0A087WTA5	13;3	1;0	1;0		EIF2B4	tr|A0A087WTA5|A0A087WTA5_HUMAN Translation initiation factor eIF-2B subunit delta OS=Homo sapiens OX=9606 GN=EIF2B4 PE=1 SV=1	6842.21	7429.42	7782.69	7389.36	8446.9	7962.96	9339.93	7745.02	8039.18	12.7402	12.859	12.9261	12.8512	13.0442	12.9591	13.1892	12.9191	12.9728	1.07912	0.231798	1.13919	0.145237
A0A087WTA8;P08123	A0A087WTA8;P08123	5;5	5;5	5;5	Collagen alpha-2(I) chain	COL1A2	tr|A0A087WTA8|A0A087WTA8_HUMAN Collagen alpha-2(I) chain OS=Homo sapiens OX=9606 GN=COL1A2 PE=1 SV=1;sp|P08123|CO1A2_HUMAN Collagen alpha-2(I) chain OS=Homo sapiens OX=9606 GN=COL1A2 PE=1 SV=7	195033	236313	161659	167320	149500	212951	188294	173170	155305	17.5734	17.8503	17.3026	17.3523	17.1898	17.7002	17.5226	17.4018	17.2447	0.893367	0.500956	0.87144	0.372822
A0A0C4DGS4;A0A087X1V2;A0A087WVU1;A0A0D9SF98;A0A087WWJ5;H7BYX6;A0A087WTE4;A0A087WTF6;A0A087WX77;A0A087WWD4;A0A087WV75;P13591	A0A0C4DGS4;A0A087X1V2;A0A087WVU1;A0A0D9SF98;A0A087WWJ5;H7BYX6;A0A087WTE4;A0A087WTF6;A0A087WX77;A0A087WWD4;A0A087WV75;P13591	1;1;1;1;1;1;1;1;1;1;1;1	1;1;1;1;1;1;1;1;1;1;1;1	1;1;1;1;1;1;1;1;1;1;1;1	Neural cell adhesion molecule 1	NCAM1	tr|A0A0C4DGS4|A0A0C4DGS4_HUMAN Neural cell adhesion molecule 1 (Fragment) OS=Homo sapiens OX=9606 GN=NCAM1 PE=1 SV=1;tr|A0A087X1V2|A0A087X1V2_HUMAN Neural cell adhesion molecule 1 (Fragment) OS=Homo sapiens OX=9606 GN=NCAM1 PE=1 SV=6;tr|A0A087WVU1|A0A087WV	17174.9	20126.4	19146.6	18257.4	17644	18737.5	16288.1	15814.7	14804.5	14.068	14.2968	14.2248	14.1562	14.1069	14.1936	13.9915	13.949	13.8537	0.967952	0.589296	0.830985	0.0381378
A0A087WZ85;A0A0A0MSX4;A0A087WTM1;Q9Y6N7	A0A087WZ85;A0A0A0MSX4;A0A087WTM1;Q9Y6N7	9;9;9;9	9;9;9;9	9;9;9;9	Roundabout homolog 1	ROBO1	tr|A0A087WZ85|A0A087WZ85_HUMAN Roundabout homolog 1 OS=Homo sapiens OX=9606 GN=ROBO1 PE=1 SV=1;tr|A0A0A0MSX4|A0A0A0MSX4_HUMAN Roundabout homolog 1 OS=Homo sapiens OX=9606 GN=ROBO1 PE=1 SV=1;tr|A0A087WTM1|A0A087WTM1_HUMAN Roundabout homolog 1 OS=Homo sapien	207526	205512	212829	211942	216750	218354	219064	224428	223175	17.6629	17.6489	17.6993	17.6933	17.7257	17.7363	17.741	17.7759	17.7678	1.03384	0.0739751	1.06519	0.010167
J3KST1;K7ENT1;J3QLP8;H7C4B3;H7BZT6;H7C264;H7C324;A0A087WTN6;H0Y7Q1;Q2V6Q1;O75689;Q9NPF8	J3KST1;K7ENT1;J3QLP8;H7C4B3;H7BZT6;H7C264;H7C324;A0A087WTN6;H0Y7Q1;Q2V6Q1;O75689;Q9NPF8	1;1;1;1;1;1;1;1;1;1;1;1	1;1;1;1;1;1;1;1;1;1;1;1	1;1;1;1;1;1;1;1;1;1;1;1	Arf-GAP with dual PH domain-containing protein 1;Arf-GAP with dual PH domain-containing protein 2	ADAP2;ADAP1;CENTA2	tr|J3KST1|J3KST1_HUMAN Arf-GAP with dual PH domain-containing protein 2 (Fragment) OS=Homo sapiens OX=9606 GN=ADAP2 PE=1 SV=8;tr|K7ENT1|K7ENT1_HUMAN Arf-GAP with dual PH domain-containing protein 2 (Fragment) OS=Homo sapiens OX=9606 GN=ADAP2 PE=1 SV=1;tr|J	10486.1	11509.4	10305.4	11720.4	11324	11934.8	9595.01	11243	12286.7	13.3562	13.4905	13.3311	13.5167	13.4671	13.5429	13.2281	13.4567	13.5848	1.08292	0.128697	1.02551	0.808997
A0A087WTQ7;A0A087WV56;A0A087WW71;A0A087X0X5;Q92466	A0A087WTQ7;A0A087WV56;A0A087WW71;A0A087X0X5;Q92466	1;1;1;1;1	1;1;1;1;1	1;1;1;1;1	DNA damage-binding protein 2	DDB2	tr|A0A087WTQ7|A0A087WTQ7_HUMAN DNA damage-binding protein 2 OS=Homo sapiens OX=9606 GN=DDB2 PE=1 SV=1;tr|A0A087WV56|A0A087WV56_HUMAN DNA damage-binding protein 2 (Fragment) OS=Homo sapiens OX=9606 GN=DDB2 PE=1 SV=1;tr|A0A087WW71|A0A087WW71_HUMAN DNA damage	22585	20842.6	23838.3	23084.8	22781	21675.7	23475.2	22430.9	23243.1	14.4631	14.3472	14.541	14.4947	14.4755	14.4038	14.5189	14.4532	14.5045	1.0041	0.911881	1.028	0.543948
Q5JWB9;A0A087WTT2;Q96A57	Q5JWB9;A0A087WTT2;Q96A57	1;1;1	1;1;1	1;1;1	Transmembrane protein 230	TMEM230	tr|Q5JWB9|Q5JWB9_HUMAN Transmembrane protein 230 (Fragment) OS=Homo sapiens OX=9606 GN=TMEM230 PE=1 SV=1;tr|A0A087WTT2|A0A087WTT2_HUMAN Transmembrane protein 230 OS=Homo sapiens OX=9606 GN=TMEM230 PE=1 SV=1;sp|Q96A57|TM230_HUMAN Transmembrane protein 230 O	19919.4	17414.5	17981.1	18513	20175	18950	15804.6	18215.3	17956.2	14.2819	14.088	14.1342	14.1762	14.3003	14.2099	13.9481	14.1529	14.1322	1.042	0.437734	0.939639	0.360905
A0A804HKP4;A0A804HIB7;A0A804HKC0;A0A087WV20;A0A804HJW3;A0A804HL70;A0A804HJA5;A0A087WTU9;Q8TCU4;A0A494BZW1;H7C1D9;A0A804HJ69	A0A804HKP4;A0A804HIB7;A0A804HKC0;A0A087WV20;A0A804HJW3;A0A804HL70;A0A804HJA5;A0A087WTU9;Q8TCU4;A0A494BZW1;H7C1D9;A0A804HJ69	2;2;2;2;2;2;2;2;2;1;1;1	2;2;2;2;2;2;2;2;2;1;1;1	2;2;2;2;2;2;2;2;2;1;1;1	Alstrom syndrome protein 1	ALMS1	tr|A0A804HKP4|A0A804HKP4_HUMAN Alstrom syndrome protein 1 (Fragment) OS=Homo sapiens OX=9606 GN=ALMS1 PE=4 SV=1;tr|A0A804HIB7|A0A804HIB7_HUMAN Alstrom syndrome protein 1 (Fragment) OS=Homo sapiens OX=9606 GN=ALMS1 PE=4 SV=1;tr|A0A804HKC0|A0A804HKC0_HUMAN A	7641.88	7836.69	9076.89	6560.67	8125.7	5834.51	7339.94	6671.37	8569.62	12.8997	12.936	13.148	12.6796	12.9883	12.5104	12.8416	12.7038	13.065	0.835695	0.188203	0.919589	0.399184
A0A087WTV6;J3KR12	A0A087WTV6;J3KR12	12;7	1;1	1;1		PYCR2	tr|A0A087WTV6|A0A087WTV6_HUMAN Pyrroline-5-carboxylate reductase OS=Homo sapiens OX=9606 GN=PYCR2 PE=1 SV=1;tr|J3KR12|J3KR12_HUMAN Pyrroline-5-carboxylate reductase OS=Homo sapiens OX=9606 PE=3 SV=1	7961.68	8334.14	8291.44	9672.07	7829.3	7708.57	8974.29	8768.56	6924.68	12.9589	13.0248	13.0174	13.2396	12.9347	12.9122	13.1316	13.0981	12.7575	1.02533	0.814469	1.00326	0.97293
A0A087WVR3;A0A087WTW0;Q96T88;A0A087WWG9	A0A087WVR3;A0A087WTW0;Q96T88;A0A087WWG9	28;28;28;14	28;28;28;14	27;27;27;13	E3 ubiquitin-protein ligase UHRF1	UHRF1	tr|A0A087WVR3|A0A087WVR3_HUMAN RING-type E3 ubiquitin transferase OS=Homo sapiens OX=9606 GN=UHRF1 PE=1 SV=1;tr|A0A087WTW0|A0A087WTW0_HUMAN RING-type E3 ubiquitin transferase OS=Homo sapiens OX=9606 GN=UHRF1 PE=1 SV=1;sp|Q96T88|UHRF1_HUMAN E3 ubiquitin-pro	1.15866e+06	1.19267e+06	1.18976e+06	1.1174e+06	1174300	1.17001e+06	1.0918e+06	1.119e+06	1.11933e+06	20.144	20.1858	20.1822	20.0917	20.1634	20.1581	20.0583	20.0938	20.0942	0.977586	0.299128	0.94043	0.00803085
F8W0R1;F8VR88;F8VPA6;A0A087WU02;Q96RQ1;F8VUZ2;H0YI50	F8W0R1;F8VR88;F8VPA6;A0A087WU02;Q96RQ1;F8VUZ2	3;3;3;3;3;2;1	3;3;3;3;3;2;1	3;3;3;3;3;2;1	Endoplasmic reticulum-Golgi intermediate compartment protein 2	ERGIC2	tr|F8W0R1|F8W0R1_HUMAN Endoplasmic reticulum-Golgi intermediate compartment protein 2 (Fragment) OS=Homo sapiens OX=9606 GN=ERGIC2 PE=1 SV=1;tr|F8VR88|F8VR88_HUMAN Endoplasmic reticulum-Golgi intermediate compartment protein 2 (Fragment) OS=Homo sapiens OX	120421	118028	118449	116180	112880	110382	115102	105123	114115	16.8777	16.8488	16.8539	16.826	16.7844	16.7521	16.8126	16.6817	16.8001	0.951086	0.0604683	0.936792	0.144181
A0A087WU03	A0A087WU03	1	1	1		HNRNPDL	tr|A0A087WU03|A0A087WU03_HUMAN Heterogeneous nuclear ribonucleoprotein D-like OS=Homo sapiens OX=9606 GN=HNRNPDL PE=1 SV=1	1.11776e+06	985339	1.10953e+06	1.09029e+06	1287800	1.22869e+06	1.13771e+06	1.23232e+06	1.19127e+06	20.0922	19.9103	20.0815	20.0563	20.2965	20.2287	20.1177	20.2329	20.1841	1.12269	0.150612	1.10853	0.108625
A6NNI4;A0A2R8Y478;A0A7I2V3T7;G8JLH6;A0A087WU13;F5GXT1;P21926;A0A7I2V3T0	A6NNI4;A0A2R8Y478;A0A7I2V3T7;G8JLH6;A0A087WU13;F5GXT1;P21926;A0A7I2V3T0	3;3;3;3;3;3;3;2	3;3;3;3;3;3;3;2	3;3;3;3;3;3;3;2	Tetraspanin;CD9 antigen	CD9	tr|A6NNI4|A6NNI4_HUMAN CD9 antigen OS=Homo sapiens OX=9606 GN=CD9 PE=1 SV=1;tr|A0A2R8Y478|A0A2R8Y478_HUMAN CD9 antigen OS=Homo sapiens OX=9606 GN=CD9 PE=1 SV=1;tr|A0A7I2V3T7|A0A7I2V3T7_HUMAN Tetraspanin OS=Homo sapiens OX=9606 GN=CD9 PE=1 SV=1;tr|G8JLH6|G8	148808	148595	143929	148435	140080	141890	142017	131934	133581	17.1831	17.181	17.135	17.1795	17.0959	17.1144	17.1157	17.0095	17.0274	0.97524	0.300735	0.923411	0.0535157
A0A087WU31;A0A0A0MTB7;P51790;E9PE15;H0Y8Z8;G3XAG5;A0A7I2Y1J6;P51793	A0A087WU31;A0A0A0MTB7;P51790;E9PE15	3;3;3;2;1;1;1;1	3;3;3;2;1;1;1;1	2;2;2;2;1;0;0;0	Chloride channel protein;H(+)/Cl(-) exchange transporter 3	CLCN3	tr|A0A087WU31|A0A087WU31_HUMAN Chloride channel protein OS=Homo sapiens OX=9606 GN=CLCN3 PE=1 SV=1;tr|A0A0A0MTB7|A0A0A0MTB7_HUMAN Chloride channel protein OS=Homo sapiens OX=9606 GN=CLCN3 PE=1 SV=1;sp|P51790|CLCN3_HUMAN H(+)/Cl(-) exchange transporter 3 OS	145488	145564	136474	141636	134890	138760	138182	140549	141761	17.1505	17.1513	17.0583	17.1118	17.0414	17.0822	17.0762	17.1007	17.1131	0.971371	0.333451	0.983549	0.536551
A0A087WU53;Q9H0U3;D6RDV0;D6RA37;A0A0A0MTC2;D6RIY7;Q13454	A0A087WU53;Q9H0U3	8;8;1;1;1;1;1	8;8;1;1;1;1;1	8;8;1;1;1;1;1	Magnesium transporter protein 1	MAGT1	tr|A0A087WU53|A0A087WU53_HUMAN Dolichyl-diphosphooligosaccharide--protein glycosyltransferase subunit MAGT1 OS=Homo sapiens OX=9606 GN=MAGT1 PE=1 SV=1;sp|Q9H0U3|MAGT1_HUMAN Magnesium transporter protein 1 OS=Homo sapiens OX=9606 GN=MAGT1 PE=1 SV=1	174138	166888	161301	152750	176930	170099	169176	173603	165558	17.4099	17.3485	17.2994	17.2208	17.4328	17.376	17.3682	17.4054	17.337	0.994927	0.903313	1.01196	0.668574
Q8WYA6;A0A087WUB9;A2A2P1	Q8WYA6;A0A087WUB9	23;23;7	23;23;7	23;23;7	Beta-catenin-like protein 1	CTNNBL1	sp|Q8WYA6|CTBL1_HUMAN Beta-catenin-like protein 1 OS=Homo sapiens OX=9606 GN=CTNNBL1 PE=1 SV=1;tr|A0A087WUB9|A0A087WUB9_HUMAN Beta-catenin-like protein 1 OS=Homo sapiens OX=9606 GN=CTNNBL1 PE=1 SV=1	1.29988e+06	1.2964e+06	1.38612e+06	1.36193e+06	1384400	1.40727e+06	1.46628e+06	1.47064e+06	1.515e+06	20.31	20.3061	20.4026	20.3772	20.4008	20.4245	20.4837	20.488	20.5309	1.04299	0.181909	1.1179	0.0211579
A0A087WUC6;E9PI68;Q15005;E9PL01;E9PRB9;H0YE04	A0A087WUC6;E9PI68;Q15005;E9PL01;E9PRB9	11;11;11;10;6;3	11;11;11;10;6;3	11;11;11;10;6;3	Signal peptidase complex subunit 2	SPCS2	tr|A0A087WUC6|A0A087WUC6_HUMAN Signal peptidase complex subunit 2 OS=Homo sapiens OX=9606 GN=SPCS2 PE=1 SV=1;tr|E9PI68|E9PI68_HUMAN Signal peptidase complex subunit 2 OS=Homo sapiens OX=9606 GN=SPCS2 PE=1 SV=1;sp|Q15005|SPCS2_HUMAN Signal peptidase complex	757607	746251	728878	717836	754060	748178	757777	768582	751061	19.5311	19.5093	19.4753	19.4533	19.5243	19.513	19.5314	19.5518	19.5186	0.994329	0.776549	1.02001	0.218884
A0A087WUD3;Q9NRP0	A0A087WUD3;Q9NRP0	1;1	1;1	1;1	Oligosaccharyltransferase complex subunit OSTC	OSTC	tr|A0A087WUD3|A0A087WUD3_HUMAN Oligosaccharyltransferase complex subunit OS=Homo sapiens OX=9606 GN=OSTC PE=1 SV=1;sp|Q9NRP0|OSTC_HUMAN Oligosaccharyltransferase complex subunit OSTC OS=Homo sapiens OX=9606 GN=OSTC PE=1 SV=1	37153	38337.1	35788.5	35358.8	32793	32952.9	35880.1	37032.4	33378.2	15.1812	15.2265	15.1272	15.1098	15.0011	15.0081	15.1309	15.1765	15.0266	0.908573	0.0397621	0.955176	0.284383
A0A087WUI6;Q8WXW3	A0A087WUI6;Q8WXW3	11;11	11;11	11;11	Progesterone-induced-blocking factor 1	PIBF1	tr|A0A087WUI6|A0A087WUI6_HUMAN Progesterone-induced-blocking factor 1 OS=Homo sapiens OX=9606 GN=PIBF1 PE=1 SV=1;sp|Q8WXW3|PIBF1_HUMAN Progesterone-induced-blocking factor 1 OS=Homo sapiens OX=9606 GN=PIBF1 PE=1 SV=2	193008	205405	203501	203519	190350	186645	196953	168072	182107	17.5583	17.6481	17.6347	17.6348	17.5383	17.5099	17.5875	17.3587	17.4744	0.964446	0.330115	0.908986	0.155985
A0A087WUK2;O14979;REV__A0A0B4J1R9;REV__Q8N0S2;REV__Q9ULL8;Q9ULL8	A0A087WUK2;O14979	22;22;1;1;1;1	22;22;1;1;1;1	21;21;1;1;1;1	Heterogeneous nuclear ribonucleoprotein D-like	HNRNPDL	tr|A0A087WUK2|A0A087WUK2_HUMAN Heterogeneous nuclear ribonucleoprotein D-like OS=Homo sapiens OX=9606 GN=HNRNPDL PE=1 SV=1;sp|O14979|HNRDL_HUMAN Heterogeneous nuclear ribonucleoprotein D-like OS=Homo sapiens OX=9606 GN=HNRNPDL PE=1 SV=3	3.47385e+06	3.27308e+06	3.5162e+06	3.48435e+06	3836200	3.77742e+06	3.6762e+06	3.9736e+06	3.73019e+06	21.7281	21.6422	21.7456	21.7325	21.8712	21.849	21.8098	21.922	21.8308	1.08134	0.110094	1.10882	0.0341344
A0A087WUK4;P13056	A0A087WUK4;P13056	2;2	2;2	2;2	Nuclear receptor subfamily 2 group C member 1	NR2C1	tr|A0A087WUK4|A0A087WUK4_HUMAN Nuclear receptor subfamily 2 group C member 1 OS=Homo sapiens OX=9606 GN=NR2C1 PE=1 SV=1;sp|P13056|NR2C1_HUMAN Nuclear receptor subfamily 2 group C member 1 OS=Homo sapiens OX=9606 GN=NR2C1 PE=1 SV=2	16126	18558.6	41318.2	21492.2	41430	46353.1	48531	53795.2	61582.4	13.9771	14.1798	15.3345	14.3915	15.3384	15.5004	15.5666	15.7152	15.9102	1.43778	0.350564	2.15661	0.0930621
A0A087WY98;A0A087WUL6;A0A087X1W3;Q8N1B3	A0A087WY98;A0A087WUL6;A0A087X1W3;Q8N1B3	1;1;1;1	1;1;1;1	1;1;1;1	Cyclin-related protein FAM58A	FAM58A	tr|A0A087WY98|A0A087WY98_HUMAN Cyclin-Q OS=Homo sapiens OX=9606 GN=CCNQ PE=1 SV=1;tr|A0A087WUL6|A0A087WUL6_HUMAN Cyclin-Q OS=Homo sapiens OX=9606 GN=CCNQ PE=1 SV=1;tr|A0A087X1W3|A0A087X1W3_HUMAN Cyclin-Q (Fragment) OS=Homo sapiens OX=9606 GN=CCNQ PE=1 SV=1	23767.4	24991	24204.7	24720.9	23512	23376.9	24149.4	23500.2	23802.4	14.5367	14.6091	14.563	14.5934	14.5211	14.5128	14.5597	14.5204	14.5388	0.981452	0.461126	0.97929	0.299004
A0A494C1T8;H0YBT0;A0A087WUS5;P01106;H0YBG3;A0A0B4J1R1	A0A494C1T8;H0YBT0;A0A087WUS5;P01106;H0YBG3;A0A0B4J1R1	2;2;2;2;1;1	2;2;2;2;1;1	2;2;2;2;1;1	Myc proto-oncogene protein	MYC	tr|A0A494C1T8|A0A494C1T8_HUMAN Myc proto-oncogene protein OS=Homo sapiens OX=9606 GN=MYC PE=1 SV=1;tr|H0YBT0|H0YBT0_HUMAN Myc proto-oncogene protein OS=Homo sapiens OX=9606 GN=MYC PE=1 SV=2;tr|A0A087WUS5|A0A087WUS5_HUMAN Myc proto-oncogene protein OS=Homo	50850.3	52685.4	54894.1	50723.9	54730	53581.9	52008.5	53721.6	52749	15.634	15.6851	15.7444	15.6304	15.74	15.7095	15.6665	15.7132	15.6869	1.00383	0.910302	1.00031	0.978391
A0A087WUT6;O60841;Q9H2L5	A0A087WUT6;O60841	53;53;1	53;53;1	53;53;1	Eukaryotic translation initiation factor 5B	EIF5B	tr|A0A087WUT6|A0A087WUT6_HUMAN Eukaryotic translation initiation factor 5B OS=Homo sapiens OX=9606 GN=EIF5B PE=1 SV=1;sp|O60841|IF2P_HUMAN Eukaryotic translation initiation factor 5B OS=Homo sapiens OX=9606 GN=EIF5B PE=1 SV=4	4.53886e+06	4.49819e+06	4.47169e+06	4.5319e+06	4545200	4.45494e+06	4.63838e+06	4.62147e+06	4.50266e+06	22.1139	22.1009	22.0924	22.1117	22.1159	22.087	22.1452	22.1399	22.1023	1.00172	0.83518	1.01879	0.17559
A0A087X0G7;A0A087WUW6;A0A087X1B1;Q9Y6K9;C9JN51;A0A087WV30;C9J2V2;C9JH59;C9JCG6	A0A087X0G7;A0A087WUW6;A0A087X1B1;Q9Y6K9	12;12;12;12;5;4;4;2;1	12;12;12;12;5;4;4;2;1	12;12;12;12;5;4;4;2;1	NF-kappa-B essential modulator	IKBKG	tr|A0A087X0G7|A0A087X0G7_HUMAN NF-kappa-B essential modulator OS=Homo sapiens OX=9606 GN=IKBKG PE=1 SV=1;tr|A0A087WUW6|A0A087WUW6_HUMAN NF-kappa-B essential modulator OS=Homo sapiens OX=9606 GN=IKBKG PE=1 SV=1;tr|A0A087X1B1|A0A087X1B1_HUMAN NF-kappa-B esse	427797	422806	488990	438630	461140	448920	479761	466887	489964	18.7066	18.6896	18.8994	18.7426	18.8148	18.7761	18.872	18.8327	18.9023	1.00679	0.871691	1.07242	0.259336
A0A087WUW9;Q9NXU5;R4GN67;A0A0B4J222	A0A087WUW9;Q9NXU5;R4GN67;A0A0B4J222	2;2;1;1	2;2;1;1	2;2;1;1	ADP-ribosylation factor-like protein 15	ARL15	tr|A0A087WUW9|A0A087WUW9_HUMAN ADP-ribosylation factor-like protein 15 OS=Homo sapiens OX=9606 GN=ARL15 PE=1 SV=1;sp|Q9NXU5|ARL15_HUMAN ADP-ribosylation factor-like protein 15 OS=Homo sapiens OX=9606 GN=ARL15 PE=1 SV=1;tr|R4GN67|R4GN67_HUMAN ADP-ribosylati	58001.7	57022.7	55048.9	58658.9	59363	64248	59410.7	62342.2	56848.3	15.8238	15.7992	15.7484	15.8401	15.8573	15.9714	15.8584	15.9279	15.7948	1.07171	0.122439	1.05014	0.207689
Q99417;A0A087WV05;A0A0D9SEI7	Q99417;A0A087WV05	7;7;1	7;7;1	7;7;1	C-Myc-binding protein	MYCBP	sp|Q99417|MYCBP_HUMAN c-Myc-binding protein OS=Homo sapiens OX=9606 GN=MYCBP PE=1 SV=3;tr|A0A087WV05|A0A087WV05_HUMAN Uncharacterized protein OS=Homo sapiens OX=9606 PE=3 SV=1	752718	720327	766245	762312	790460	757440	755380	761114	745095	19.5217	19.4583	19.5474	19.54	19.5923	19.5308	19.5268	19.5378	19.5071	1.03167	0.24546	1.00996	0.642444
A0A087WV86;Q6PGQ7	A0A087WV86;Q6PGQ7	1;1	1;1	1;1	Protein aurora borealis	BORA	tr|A0A087WV86|A0A087WV86_HUMAN Protein aurora borealis OS=Homo sapiens OX=9606 GN=BORA PE=1 SV=1;sp|Q6PGQ7|BORA_HUMAN Protein aurora borealis OS=Homo sapiens OX=9606 GN=BORA PE=1 SV=2	9297.1	9862.25	11273.2	11273.4	9246.2	9277.29	9491.91	10068.1	8450.53	13.1826	13.2677	13.4606	13.4606	13.1746	13.1795	13.2125	13.2975	13.0448	0.979111	0.811036	0.920414	0.344973
Q8IWB9;A0A087WVA8;J3KRZ8	Q8IWB9;A0A087WVA8;J3KRZ8	4;4;3	4;4;3	4;4;3	Testis-expressed sequence 2 protein	TEX2	sp|Q8IWB9|TEX2_HUMAN Testis-expressed protein 2 OS=Homo sapiens OX=9606 GN=TEX2 PE=1 SV=2;tr|A0A087WVA8|A0A087WVA8_HUMAN Testis-expressed protein 2 OS=Homo sapiens OX=9606 GN=TEX2 PE=1 SV=1;tr|J3KRZ8|J3KRZ8_HUMAN Testis-expressed protein 2 (Fragment) OS=Ho	123114	125297	120186	115476	122290	110319	119533	117918	114620	16.9096	16.935	16.8749	16.8172	16.8999	16.7513	16.867	16.8474	16.8065	0.944349	0.181452	0.955163	0.0566897
A0A087WVC5;A0A0C4DH65;A5PL33	A0A087WVC5;A0A0C4DH65;A5PL33	1;1;1	1;1;1	1;1;1	Protein KRBA1	KRBA1	tr|A0A087WVC5|A0A087WVC5_HUMAN Protein KRBA1 (Fragment) OS=Homo sapiens OX=9606 GN=KRBA1 PE=1 SV=1;tr|A0A0C4DH65|A0A0C4DH65_HUMAN Protein KRBA1 OS=Homo sapiens OX=9606 GN=KRBA1 PE=1 SV=1;sp|A5PL33|KRBA1_HUMAN Protein KRBA1 OS=Homo sapiens OX=9606 GN=KRBA1	4908.68	4694.88	6766.66	4337.87	6599.8	4695.37	5895.38	6336.5	6171.07	12.2611	12.1969	12.7242	12.0828	12.6882	12.197	12.5254	12.6295	12.5913	0.954968	0.788835	1.12417	0.37527
A0A087WVF7;Q9NZM3;E7EPJ2;F8W719	A0A087WVF7;Q9NZM3;E7EPJ2	11;11;7;1	8;8;5;1	8;8;5;1	Intersectin-2	ITSN2	tr|A0A087WVF7|A0A087WVF7_HUMAN Intersectin-2 OS=Homo sapiens OX=9606 GN=ITSN2 PE=1 SV=1;sp|Q9NZM3|ITSN2_HUMAN Intersectin-2 OS=Homo sapiens OX=9606 GN=ITSN2 PE=1 SV=3;tr|E7EPJ2|E7EPJ2_HUMAN Intersectin-2 (Fragment) OS=Homo sapiens OX=9606 GN=ITSN2 PE=1 SV=	128156	126556	121966	129073	138530	132120	129033	136934	131354	16.9675	16.9494	16.8961	16.9778	17.0798	17.0115	16.9774	17.0631	17.0031	1.06118	0.0885384	1.05481	0.0837117
A0A087WVM4;B7ZM99;Q6UB35;H0Y327;Q5JYA8;Q5JYA3;Q4VXM0;Q4VXM1;Q4VXV2	A0A087WVM4;B7ZM99;Q6UB35	32;32;31;11;5;5;3;1;1	31;31;30;11;5;5;3;1;1	31;31;30;11;5;5;3;1;1	Monofunctional C1-tetrahydrofolate synthase, mitochondrial	MTHFD1L	tr|A0A087WVM4|A0A087WVM4_HUMAN Formyltetrahydrofolate synthetase OS=Homo sapiens OX=9606 GN=MTHFD1L PE=1 SV=1;tr|B7ZM99|B7ZM99_HUMAN Formyltetrahydrofolate synthetase OS=Homo sapiens OX=9606 GN=MTHFD1L PE=1 SV=1;sp|Q6UB35|C1TM_HUMAN Monofunctional C1-tetra	2.36004e+06	2.29547e+06	2.20895e+06	2.23998e+06	2405000	2.28018e+06	2.30886e+06	2.38552e+06	2.29832e+06	21.1704	21.1304	21.0749	21.0951	21.1976	21.1207	21.1387	21.1859	21.1321	1.00884	0.77679	1.01868	0.460387
C9J3W2;A0A087WVN0;Q99527	C9J3W2;A0A087WVN0;Q99527	1;1;1	1;1;1	1;1;1	G-protein coupled estrogen receptor 1	GPER1	tr|C9J3W2|C9J3W2_HUMAN G-protein-coupled estrogen receptor 1 (Fragment) OS=Homo sapiens OX=9606 GN=GPER1 PE=1 SV=1;tr|A0A087WVN0|A0A087WVN0_HUMAN G-protein-coupled estrogen receptor 1 OS=Homo sapiens OX=9606 GN=GPER1 PE=1 SV=1;sp|Q99527|GPER1_HUMAN G-prote	14690.5	14446.5	15017.2	14481.3	14628	15601.5	15285.9	14481.3	16017.4	13.8426	13.8184	13.8743	13.8219	13.8364	13.9294	13.8999	13.8219	13.9674	1.01261	0.673288	1.03693	0.349487
A0A087WVP1;Q14517	A0A087WVP1;Q14517	1;1	1;1	1;1	Protocadherin Fat 1;Protocadherin Fat 1, nuclear form	FAT1	tr|A0A087WVP1|A0A087WVP1_HUMAN Protocadherin Fat 1 OS=Homo sapiens OX=9606 GN=FAT1 PE=1 SV=1;sp|Q14517|FAT1_HUMAN Protocadherin Fat 1 OS=Homo sapiens OX=9606 GN=FAT1 PE=1 SV=2	4086.63	5443.68	4649.21	3536.4	4185.3	3088.59	3462.87	3541.21	2909.58	11.9967	12.4104	12.1828	11.7881	12.0311	11.5927	11.7578	11.79	11.5066	0.762388	0.0876347	0.699154	0.0300486
A0A087WVP4;A0A087X1R1;P53814;A0A096LNK9;H7BZZ8;B5MCI0	A0A087WVP4;A0A087X1R1;P53814	6;6;6;2;1;1	6;6;6;2;1;1	6;6;6;2;1;1	Smoothelin	SMTN	tr|A0A087WVP4|A0A087WVP4_HUMAN Smoothelin OS=Homo sapiens OX=9606 GN=SMTN PE=1 SV=1;tr|A0A087X1R1|A0A087X1R1_HUMAN Smoothelin OS=Homo sapiens OX=9606 GN=SMTN PE=1 SV=1;sp|P53814|SMTN_HUMAN Smoothelin OS=Homo sapiens OX=9606 GN=SMTN PE=1 SV=7	123509	125553	114975	119574	122720	125481	126562	128546	132276	16.9143	16.9379	16.811	16.8675	16.905	16.9371	16.9495	16.9719	17.0132	1.01027	0.747181	1.06414	0.131414
A0A087WVQ6;Q00610;J3KS13;K7EJJ5;J3KSQ2;J3KRF5;J3QL20;F5H5N6	A0A087WVQ6;Q00610	83;83;24;10;6;5;4;1	83;83;24;10;6;5;4;1	64;64;22;10;5;5;4;0	Clathrin heavy chain;Clathrin heavy chain 1	CLTC	tr|A0A087WVQ6|A0A087WVQ6_HUMAN Clathrin heavy chain OS=Homo sapiens OX=9606 GN=CLTC PE=1 SV=1;sp|Q00610|CLH1_HUMAN Clathrin heavy chain 1 OS=Homo sapiens OX=9606 GN=CLTC PE=1 SV=5	1.14185e+07	1.14144e+07	1.09679e+07	1.18818e+07	11552000	1.20321e+07	1.15145e+07	1.17463e+07	1.13326e+07	23.4449	23.4443	23.3868	23.5023	23.4616	23.5204	23.4569	23.4857	23.434	1.04926	0.0561071	1.02345	0.245371
A0A087WVS8;Q70IA6	A0A087WVS8;Q70IA6	4;4	4;4	4;4	MOB kinase activator 2	MOB2	tr|A0A087WVS8|A0A087WVS8_HUMAN MOB kinase activator 2 OS=Homo sapiens OX=9606 GN=MOB2 PE=1 SV=2;sp|Q70IA6|MOB2_HUMAN MOB kinase activator 2 OS=Homo sapiens OX=9606 GN=MOB2 PE=1 SV=1	102654	101198	97619	104445	109140	103353	111023	111110	106753	16.6474	16.6268	16.5749	16.6724	16.7358	16.6572	16.7605	16.7616	16.7039	1.0513	0.09043	1.09094	0.0124434
A0A087WVZ6;A0A087WYS3;H7C4X9;Q9ULU4;A0A087WV57;Q5TH12;Q5TH07;Q5TH08	A0A087WVZ6;A0A087WYS3;H7C4X9;Q9ULU4;A0A087WV57	15;14;14;14;9;3;1;1	15;14;14;14;9;3;1;1	14;13;13;13;9;3;1;1	Protein kinase C-binding protein 1	ZMYND8	tr|A0A087WVZ6|A0A087WVZ6_HUMAN Protein kinase C-binding protein 1 OS=Homo sapiens OX=9606 GN=ZMYND8 PE=1 SV=2;tr|A0A087WYS3|A0A087WYS3_HUMAN Protein kinase C-binding protein 1 OS=Homo sapiens OX=9606 GN=ZMYND8 PE=1 SV=1;tr|H7C4X9|H7C4X9_HUMAN Protein kinas	576717	558765	572768	538853	562760	534698	567566	539381	548217	19.1375	19.0919	19.1276	19.0395	19.1022	19.0284	19.1144	19.0409	19.0644	0.957888	0.0951686	0.968924	0.16249
Q96AY4;A0A087WW06;B0QYP4	Q96AY4;A0A087WW06	7;7;1	7;7;1	7;7;1	Tetratricopeptide repeat protein 28	TTC28	sp|Q96AY4|TTC28_HUMAN Tetratricopeptide repeat protein 28 OS=Homo sapiens OX=9606 GN=TTC28 PE=1 SV=4;tr|A0A087WW06|A0A087WW06_HUMAN Tetratricopeptide repeat protein 28 OS=Homo sapiens OX=9606 GN=TTC28 PE=1 SV=1	60990.2	65557.6	61668.3	62290.1	59591	61640.7	61137.2	58224	59851.9	15.8963	16.0005	15.9122	15.9267	15.8628	15.9116	15.8998	15.8293	15.8691	0.975058	0.405409	0.952166	0.153574
C9JAG1;A0A087WW58;Q9C0D9	C9JAG1;A0A087WW58;Q9C0D9	1;1;1	1;1;1	1;1;1	Ethanolaminephosphotransferase 1	EPT1	tr|C9JAG1|C9JAG1_HUMAN Ethanolaminephosphotransferase 1 (Fragment) OS=Homo sapiens OX=9606 GN=SELENOI PE=1 SV=1;tr|A0A087WW58|A0A087WW58_HUMAN Ethanolaminephosphotransferase 1 OS=Homo sapiens OX=9606 GN=SELENOI PE=1 SV=1;sp|Q9C0D9|EPT1_HUMAN Ethanolamineph	25337.6	22275.9	23461.4	22743.3	35068	29236.5	25370	30144.5	27729.4	14.629	14.4432	14.518	14.4732	15.0979	14.8355	14.6308	14.8796	14.7591	1.22473	0.268655	1.17122	0.0701095
A0A087WW76;A0A452Q6Z5;A0A805TBS0;A0A7P0TAS2;Q5T5U3;A0A1B0GV73;Q5JSD8;H0Y468;A0A1B0GTZ9;E7ESW5	A0A087WW76;A0A452Q6Z5;A0A805TBS0;A0A7P0TAS2;Q5T5U3	7;7;7;7;7;2;1;1;1;1	7;7;7;7;7;2;1;1;1;1	7;7;7;7;7;2;1;1;1;1	Rho GTPase-activating protein 21	ARHGAP21	tr|A0A087WW76|A0A087WW76_HUMAN Rho GTPase-activating protein 21 OS=Homo sapiens OX=9606 GN=ARHGAP21 PE=1 SV=1;tr|A0A452Q6Z5|A0A452Q6Z5_HUMAN Rho GTPase-activating protein 21 OS=Homo sapiens OX=9606 GN=ARHGAP21 PE=1 SV=1;tr|A0A805TBS0|A0A805TBS0_HUMAN Rho G	48074.4	50661.9	54639.3	52082.6	49952	50357.1	51107.4	53009.4	54342.5	15.553	15.6286	15.7377	15.6685	15.6083	15.6199	15.6412	15.694	15.7298	0.993586	0.904487	1.03315	0.476027
A0A087WWA3;Q4R9M9;O60333;A0A0U1RQL3;A0A6Q8PFJ8	A0A087WWA3;Q4R9M9;O60333	20;20;20;2;1	20;20;20;2;1	9;9;9;1;0	Kinesin-like protein;Kinesin-like protein KIF1B	KIF1B;KIF1Bbeta	tr|A0A087WWA3|A0A087WWA3_HUMAN Kinesin-like protein KIF1B OS=Homo sapiens OX=9606 GN=KIF1B PE=1 SV=1;tr|Q4R9M9|Q4R9M9_HUMAN Kinesin family member 1Bbeta isoform II OS=Homo sapiens OX=9606 GN=KIF1B PE=1 SV=1;sp|O60333|KIF1B_HUMAN Kinesin-like protein KIF1B	659640	674253	637962	683531	673970	662367	665254	686499	669109	19.3313	19.3629	19.2831	19.3826	19.3623	19.3373	19.3435	19.3889	19.3519	1.02435	0.276884	1.02485	0.272349
A0A087WWF1;Q8WWX9	A0A087WWF1;Q8WWX9	2;2	2;2	2;2	Selenoprotein M	SELM	tr|A0A087WWF1|A0A087WWF1_HUMAN Selenoprotein M OS=Homo sapiens OX=9606 GN=SELENOM PE=1 SV=1;sp|Q8WWX9|SELM_HUMAN Selenoprotein M OS=Homo sapiens OX=9606 GN=SELENOM PE=1 SV=3	47146.1	47549.7	50654.1	51347.9	48629	52424.2	51553.7	49239.7	48400.9	15.5249	15.5371	15.6284	15.648	15.5695	15.6779	15.6538	15.5875	15.5627	1.04851	0.211026	1.02645	0.424398
A0A087WWH3;Q9NZM4	A0A087WWH3;Q9NZM4	1;1	1;1	1;1	Glioma tumor suppressor candidate region gene 1 protein	GLTSCR1	tr|A0A087WWH3|A0A087WWH3_HUMAN BRD4-interacting chromatin-remodeling complex-associated protein OS=Homo sapiens OX=9606 GN=BICRA PE=1 SV=1;sp|Q9NZM4|BICRA_HUMAN BRD4-interacting chromatin-remodeling complex-associated protein OS=Homo sapiens OX=9606 GN=BIC	19525.6	17390	16787.1	17770	19710	17241.4	19492.9	19002.1	19419.1	14.2531	14.086	14.0351	14.1172	14.2666	14.0736	14.2507	14.2139	14.2452	1.01897	0.768558	1.07842	0.229018
F8WD24;G3V2J7;A0A087WWK3;H7C0S3;Q16667	F8WD24;G3V2J7;A0A087WWK3;H7C0S3;Q16667	1;1;1;1;1	1;1;1;1;1	1;1;1;1;1	Cyclin-dependent kinase inhibitor 3	CDKN3	tr|F8WD24|F8WD24_HUMAN Cyclin-dependent kinase inhibitor 3 OS=Homo sapiens OX=9606 GN=CDKN3 PE=1 SV=1;tr|G3V2J7|G3V2J7_HUMAN Cyclin-dependent kinase inhibitor 3 OS=Homo sapiens OX=9606 GN=CDKN3 PE=1 SV=1;tr|A0A087WWK3|A0A087WWK3_HUMAN Cyclin-dependent kina	84091.5	89242.3	83866.2	82694.7	86925	83991	79103.9	80585.6	84806.9	16.3597	16.4454	16.3558	16.3355	16.4075	16.3579	16.2715	16.2982	16.3719	0.986044	0.612478	0.950608	0.156175
Q9P2T1;F8WAN9;A0A087WWM4;H0YMB3;H0YNJ6;H0YLV5;H0YK13;H0YN22;H0YK71;H0YNH0;H0YMW6;H0YMR9;H0YMV5;H0YLB8;H0YNS9;H0YMG3;A0A0B4J281;P36959;H0YL68	Q9P2T1;F8WAN9;A0A087WWM4;H0YMB3;H0YNJ6;H0YLV5;H0YK13;H0YN22;H0YK71	8;8;8;8;7;7;5;4;4;3;3;2;2;2;1;1;1;1;1	8;8;8;8;7;7;5;4;4;3;3;2;2;2;1;1;1;1;1	8;8;8;8;7;7;5;4;4;3;3;2;2;2;1;1;1;1;1	GMP reductase 2;GMP reductase	GMPR2	sp|Q9P2T1|GMPR2_HUMAN GMP reductase 2 OS=Homo sapiens OX=9606 GN=GMPR2 PE=1 SV=1;tr|F8WAN9|F8WAN9_HUMAN GMP reductase OS=Homo sapiens OX=9606 GN=GMPR2 PE=1 SV=1;tr|A0A087WWM4|A0A087WWM4_HUMAN GMP reductase OS=Homo sapiens OX=9606 GN=GMPR2 PE=1 SV=1;tr|H0YM	386493	365356	336996	384302	400610	377985	386472	427296	389172	18.5601	18.4789	18.3624	18.5519	18.6118	18.528	18.56	18.7049	18.57	1.06801	0.228416	1.10479	0.125416
A0A499FJY3;A0A087WWP4;Q96T37;A0A494C001	A0A499FJY3;A0A087WWP4;Q96T37;A0A494C001	31;31;31;30	31;31;31;30	29;29;29;28	Putative RNA-binding protein 15	RBM15	tr|A0A499FJY3|A0A499FJY3_HUMAN RNA-binding protein 15 OS=Homo sapiens OX=9606 GN=RBM15 PE=1 SV=1;tr|A0A087WWP4|A0A087WWP4_HUMAN RNA-binding protein 15 OS=Homo sapiens OX=9606 GN=RBM15 PE=1 SV=1;sp|Q96T37|RBM15_HUMAN RNA-binding protein 15 OS=Homo sapiens O	1.63751e+06	1.53846e+06	1.51425e+06	1.60356e+06	1707800	1.64728e+06	1.61177e+06	1.70399e+06	1.64593e+06	20.6431	20.5531	20.5302	20.6128	20.7037	20.6517	20.6202	20.7005	20.6505	1.05723	0.14139	1.05788	0.131192
A0A087WWP8;Q5VWQ0;A0A0C4DGT8;A0A0C4DH79	A0A087WWP8;Q5VWQ0;A0A0C4DGT8;A0A0C4DH79	8;8;7;4	8;8;7;4	8;8;7;4	Round spermatid basic protein 1	RSBN1	tr|A0A087WWP8|A0A087WWP8_HUMAN Lysine-specific demethylase 9 OS=Homo sapiens OX=9606 GN=RSBN1 PE=1 SV=1;sp|Q5VWQ0|RSBN1_HUMAN Lysine-specific demethylase 9 OS=Homo sapiens OX=9606 GN=RSBN1 PE=1 SV=2;tr|A0A0C4DGT8|A0A0C4DGT8_HUMAN Lysine-specific demethylas	71993.7	79871.7	75748.5	77536.1	72441	70015.5	73191.7	69046	72172.6	16.1356	16.2854	16.2089	16.2426	16.1445	16.0954	16.1594	16.0753	16.1392	0.966517	0.466845	0.941991	0.180654
A0A087WWS1;Q96FV9;A0A087WY84;R4GMN4;J3KT14;R4GN58;J3KRD7;J3QQZ3	A0A087WWS1;Q96FV9	25;25;12;11;7;5;3;3	25;25;12;11;7;5;3;3	25;25;12;11;7;5;3;3	THO complex subunit 1	THOC1	tr|A0A087WWS1|A0A087WWS1_HUMAN THO complex subunit 1 OS=Homo sapiens OX=9606 GN=THOC1 PE=1 SV=1;sp|Q96FV9|THOC1_HUMAN THO complex subunit 1 OS=Homo sapiens OX=9606 GN=THOC1 PE=1 SV=1	1.0718e+06	1.06062e+06	1.06109e+06	1.10954e+06	1105800	1.08342e+06	1.10948e+06	1.10309e+06	1.11045e+06	20.0316	20.0165	20.0171	20.0815	20.0767	20.0472	20.0815	20.0731	20.0827	1.03295	0.0325605	1.04055	0.00142578
A0A087WWT6;A0A0A0MSU1;Q06455	A0A087WWT6;A0A0A0MSU1;Q06455	2;2;2	2;2;2	2;2;2	Protein CBFA2T1	RUNX1T1	tr|A0A087WWT6|A0A087WWT6_HUMAN Protein CBFA2T1 OS=Homo sapiens OX=9606 GN=RUNX1T1 PE=1 SV=1;tr|A0A0A0MSU1|A0A0A0MSU1_HUMAN Protein CBFA2T1 OS=Homo sapiens OX=9606 GN=RUNX1T1 PE=1 SV=1;sp|Q06455|MTG8_HUMAN Protein CBFA2T1 OS=Homo sapiens OX=9606 GN=RUNX1T1	24802.1	23978.2	26391.5	26629.1	27226	26197.8	29664.4	24935.4	27269.9	14.5982	14.5494	14.6878	14.7007	14.7327	14.6772	14.8564	14.6059	14.735	1.06493	0.139289	1.0891	0.237626
A0A087WWU8;D6R904;A0A494C0G0;Q5VU61;H0YL80	A0A087WWU8	26;9;5;4;4	5;5;1;4;0	5;5;1;4;0		TPM3	tr|A0A087WWU8|A0A087WWU8_HUMAN Tropomyosin alpha-3 chain OS=Homo sapiens OX=9606 GN=TPM3 PE=1 SV=1	1.88169e+06	1.8422e+06	1.92983e+06	1.77793e+06	1826300	1.68851e+06	1.80199e+06	1.78668e+06	1.73366e+06	20.8436	20.813	20.88	20.7618	20.8005	20.6873	20.7812	20.7688	20.7254	0.936152	0.0828026	0.941387	0.028432
Q9Y6J0;A0A087WWW8;B5MEB3	Q9Y6J0;A0A087WWW8	4;4;1	4;4;1	4;4;1	Calcineurin-binding protein cabin-1	CABIN1	sp|Q9Y6J0|CABIN_HUMAN Calcineurin-binding protein cabin-1 OS=Homo sapiens OX=9606 GN=CABIN1 PE=1 SV=1;tr|A0A087WWW8|A0A087WWW8_HUMAN Calcineurin-binding protein cabin-1 OS=Homo sapiens OX=9606 GN=CABIN1 PE=1 SV=1	119095	115851	115301	111792	117130	99605.2	112472	118513	112745	16.8618	16.8219	16.815	16.7705	16.8378	16.6039	16.7792	16.8547	16.7827	0.937985	0.301568	0.981389	0.403936
O95999;A0A087WWW9;A0A3B3ISX2	O95999;A0A087WWW9	6;6;1	6;6;1	6;6;1	B-cell lymphoma/leukemia 10	BCL10	sp|O95999|BCL10_HUMAN B-cell lymphoma/leukemia 10 OS=Homo sapiens OX=9606 GN=BCL10 PE=1 SV=1;tr|A0A087WWW9|A0A087WWW9_HUMAN B-cell lymphoma/leukemia 10 OS=Homo sapiens OX=9606 GN=BCL10 PE=1 SV=2	306313	300445	318444	303338	294380	292598	304706	282732	303887	18.2246	18.1967	18.2807	18.2106	18.1673	18.1586	18.2171	18.1091	18.2132	0.962293	0.145733	0.963385	0.284296
A0A087WX74;B7ZL31;Q9HAZ1	A0A087WX74;B7ZL31;Q9HAZ1	2;2;2	2;2;2	1;1;1	Dual specificity protein kinase CLK4	CLK4	tr|A0A087WX74|A0A087WX74_HUMAN Dual-specificity protein kinase CLK4 OS=Homo sapiens OX=9606 GN=CLK4 PE=1 SV=1;tr|B7ZL31|B7ZL31_HUMAN CLK4 protein OS=Homo sapiens OX=9606 GN=CLK4 PE=1 SV=1;sp|Q9HAZ1|CLK4_HUMAN Dual specificity protein kinase CLK4 OS=Homo sa	17816.7	23763.7	20515.4	19814.8	17288	19213.3	16839.8	17722.8	19624.2	14.1209	14.5365	14.3244	14.2743	14.0775	14.2298	14.0396	14.1133	14.2603	0.906923	0.394221	0.872635	0.256654
A0A087WX97;Q9BXK5;A0A087WTL4;E9PDD6;F2Z2C3;A0A087WW80;A0A0A0MR90	A0A087WX97;Q9BXK5;A0A087WTL4	11;11;10;3;1;1;1	11;11;10;3;1;1;1	11;11;10;3;1;1;1	Bcl-2-like protein 13	BCL2L13	tr|A0A087WX97|A0A087WX97_HUMAN Bcl-2-like protein 13 OS=Homo sapiens OX=9606 GN=BCL2L13 PE=1 SV=1;sp|Q9BXK5|B2L13_HUMAN Bcl-2-like protein 13 OS=Homo sapiens OX=9606 GN=BCL2L13 PE=1 SV=1;tr|A0A087WTL4|A0A087WTL4_HUMAN Bcl-2-like protein 13 OS=Homo sapiens	390532	375996	370909	374099	384880	386888	385417	383636	386365	18.5751	18.5204	18.5007	18.5131	18.554	18.5616	18.5561	18.5494	18.5596	1.00741	0.710016	1.01581	0.410708
A0A087WXB0;O15126;A0A087WU14;A0A087WZA6;A0A087WTX8	A0A087WXB0;O15126;A0A087WU14	9;9;5;3;1	9;9;5;3;1	9;9;5;3;1	Secretory carrier-associated membrane protein 1	SCAMP1	tr|A0A087WXB0|A0A087WXB0_HUMAN Secretory carrier-associated membrane protein OS=Homo sapiens OX=9606 GN=SCAMP1 PE=1 SV=1;sp|O15126|SCAM1_HUMAN Secretory carrier-associated membrane protein 1 OS=Homo sapiens OX=9606 GN=SCAMP1 PE=1 SV=2;tr|A0A087WU14|A0A087W	265251	271511	269854	280209	270960	271303	272573	280405	275112	18.017	18.0507	18.0418	18.0961	18.0477	18.0495	18.0563	18.0972	18.0697	1.01966	0.22273	1.02662	0.0752292
A0A087WXD1;Q96T83	A0A087WXD1;Q96T83	3;3	3;3	3;3	Sodium/hydrogen exchanger;Sodium/hydrogen exchanger 7	SLC9A7	tr|A0A087WXD1|A0A087WXD1_HUMAN Sodium/hydrogen exchanger OS=Homo sapiens OX=9606 GN=SLC9A7 PE=1 SV=1;sp|Q96T83|SL9A7_HUMAN Sodium/hydrogen exchanger 7 OS=Homo sapiens OX=9606 GN=SLC9A7 PE=1 SV=1	96011.2	94863.6	89663.4	93674.2	96746	95894	92986	98002.2	94819.1	16.5509	16.5336	16.4522	16.5154	16.5619	16.5492	16.5047	16.5805	16.5329	1.02059	0.441289	1.01878	0.513961
A0A087WXF7;A0A0C4DFW2;Q9UK53	A0A087WXF7;A0A0C4DFW2;Q9UK53	3;3;3	3;3;3	3;3;3	Inhibitor of growth protein;Inhibitor of growth protein 1	ING1	tr|A0A087WXF7|A0A087WXF7_HUMAN Inhibitor of growth protein 1 (Fragment) OS=Homo sapiens OX=9606 GN=ING1 PE=1 SV=1;tr|A0A0C4DFW2|A0A0C4DFW2_HUMAN Inhibitor of growth protein OS=Homo sapiens OX=9606 GN=ING1 PE=1 SV=1;sp|Q9UK53|ING1_HUMAN Inhibitor of growth	89843.8	79939	84391.6	80578.5	90016	84509	92032.8	112506	89076	16.4551	16.2866	16.3648	16.2981	16.4579	16.3668	16.4899	16.7796	16.4427	1.00366	0.939559	1.15517	0.186147
A0A0D9SEW3;A0A087WXF8;Q9NP64;A0A087WYV3;A0A087WXU5	A0A0D9SEW3;A0A087WXF8;Q9NP64;A0A087WYV3	5;5;5;4;2	5;5;5;4;2	3;3;3;3;0	Nucleolar protein of 40 kDa	ZCCHC17	tr|A0A0D9SEW3|A0A0D9SEW3_HUMAN Nucleolar protein of 40 kDa OS=Homo sapiens OX=9606 GN=ZCCHC17 PE=1 SV=1;tr|A0A087WXF8|A0A087WXF8_HUMAN Nucleolar protein of 40 kDa OS=Homo sapiens OX=9606 GN=ZCCHC17 PE=1 SV=1;sp|Q9NP64|NO40_HUMAN Nucleolar protein of 40 kDa	412308	378398	392451	395654	427680	415022	410617	428368	423771	18.6534	18.5295	18.5822	18.5939	18.7062	18.6628	18.6474	18.7085	18.6929	1.04665	0.246452	1.06728	0.101155
A0A087WXK8;Q9H4H8	A0A087WXK8;Q9H4H8	4;4	4;4	3;3	Protein FAM83D	FAM83D	tr|A0A087WXK8|A0A087WXK8_HUMAN Chromosome 20 open reading frame 129 OS=Homo sapiens OX=9606 GN=FAM83D PE=1 SV=1;sp|Q9H4H8|FA83D_HUMAN Protein FAM83D OS=Homo sapiens OX=9606 GN=FAM83D PE=1 SV=3	67656.7	66535.2	67978.2	67025.5	68770	67318.4	67257.1	67553.5	65053.2	16.0459	16.0218	16.0528	16.0324	16.0695	16.0387	16.0374	16.0437	15.9893	1.00467	0.675802	0.988592	0.454621
B7Z879;A0A087WXL6;Q9H270;A0A0G2JS92;A0A087X2J4	B7Z879;A0A087WXL6;Q9H270	11;11;10;5;1	11;11;10;5;1	11;11;10;5;1	Vacuolar protein sorting-associated protein 11 homolog	VPS11	tr|B7Z879|B7Z879_HUMAN Vacuolar protein sorting-associated protein 11 homolog OS=Homo sapiens OX=9606 GN=VPS11 PE=1 SV=1;tr|A0A087WXL6|A0A087WXL6_HUMAN Vacuolar protein sorting-associated protein 11 homolog OS=Homo sapiens OX=9606 GN=VPS11 PE=1 SV=1;sp|Q9H	241248	234328	244984	240751	244500	245326	243731	246659	255208	17.8802	17.8382	17.9023	17.8772	17.8995	17.9043	17.8949	17.9122	17.9613	1.0139	0.406243	1.03475	0.146655
A0A087WXM6;J3QQT2;J3KRX5;A0A0A6YYL6;P18621;J3KRB3;A0A087WWH0;J3QS96;J3QLC8;A0A0A0MRF8;A0A087WY81;J3KSJ0	A0A087WXM6;J3QQT2;J3KRX5;A0A0A6YYL6;P18621;J3KRB3;A0A087WWH0;J3QS96;J3QLC8;A0A0A0MRF8;A0A087WY81	8;8;8;8;8;7;7;7;7;7;5;1	8;8;8;8;8;7;7;7;7;7;5;1	8;8;8;8;8;7;7;7;7;7;5;1	60S ribosomal protein L17	RPL17;RPL17-C18orf32	tr|A0A087WXM6|A0A087WXM6_HUMAN 60S ribosomal protein L17 (Fragment) OS=Homo sapiens OX=9606 GN=RPL17 PE=1 SV=1;tr|J3QQT2|J3QQT2_HUMAN 60S ribosomal protein L17 (Fragment) OS=Homo sapiens OX=9606 GN=RPL17 PE=1 SV=1;tr|J3KRX5|J3KRX5_HUMAN 60S ribosomal prote	2.17538e+06	2.13154e+06	2.09186e+06	2.1603e+06	2184600	2.14252e+06	2.10447e+06	2.16971e+06	2.11748e+06	21.0528	21.0235	20.9964	21.0428	21.0589	21.0309	21.005	21.0491	21.0139	1.01385	0.354501	0.998888	0.945326
A0A087WXN4;Q96CB8;C9J0M6;E9PGI3;A0A1B0GX90;C9JDP3	A0A087WXN4;Q96CB8	6;6;2;2;1;1	6;6;2;2;1;1	6;6;2;2;1;1	Integrator complex subunit 12	INTS12	tr|A0A087WXN4|A0A087WXN4_HUMAN Integrator complex subunit 12 OS=Homo sapiens OX=9606 GN=INTS12 PE=1 SV=1;sp|Q96CB8|INT12_HUMAN Integrator complex subunit 12 OS=Homo sapiens OX=9606 GN=INTS12 PE=1 SV=1	197655	200763	192109	194391	203950	204937	208509	218421	211277	17.5926	17.6151	17.5516	17.5686	17.6379	17.6448	17.6697	17.7368	17.6888	1.02159	0.377151	1.08074	0.0149181
A0A087WXU0;A0A804HLE1;A0A2R8Y4J4;A0A804HHW6;Q9NWS8;A0A804HKF8;A0A804HHY2;A0A2R8Y4P5;A0A2R8YFC3	A0A087WXU0;A0A804HLE1;A0A2R8Y4J4;A0A804HHW6;Q9NWS8;A0A804HKF8;A0A804HHY2;A0A2R8Y4P5	8;8;8;8;8;7;5;4;1	8;8;8;8;8;7;5;4;1	8;8;8;8;8;7;5;4;1	Required for meiotic nuclear division protein 1 homolog	RMND1	tr|A0A087WXU0|A0A087WXU0_HUMAN Required for meiotic nuclear division protein 1 homolog OS=Homo sapiens OX=9606 GN=RMND1 PE=1 SV=1;tr|A0A804HLE1|A0A804HLE1_HUMAN Required for meiotic nuclear division protein 1 homolog OS=Homo sapiens OX=9606 GN=RMND1 PE=4 S	210755	212044	206775	216578	223060	221928	217860	231993	214644	17.6852	17.694	17.6577	17.7245	17.7671	17.7597	17.733	17.8237	17.7116	1.05081	0.0148504	1.05547	0.144192
A0A087WXU3;A0FGR8	A0A087WXU3;A0FGR8	20;20	1;1	1;1	Extended synaptotagmin-2	ESYT2	tr|A0A087WXU3|A0A087WXU3_HUMAN Extended synaptotagmin-2 OS=Homo sapiens OX=9606 GN=ESYT2 PE=1 SV=1;sp|A0FGR8|ESYT2_HUMAN Extended synaptotagmin-2 OS=Homo sapiens OX=9606 GN=ESYT2 PE=1 SV=1	49157.7	46612.7	47910.3	49246.2	50328	47986.7	50450.3	49290.6	53578.1	15.5851	15.5084	15.548	15.5877	15.6191	15.5503	15.6226	15.589	15.7094	1.02701	0.26591	1.06708	0.1052
P54252;F5H211;A0A2R8Y3X7;G3V3R7;A0A087X1A8;D3VVH9;A0A087WXY4;E9PJN5;A0A0A0MS38;C9JQV6;G3V4U9;G3V328;G3V526;S4R399;G3V2G1;G3V5H3;G3V4F4;G3V2G2;G3V4F5;G3V3T6;A0A2R8Y888;D3VVP3;G3V3S5;G3V390;G3V4B1;D6R9I5;G3V3T0;G3V3A6	P54252;F5H211;A0A2R8Y3X7;G3V3R7;A0A087X1A8;D3VVH9;A0A087WXY4;E9PJN5;A0A0A0MS38;C9JQV6;G3V4U9;G3V328;G3V526;S4R399;G3V2G1	5;5;5;5;5;5;5;4;4;4;4;4;4;3;3;2;2;2;2;2;2;1;1;1;1;1;1;1	5;5;5;5;5;5;5;4;4;4;4;4;4;3;3;2;2;2;2;2;2;1;1;1;1;1;1;1	5;5;5;5;5;5;5;4;4;4;4;4;4;3;3;2;2;2;2;2;2;1;1;1;1;1;1;1	Ataxin-3	ATXN3	sp|P54252|ATX3_HUMAN Ataxin-3 OS=Homo sapiens OX=9606 GN=ATXN3 PE=1 SV=5;tr|F5H211|F5H211_HUMAN Ubiquitinyl hydrolase 1 OS=Homo sapiens OX=9606 GN=ATXN3 PE=1 SV=2;tr|A0A2R8Y3X7|A0A2R8Y3X7_HUMAN Ubiquitinyl hydrolase 1 OS=Homo sapiens OX=9606 GN=ATXN3 PE=1	181305	174273	171346	181063	181800	174973	181861	173181	185989	17.4681	17.411	17.3866	17.4661	17.472	17.4168	17.4725	17.4019	17.5049	1.02071	0.37992	1.02677	0.386987
A0A087WY03;E5RFV3	A0A087WY03;E5RFV3	2;2	2;2	2;2		SREK1	tr|A0A087WY03|A0A087WY03_HUMAN Splicing regulatory glutamine/lysine-rich protein 1 OS=Homo sapiens OX=9606 GN=SREK1 PE=1 SV=1;tr|E5RFV3|E5RFV3_HUMAN Splicing regulatory glutamine/lysine-rich protein 1 OS=Homo sapiens OX=9606 GN=SREK1 PE=1 SV=1	24909.4	25824.5	26256.8	29471.7	29568	27557.5	27063.5	28973.5	28188.9	14.6044	14.6565	14.6804	14.847	14.8517	14.7502	14.7241	14.8224	14.7828	1.12478	0.0174916	1.09397	0.0258341
Q8IY22;A0A087WY48;A0A087WU05	Q8IY22;A0A087WY48;A0A087WU05	3;3;2	3;3;2	3;3;2	C-Maf-inducing protein	CMIP	sp|Q8IY22|CMIP_HUMAN C-Maf-inducing protein OS=Homo sapiens OX=9606 GN=CMIP PE=1 SV=3;tr|A0A087WY48|A0A087WY48_HUMAN C-Maf-inducing protein OS=Homo sapiens OX=9606 GN=CMIP PE=1 SV=1;tr|A0A087WU05|A0A087WU05_HUMAN C-Maf-inducing protein OS=Homo sapiens OX=9	26591.9	27315.5	24350	25087.2	25188	24233.3	23102.5	24796.8	24263	14.6987	14.7374	14.5716	14.6147	14.6204	14.5647	14.4958	14.5979	14.5665	0.952096	0.299292	0.922114	0.133812
Q9NP79;A0A087WY55;Q5TGM0	Q9NP79;A0A087WY55	14;14;6	14;14;6	14;14;6	Vacuolar protein sorting-associated protein VTA1 homolog	VTA1	sp|Q9NP79|VTA1_HUMAN Vacuolar protein sorting-associated protein VTA1 homolog OS=Homo sapiens OX=9606 GN=VTA1 PE=1 SV=1;tr|A0A087WY55|A0A087WY55_HUMAN Chromosome 6 open reading frame 55, isoform CRA_b OS=Homo sapiens OX=9606 GN=VTA1 PE=1 SV=1	999614	962265	943677	1.03803e+06	1017600	997987	1.04019e+06	1.07867e+06	1.04671e+06	19.931	19.8761	19.8479	19.9854	19.9567	19.9287	19.9884	20.0408	19.9974	1.05096	0.0797003	1.08949	0.0179306
A0A087WY58;P51956;A0A087X030;F8VV00;A0A087X203	A0A087WY58;P51956;A0A087X030	4;4;2;1;1	4;4;2;1;1	4;4;2;1;1	Serine/threonine-protein kinase Nek3	NEK3	tr|A0A087WY58|A0A087WY58_HUMAN Serine/threonine-protein kinase Nek3 OS=Homo sapiens OX=9606 GN=NEK3 PE=1 SV=1;sp|P51956|NEK3_HUMAN Serine/threonine-protein kinase Nek3 OS=Homo sapiens OX=9606 GN=NEK3 PE=1 SV=2;tr|A0A087X030|A0A087X030_HUMAN Serine/threonin	59768.3	63870.3	58834	60743	63983	61637.5	63626.3	65939.8	62113.2	15.8671	15.9629	15.8444	15.8904	15.9654	15.9115	15.9573	16.0089	15.9226	1.02132	0.514734	1.05046	0.189243
A0A087WY61;F5H4J1;F5H6Y5;K4DIE0;F5H2F3;F5H3L6;F5H0Z7;F5H763;F5GZW1;F5H1L0;F5GWK2;F5H073;F5H068;F8W6T3	A0A087WY61	94;30;25;19;4;4;4;4;3;2;1;1;1;1	1;0;0;1;0;0;0;0;0;0;0;0;0;0	0;0;0;0;0;0;0;0;0;0;0;0;0;0		NUMA1	tr|A0A087WY61|A0A087WY61_HUMAN Nuclear mitotic apparatus protein 1 OS=Homo sapiens OX=9606 GN=NUMA1 PE=1 SV=1	211808	199984	193920	195033	203550	198603	200979	207598	204642	17.6924	17.6095	17.5651	17.5734	17.635	17.5995	17.6167	17.6634	17.6427	0.985926	0.667714	1.0124	0.676557
A0A087WY71;E9PFW3;Q96CW1;C9JJ47;C9JTK4;C9JGT8;C9JJD3;C9JPV8;H7C4C3	A0A087WY71;E9PFW3;Q96CW1;C9JJ47	12;12;12;7;4;4;3;3;2	12;12;12;7;4;4;3;3;2	12;12;12;7;4;4;3;3;2	AP-2 complex subunit mu	AP2M1	tr|A0A087WY71|A0A087WY71_HUMAN AP-2 complex subunit mu OS=Homo sapiens OX=9606 GN=AP2M1 PE=1 SV=1;tr|E9PFW3|E9PFW3_HUMAN AP-2 complex subunit mu OS=Homo sapiens OX=9606 GN=AP2M1 PE=1 SV=1;sp|Q96CW1|AP2M1_HUMAN AP-2 complex subunit mu OS=Homo sapiens OX=960	825304	860629	798642	869603	824830	831398	838573	851573	806791	19.6546	19.715	19.6072	19.73	19.6537	19.6652	19.6776	19.6998	19.6218	1.0166	0.57517	1.00498	0.857817
A0A087WY85;P61077;D6R9F6;D6R933;D6RGD0;D6R980;D6RIZ3;D6RA11	A0A087WY85;P61077	3;3;1;1;1;1;1;1	3;3;1;1;1;1;1;1	1;1;1;1;1;1;1;1	Ubiquitin-conjugating enzyme E2 D3	UBE2D3	tr|A0A087WY85|A0A087WY85_HUMAN Ubiquitin-conjugating enzyme E2 D3 OS=Homo sapiens OX=9606 GN=UBE2D3 PE=1 SV=1;sp|P61077|UB2D3_HUMAN Ubiquitin-conjugating enzyme E2 D3 OS=Homo sapiens OX=9606 GN=UBE2D3 PE=1 SV=1	1.06076e+06	984720	936149	1.01883e+06	976460	966638	954144	950421	991267	20.0167	19.9094	19.8364	19.9585	19.8972	19.8826	19.8638	19.8582	19.9189	0.993394	0.898101	0.971224	0.529463
A0A087WY96;P31641;A0A087WYN0;C9JPV1	A0A087WY96;P31641;A0A087WYN0	3;3;2;1	3;3;2;1	3;3;2;1	Transporter;Sodium- and chloride-dependent taurine transporter	SLC6A6	tr|A0A087WY96|A0A087WY96_HUMAN Transporter OS=Homo sapiens OX=9606 GN=SLC6A6 PE=1 SV=1;sp|P31641|SC6A6_HUMAN Sodium- and chloride-dependent taurine transporter OS=Homo sapiens OX=9606 GN=SLC6A6 PE=1 SV=2;tr|A0A087WYN0|A0A087WYN0_HUMAN Transporter OS=Homo s	34693.9	36362.7	35529.5	35776.9	40266	40317	32662.5	40285.8	37911.6	15.0824	15.1502	15.1167	15.1267	15.2973	15.2991	14.9953	15.298	15.2104	1.0917	0.150763	1.0401	0.627902
A0A087WYF7;Q6UXV4	A0A087WYF7;Q6UXV4	9;9	9;9	9;9	MICOS complex subunit MIC27	APOOL	tr|A0A087WYF7|A0A087WYF7_HUMAN MICOS complex subunit OS=Homo sapiens OX=9606 GN=APOOL PE=1 SV=1;sp|Q6UXV4|MIC27_HUMAN MICOS complex subunit MIC27 OS=Homo sapiens OX=9606 GN=APOOL PE=1 SV=1	215675	214626	221874	214322	218450	207453	206198	212220	213722	17.7185	17.7115	17.7594	17.7094	17.7369	17.6624	17.6537	17.6952	17.7054	0.981676	0.373256	0.969279	0.107437
A0A2U3TZH4;A0A087WYF8;Q53GG5;D6RAF1;A0A2R8Y6L7	A0A2U3TZH4;A0A087WYF8;Q53GG5	5;5;5;2;1	5;5;5;2;1	5;5;5;2;1	PDZ and LIM domain protein 3	PDLIM3	tr|A0A2U3TZH4|A0A2U3TZH4_HUMAN PDZ and LIM domain protein 3 OS=Homo sapiens OX=9606 GN=PDLIM3 PE=1 SV=1;tr|A0A087WYF8|A0A087WYF8_HUMAN PDZ and LIM domain protein 3 OS=Homo sapiens OX=9606 GN=PDLIM3 PE=1 SV=2;sp|Q53GG5|PDLI3_HUMAN PDZ and LIM domain protein	122770	122778	132379	118622	125290	121040	121620	112127	124007	16.9056	16.9057	17.0143	16.856	16.9349	16.8851	16.892	16.7748	16.9201	0.965667	0.320688	0.946625	0.240496
A0A087WYL7;G3V4A5;O75586	A0A087WYL7;G3V4A5;O75586	7;7;7	7;7;7	7;7;7	Mediator of RNA polymerase II transcription subunit 6	MED6	tr|A0A087WYL7|A0A087WYL7_HUMAN Mediator of RNA polymerase II transcription subunit 6 OS=Homo sapiens OX=9606 GN=MED6 PE=1 SV=1;tr|G3V4A5|G3V4A5_HUMAN Mediator of RNA polymerase II transcription subunit 6 OS=Homo sapiens OX=9606 GN=MED6 PE=1 SV=1;sp|O75586|	393701	399903	383860	385658	373860	352917	379027	370767	379127	18.5867	18.6093	18.5502	18.557	18.5121	18.429	18.5319	18.5002	18.5323	0.944772	0.144908	0.958774	0.0506055
A0A087WYP2;Q8IZQ5;H0YE28;H3BV83	A0A087WYP2;Q8IZQ5;H0YE28	4;4;3;1	4;4;3;1	4;4;3;1	Selenoprotein H	C11orf31;SELH	tr|A0A087WYP2|A0A087WYP2_HUMAN Selenoprotein H OS=Homo sapiens OX=9606 GN=SELENOH PE=1 SV=1;sp|Q8IZQ5|SELH_HUMAN Selenoprotein H OS=Homo sapiens OX=9606 GN=SELENOH PE=1 SV=2;tr|H0YE28|H0YE28_HUMAN Selenoprotein H (Fragment) OS=Homo sapiens OX=9606 GN=SELEN	49556.5	52522.1	47257.5	48476.3	44372	48155.8	48845.2	43678.8	44005.6	15.5968	15.6806	15.5283	15.565	15.4374	15.5554	15.5759	15.4146	15.4254	0.944206	0.242221	0.914244	0.131497
O43399;A0A087WYR3;A0A087WZ51	O43399;A0A087WYR3;A0A087WZ51	12;12;7	12;12;7	12;12;7	Tumor protein D54	TPD52L2	sp|O43399|TPD54_HUMAN Tumor protein D54 OS=Homo sapiens OX=9606 GN=TPD52L2 PE=1 SV=2;tr|A0A087WYR3|A0A087WYR3_HUMAN Tumor protein D54 OS=Homo sapiens OX=9606 GN=TPD52L2 PE=1 SV=1;tr|A0A087WZ51|A0A087WZ51_HUMAN Tumor protein D54 OS=Homo sapiens OX=9606 GN=T	1.53202e+06	1.47528e+06	1.57332e+06	1.54747e+06	1508200	1.49883e+06	1.54776e+06	1.53212e+06	1.53978e+06	20.547	20.4926	20.5854	20.5615	20.5244	20.5154	20.5618	20.5471	20.5543	0.994299	0.812032	1.00852	0.684442
A0A087WYV5;X6R3P0;O94813	A0A087WYV5;X6R3P0;O94813	3;3;3	3;3;3	3;3;3	Slit homolog 2 protein;Slit homolog 2 protein N-product;Slit homolog 2 protein C-product	SLIT2	tr|A0A087WYV5|A0A087WYV5_HUMAN Slit homolog 2 protein OS=Homo sapiens OX=9606 GN=SLIT2 PE=1 SV=1;tr|X6R3P0|X6R3P0_HUMAN Slit homolog 2 protein OS=Homo sapiens OX=9606 GN=SLIT2 PE=1 SV=1;sp|O94813|SLIT2_HUMAN Slit homolog 2 protein OS=Homo sapiens OX=9606 G	33216.9	37522.8	33834.3	38683.7	36139	38631.7	41877.5	41664.7	43992.4	15.0196	15.1955	15.0462	15.2394	15.1413	15.2375	15.3539	15.3465	15.425	1.08492	0.151095	1.21956	0.0202489
A0A087X1F5;A0A087WYV9;A0A087WTA2;A0A087WX56;Q9P0S2	A0A087X1F5;A0A087WYV9	5;5;1;1;1	5;5;1;1;1	1;1;0;1;1		SYNJ2BP-COX16	tr|A0A087X1F5|A0A087X1F5_HUMAN Cytochrome c oxidase assembly protein COX16 homolog, mitochondrial (Fragment) OS=Homo sapiens OX=9606 GN=SYNJ2BP-COX16 PE=3 SV=6;tr|A0A087WYV9|A0A087WYV9_HUMAN Cytochrome c oxidase assembly protein COX16 homolog, mitochondria	280275	294137	300250	286770	306970	306374	299104	305320	284828	18.0965	18.1661	18.1958	18.1295	18.2277	18.2249	18.1903	18.22	18.1197	1.0291	0.39878	1.01668	0.599039
A0A087WZ09;P43694	A0A087WZ09;P43694	1;1	1;1	1;1	Transcription factor GATA-4	GATA4	tr|A0A087WZ09|A0A087WZ09_HUMAN Transcription factor GATA-4 OS=Homo sapiens OX=9606 GN=GATA4 PE=1 SV=1;sp|P43694|GATA4_HUMAN Transcription factor GATA-4 OS=Homo sapiens OX=9606 GN=GATA4 PE=1 SV=2	19605.6	19322.8	19265.6	21871	18436	20772.8	18307.5	17651.4	17531.8	14.259	14.238	14.2337	14.4167	14.1702	14.3424	14.1601	14.1075	14.0977	1.04959	0.460464	0.919181	0.0143563
A0A087WZ13;E9PAU2;Q8IY67;K7EKR9;K7EQG2	A0A087WZ13;E9PAU2;Q8IY67	20;20;13;4;1	20;20;13;4;1	20;20;13;4;1	Ribonucleoprotein PTB-binding 1	RAVER1	tr|A0A087WZ13|A0A087WZ13_HUMAN Ribonucleoprotein PTB-binding 1 OS=Homo sapiens OX=9606 GN=RAVER1 PE=1 SV=1;tr|E9PAU2|E9PAU2_HUMAN Ribonucleoprotein PTB-binding 1 OS=Homo sapiens OX=9606 GN=RAVER1 PE=1 SV=1;sp|Q8IY67|RAVR1_HUMAN Ribonucleoprotein PTB-bindin	574206	587175	545393	609614	613480	604152	591423	616495	604562	19.1312	19.1634	19.0569	19.2175	19.2267	19.2046	19.1738	19.2337	19.2055	1.07058	0.0826591	1.06193	0.0909783
B7Z385;A0A087X0J3;A0A087WZ15;P40123;E9PDI2;F8WEW0;F8WDB9	B7Z385;A0A087X0J3;A0A087WZ15;P40123;E9PDI2	8;8;8;8;7;2;1	7;7;7;7;6;2;1	7;7;7;7;6;2;1	Adenylyl cyclase-associated protein;Adenylyl cyclase-associated protein 2	CAP2	tr|B7Z385|B7Z385_HUMAN Adenylyl cyclase-associated protein OS=Homo sapiens OX=9606 GN=CAP2 PE=1 SV=1;tr|A0A087X0J3|A0A087X0J3_HUMAN Adenylyl cyclase-associated protein OS=Homo sapiens OX=9606 GN=CAP2 PE=1 SV=1;tr|A0A087WZ15|A0A087WZ15_HUMAN Adenylyl cyclas	61612.9	62608.8	62242.1	63067.3	59646	62736	67606.4	62303.2	63701.1	15.9109	15.9341	15.9256	15.9446	15.8641	15.937	16.0449	15.927	15.959	0.994559	0.780921	1.03833	0.266139
A0A087WZ58;O15151	A0A087WZ58;O15151	1;1	1;1	1;1	Protein Mdm4	MDM4	tr|A0A087WZ58|A0A087WZ58_HUMAN Protein Mdm4 OS=Homo sapiens OX=9606 GN=MDM4 PE=1 SV=1;sp|O15151|MDM4_HUMAN Protein Mdm4 OS=Homo sapiens OX=9606 GN=MDM4 PE=1 SV=2	6040	4904.39	5195.55	4073.68	4925.9	4671.9	5968.13	5704.65	5952.73	12.5603	12.2599	12.3431	11.9921	12.2662	12.1898	12.5431	12.4779	12.5393	0.847059	0.121209	1.09204	0.275146
A0A087WZ62;Q9H6U8;A0A087WTZ3;A0A087WVC0;A0A087WZY8;H0YCW6;A0A087WX16;A0A087WV58;B3KUL3;Q9BRP7	A0A087WZ62;Q9H6U8;A0A087WTZ3;A0A087WVC0;A0A087WZY8	6;5;3;3;3;2;1;1;1;1	6;5;3;3;3;2;1;1;1;1	6;5;3;3;3;2;1;1;1;1	Alpha-1,2-mannosyltransferase ALG9	ALG9	tr|A0A087WZ62|A0A087WZ62_HUMAN Mannosyltransferase OS=Homo sapiens OX=9606 PE=3 SV=1;sp|Q9H6U8|ALG9_HUMAN Alpha-1,2-mannosyltransferase ALG9 OS=Homo sapiens OX=9606 GN=ALG9 PE=1 SV=2;tr|A0A087WTZ3|A0A087WTZ3_HUMAN Alpha-1,2-mannosyltransferase ALG9 OS=Homo	70783.9	77839.7	62214.8	62334.6	62016	58050.1	69958.1	67560	61409.1	16.1111	16.2482	15.925	15.9277	15.9204	15.825	16.0942	16.0439	15.9062	0.865121	0.151036	0.943506	0.512768
A0A087WZE9;Q15651	A0A087WZE9;Q15651	6;6	6;6	4;4	High mobility group nucleosome-binding domain-containing protein 3	HMGN3	tr|A0A087WZE9|A0A087WZE9_HUMAN High mobility group nucleosome-binding domain-containing protein 3 OS=Homo sapiens OX=9606 GN=HMGN3 PE=1 SV=1;sp|Q15651|HMGN3_HUMAN High mobility group nucleosome-binding domain-containing protein 3 OS=Homo sapiens OX=9606 GN	860353	1.08647e+06	981096	818400	877640	822961	968022	996819	843869	19.7146	20.0512	19.904	19.6424	19.7433	19.6505	19.8847	19.927	19.6867	0.860338	0.152654	0.959285	0.666377
A0A087WZF1;Q93052;C9JUT4;C9J5C8;C9J4E3;C9J2R5;C9JIY7;C9JT42;C9J3U9;C9J1K7;C9JXK9	A0A087WZF1;Q93052;C9JUT4;C9J5C8;C9J4E3	4;4;3;2;2;1;1;1;1;1;1	4;4;3;2;2;1;1;1;1;1;1	4;4;3;2;2;1;1;1;1;1;1	Lipoma-preferred partner	LPP	tr|A0A087WZF1|A0A087WZF1_HUMAN Lipoma-preferred partner OS=Homo sapiens OX=9606 GN=LPP PE=1 SV=1;sp|Q93052|LPP_HUMAN Lipoma-preferred partner OS=Homo sapiens OX=9606 GN=LPP PE=1 SV=1;tr|C9JUT4|C9JUT4_HUMAN LIM domain containing preferred translocation part	35770.1	34487.5	53459	35879.4	47000	56029.6	48794.1	53485.7	56427.1	15.1265	15.0738	15.7061	15.1309	15.5204	15.7739	15.5744	15.7069	15.7841	1.1228	0.564761	1.28283	0.189679
A0A804CAZ4;A0A3B3IPE9;A0A087WZG4;Q6ZSZ5;M0QZS0;A0A590UK10	A0A804CAZ4;A0A3B3IPE9;A0A087WZG4;Q6ZSZ5;M0QZS0;A0A590UK10	8;8;8;8;7;7	8;8;8;8;7;7	8;8;8;8;7;7	Rho guanine nucleotide exchange factor 18	ARHGEF18	tr|A0A804CAZ4|A0A804CAZ4_HUMAN Rho guanine nucleotide exchange factor 18 OS=Homo sapiens OX=9606 GN=ARHGEF18 PE=4 SV=1;tr|A0A3B3IPE9|A0A3B3IPE9_HUMAN Rho guanine nucleotide exchange factor 18 OS=Homo sapiens OX=9606 GN=ARHGEF18 PE=1 SV=2;tr|A0A087WZG4|A0A0	140527	143088	152805	144503	154200	136381	146064	158407	154768	17.1005	17.1265	17.2213	17.1407	17.2344	17.0573	17.1562	17.2733	17.2397	0.996939	0.937393	1.05229	0.219402
A0A087WZN1;O43837;A0A087X2E5;A0A0D9SG66	A0A087WZN1;O43837;A0A087X2E5	16;16;14;4	16;16;14;4	16;16;14;4	Isocitrate dehydrogenase [NAD] subunit, mitochondrial;Isocitrate dehydrogenase [NAD] subunit beta, mitochondrial	IDH3B	tr|A0A087WZN1|A0A087WZN1_HUMAN Isocitrate dehydrogenase [NAD] subunit, mitochondrial OS=Homo sapiens OX=9606 GN=IDH3B PE=1 SV=1;sp|O43837|IDH3B_HUMAN Isocitrate dehydrogenase [NAD] subunit beta, mitochondrial OS=Homo sapiens OX=9606 GN=IDH3B PE=1 SV=2;tr|A	1.20583e+06	1.18349e+06	1.12816e+06	1.20588e+06	1263200	1.23725e+06	1.24943e+06	1.32074e+06	1.2359e+06	20.2016	20.1746	20.1055	20.2017	20.2687	20.2387	20.2528	20.3329	20.2371	1.05369	0.102745	1.08205	0.050934
A0A087WZS6;C9JLR9	A0A087WZS6;C9JLR9	1;1	1;1	1;1	Uncharacterized protein C11orf95	C11orf95	tr|A0A087WZS6|A0A087WZS6_HUMAN Zinc finger translocation-associated protein OS=Homo sapiens OX=9606 GN=ZFTA PE=1 SV=1;sp|C9JLR9|ZFTA_HUMAN Zinc finger translocation-associated protein OS=Homo sapiens OX=9606 GN=ZFTA PE=1 SV=1	2558.36	2234.31	2755.18	3199.57	3195.6	3360.21	4497.79	3944.05	3781.4	11.321	11.1256	11.4279	11.6437	11.6419	11.7143	12.135	11.9455	11.8847	1.29247	0.0434215	1.61943	0.004219
A0A087WZT0;M0QZ22;Q5PRF9;M0R0X3;M0QY61;M0QXV2	A0A087WZT0;M0QZ22;Q5PRF9;M0R0X3	7;7;7;4;3;1	7;7;7;4;3;1	7;7;7;4;3;1	Protein Smaug homolog 2	SAMD4B	tr|A0A087WZT0|A0A087WZT0_HUMAN Protein Smaug homolog 2 OS=Homo sapiens OX=9606 GN=SAMD4B PE=1 SV=1;tr|M0QZ22|M0QZ22_HUMAN Protein Smaug homolog 2 OS=Homo sapiens OX=9606 GN=SAMD4B PE=1 SV=1;sp|Q5PRF9|SMAG2_HUMAN Protein Smaug homolog 2 OS=Homo sapiens OX=9	228168	251532	225243	251834	235910	256438	245318	238974	240897	17.7997	17.9404	17.7811	17.9421	17.8479	17.9682	17.9043	17.8665	17.8781	1.05566	0.278651	1.02872	0.48888
A0A087WZT2;Q6UX53	A0A087WZT2;Q6UX53	2;2	2;2	2;2	Methyltransferase-like protein 7B	METTL7B	tr|A0A087WZT2|A0A087WZT2_HUMAN Methyltransferase-like protein 7B OS=Homo sapiens OX=9606 GN=METTL7B PE=1 SV=1;sp|Q6UX53|MET7B_HUMAN Thiol S-methyltransferase METTL7B OS=Homo sapiens OX=9606 GN=METTL7B PE=1 SV=2	120573	115563	122187	118632	116210	107136	122419	129369	117076	16.8796	16.8183	16.8987	16.8561	16.8264	16.7091	16.9015	16.9811	16.8371	0.954385	0.270791	1.02942	0.453359
O43657;A0A087WZU5;A0A087WYV6	O43657;A0A087WZU5;A0A087WYV6	4;4;3	4;4;3	4;4;3	Tetraspanin-6	TSPAN6	sp|O43657|TSN6_HUMAN Tetraspanin-6 OS=Homo sapiens OX=9606 GN=TSPAN6 PE=1 SV=1;tr|A0A087WZU5|A0A087WZU5_HUMAN Tetraspanin-6 OS=Homo sapiens OX=9606 GN=TSPAN6 PE=1 SV=1;tr|A0A087WYV6|A0A087WYV6_HUMAN Tetraspanin-6 OS=Homo sapiens OX=9606 GN=TSPAN6 PE=1 SV=1	369090	416520	352242	443535	437090	397048	381285	404341	382406	18.4936	18.668	18.4262	18.7587	18.7376	18.599	18.5405	18.6252	18.5447	1.12288	0.134798	1.02652	0.638463
A0A087WZV0;O43314;D6RBU4;H0Y9S9;H0Y9M0;A0A087WWN8;D6RFG4;K7EPT7;K7ENU7	A0A087WZV0;O43314;D6RBU4	15;15;8;3;2;2;1;1;1	15;15;8;3;2;2;1;1;1	13;13;6;3;2;2;1;1;1	Inositol hexakisphosphate and diphosphoinositol-pentakisphosphate kinase 2	PPIP5K2	tr|A0A087WZV0|A0A087WZV0_HUMAN Inositol hexakisphosphate and diphosphoinositol-pentakisphosphate kinase OS=Homo sapiens OX=9606 GN=PPIP5K2 PE=1 SV=1;sp|O43314|VIP2_HUMAN Inositol hexakisphosphate and diphosphoinositol-pentakisphosphate kinase 2 OS=Homo sap	89321.4	81231.4	86279.4	95315.4	91368	95081	88928.1	91303.8	94572.4	16.4467	16.3098	16.3967	16.5404	16.4794	16.5369	16.4404	16.4784	16.5291	1.09708	0.0590252	1.06998	0.119835
J3KPF9;A0A087X011;E9PES4;Q9Y496;C9J9X2;H7C2F6	J3KPF9;A0A087X011;E9PES4;Q9Y496	16;16;16;16;4;4	15;15;15;15;4;4	14;14;14;14;4;4	Kinesin-like protein;Kinesin-like protein KIF3A	KIF3A	tr|J3KPF9|J3KPF9_HUMAN Kinesin-like protein OS=Homo sapiens OX=9606 GN=KIF3A PE=1 SV=1;tr|A0A087X011|A0A087X011_HUMAN Kinesin-like protein OS=Homo sapiens OX=9606 GN=KIF3A PE=1 SV=1;tr|E9PES4|E9PES4_HUMAN Kinesin-like protein OS=Homo sapiens OX=9606 GN=KIF	443712	446809	447433	458551	458370	451394	446925	438931	453029	18.7593	18.7693	18.7713	18.8067	18.8062	18.784	18.7697	18.7436	18.7892	1.02269	0.0316346	1.0007	0.953284
Q9Y3A5;A0A087X020;F8WE72	Q9Y3A5;A0A087X020	20;20;3	20;20;3	20;20;3	Ribosome maturation protein SBDS	SBDS	sp|Q9Y3A5|SBDS_HUMAN Ribosome maturation protein SBDS OS=Homo sapiens OX=9606 GN=SBDS PE=1 SV=4;tr|A0A087X020|A0A087X020_HUMAN Ribosome maturation protein SBDS OS=Homo sapiens OX=9606 GN=SBDS PE=1 SV=1	1.70706e+06	1.66685e+06	1.53068e+06	1.71222e+06	1670600	1.66684e+06	1.69964e+06	1.72131e+06	1.69649e+06	20.7031	20.6687	20.5457	20.7074	20.6719	20.6687	20.6968	20.7151	20.6941	1.02958	0.461245	1.0434	0.318295
A0A087X033;P60484	A0A087X033;P60484	1;1	1;1	1;1	Phosphatidylinositol 3,4,5-trisphosphate 3-phosphatase and dual-specificity protein phosphatase PTEN	PTEN	tr|A0A087X033|A0A087X033_HUMAN Phosphatidylinositol 3,4,5-trisphosphate 3-phosphatase and dual-specificity protein phosphatase PTEN (Fragment) OS=Homo sapiens OX=9606 GN=PTEN PE=1 SV=1;sp|P60484|PTEN_HUMAN Phosphatidylinositol 3,4,5-trisphosphate 3-phospha	25507.7	24046.5	24426.9	25408	32428	31556.2	26843	33129.5	30782.4	14.6386	14.5535	14.5762	14.633	14.985	14.9456	14.7123	15.0158	14.9098	1.20831	0.13407	1.22673	0.0729396
A0A0U1RRH1;A0A0X1KG73;A0A087X080;Q15413	A0A0U1RRH1;A0A0X1KG73;A0A087X080;Q15413	1;1;1;1	1;1;1;1	1;1;1;1	Ryanodine receptor 3	RYR3	tr|A0A0U1RRH1|A0A0U1RRH1_HUMAN Ryanodine receptor 3 OS=Homo sapiens OX=9606 GN=RYR3 PE=1 SV=1;tr|A0A0X1KG73|A0A0X1KG73_HUMAN Ryanodine receptor 3 OS=Homo sapiens OX=9606 GN=RYR3 PE=1 SV=1;tr|A0A087X080|A0A087X080_HUMAN Ryanodine receptor 3 OS=Homo sapiens	13975.8	66236.4	66908.5	52990.2	71073	15539.2	65333.6	64453.8	55693.5	13.7706	16.0153	16.0299	15.6934	16.117	13.9236	15.9955	15.976	15.7652	0.948897	0.979716	1.26074	0.48389
A0A087X0B6;O00716	A0A087X0B6;O00716	1;1	1;1	1;1	Transcription factor E2F3	E2F3	tr|A0A087X0B6|A0A087X0B6_HUMAN Transcription factor E2F3 OS=Homo sapiens OX=9606 GN=E2F3 PE=1 SV=1;sp|O00716|E2F3_HUMAN Transcription factor E2F3 OS=Homo sapiens OX=9606 GN=E2F3 PE=1 SV=1	19785.8	21746.5	19745.7	22440.1	19332	22834.5	19677.2	19327.9	20886.4	14.2722	14.4085	14.2693	14.4538	14.2387	14.4789	14.2642	14.2384	14.3503	1.05432	0.462803	0.977374	0.603589
A0A087X0B7;Q5SQN1;A0A7P0T9T2;A0A7P0T899;A0A087X2J6;H7C3C7;A0A7P0T8U4;A0A7P0Z4P6;U3KPT7;H0Y627;A0A7P0TBK4	A0A087X0B7;Q5SQN1;A0A7P0T9T2;A0A7P0T899;A0A087X2J6;H7C3C7;A0A7P0T8U4;A0A7P0Z4P6;U3KPT7	9;9;8;8;8;8;8;8;7;4;2	9;9;8;8;8;8;8;8;7;4;2	9;9;8;8;8;8;8;8;7;4;2	Synaptosomal-associated protein 47	SNAP47	tr|A0A087X0B7|A0A087X0B7_HUMAN Synaptosomal-associated 47 kDa protein OS=Homo sapiens OX=9606 GN=SNAP47 PE=1 SV=1;sp|Q5SQN1|SNP47_HUMAN Synaptosomal-associated protein 47 OS=Homo sapiens OX=9606 GN=SNAP47 PE=1 SV=3;tr|A0A7P0T9T2|A0A7P0T9T2_HUMAN Synaptosom	177357	167037	169503	179914	182240	177003	168090	183895	169890	17.4363	17.3498	17.371	17.4569	17.4755	17.4334	17.3589	17.4885	17.3742	1.04915	0.099021	1.01552	0.683856
A0A087X0I6;Q9P0L2;B4DIB3;A0A7I2YQC1;A0A7I2V550	A0A087X0I6;Q9P0L2;B4DIB3;A0A7I2YQC1;A0A7I2V550	7;7;6;5;5	2;2;1;2;2	2;2;1;2;2	Serine/threonine-protein kinase MARK1	MARK1	tr|A0A087X0I6|A0A087X0I6_HUMAN Non-specific serine/threonine protein kinase OS=Homo sapiens OX=9606 GN=MARK1 PE=1 SV=1;sp|Q9P0L2|MARK1_HUMAN Serine/threonine-protein kinase MARK1 OS=Homo sapiens OX=9606 GN=MARK1 PE=1 SV=2;tr|B4DIB3|B4DIB3_HUMAN Non-specifi	11664.5	11130.5	12657.7	11844.6	13525	11994	12944.9	12282.1	14168.5	13.5098	13.4422	13.6277	13.5319	13.7233	13.55	13.6601	13.5843	13.7904	1.0539	0.409802	1.11121	0.135264
A0A087X0L7;J3KNA0;Q15070;E7EVY0;C9JC63	A0A087X0L7;J3KNA0;Q15070;E7EVY0	9;9;9;8;4	9;9;9;8;4	9;9;9;8;4	Mitochondrial inner membrane protein OXA1L	OXA1L	tr|A0A087X0L7|A0A087X0L7_HUMAN Mitochondrial inner membrane protein OXA1L OS=Homo sapiens OX=9606 GN=OXA1L PE=1 SV=1;tr|J3KNA0|J3KNA0_HUMAN Mitochondrial inner membrane protein OXA1L OS=Homo sapiens OX=9606 GN=OXA1L PE=1 SV=1;sp|Q15070|OXA1L_HUMAN Mitochon	232248	225982	219178	216723	227500	220394	223122	223833	217879	17.8253	17.7858	17.7417	17.7255	17.7955	17.7497	17.7675	17.7721	17.7332	0.981118	0.437241	0.981437	0.396926
A0A087X0M4;Q9BWU0;A0A087WWF4;H7C256	A0A087X0M4;Q9BWU0	27;26;8;5	27;26;8;5	27;26;8;5	Kanadaptin	SLC4A1AP	tr|A0A087X0M4|A0A087X0M4_HUMAN Kanadaptin OS=Homo sapiens OX=9606 GN=SLC4A1AP PE=1 SV=1;sp|Q9BWU0|NADAP_HUMAN Kanadaptin OS=Homo sapiens OX=9606 GN=SLC4A1AP PE=1 SV=1	1.32985e+06	1.32533e+06	1.35243e+06	1.31816e+06	1267000	1.25766e+06	1.32505e+06	1.27442e+06	1.29337e+06	20.3428	20.3379	20.3671	20.3301	20.273	20.2623	20.3376	20.2814	20.3027	0.958882	0.0851868	0.971365	0.106995
A0A087X0P0;Q02224	A0A087X0P0;Q02224	3;3	3;3	3;3	Kinesin-like protein;Centromere-associated protein E	CENPE	tr|A0A087X0P0|A0A087X0P0_HUMAN Centromere-associated protein E OS=Homo sapiens OX=9606 GN=CENPE PE=1 SV=1;sp|Q02224|CENPE_HUMAN Centromere-associated protein E OS=Homo sapiens OX=9606 GN=CENPE PE=1 SV=2	197362	214829	185065	210421	166260	170500	187655	165420	188917	17.5905	17.7128	17.4977	17.6829	17.3431	17.3794	17.5177	17.3358	17.5274	0.916159	0.362649	0.907471	0.187258
A0A087X0Q1;Q7Z739;A0A024R7W5;A0A087WY31;A0A087X0C3;S4R373	A0A087X0Q1;Q7Z739;A0A024R7W5;A0A087WY31	16;16;14;14;2;2	13;13;11;11;2;2	11;11;9;9;2;2	YTH domain-containing family protein 3	YTHDF3	tr|A0A087X0Q1|A0A087X0Q1_HUMAN YTH domain-containing family protein 3 OS=Homo sapiens OX=9606 GN=YTHDF3 PE=1 SV=1;sp|Q7Z739|YTHD3_HUMAN YTH domain-containing family protein 3 OS=Homo sapiens OX=9606 GN=YTHDF3 PE=1 SV=1;tr|A0A024R7W5|A0A024R7W5_HUMAN YTH do	831500	814918	817784	834212	876900	829886	850086	879843	842355	19.6654	19.6363	19.6414	19.6701	19.7421	19.6626	19.6973	19.7469	19.6841	1.03116	0.219137	1.04386	0.0656607
A0A087X0Q9;Q9BVL4	A0A087X0Q9;Q9BVL4	9;9	9;9	9;9	Selenoprotein O	SELO	tr|A0A087X0Q9|A0A087X0Q9_HUMAN Selenoprotein O OS=Homo sapiens OX=9606 GN=SELENOO PE=1 SV=1;sp|Q9BVL4|SELO_HUMAN Protein adenylyltransferase SelO, mitochondrial OS=Homo sapiens OX=9606 GN=SELENOO PE=1 SV=3	181133	194829	175189	187562	182060	185979	177441	181146	182370	17.4667	17.5718	17.4186	17.517	17.4741	17.5048	17.437	17.4668	17.4765	1.00807	0.806176	0.981504	0.633277
O15550;F8W8R6;A0A6Q8PG32;F5H5V6;A0A6Q8PFK0;A0A804HJA2;F5H6S1;A0A6Q8PHB6;A0A087X0R0;H0Y6I7;A0A6Q8PFD0;A0A6Q8PG92;A0A6Q8PGN0;A0A6Q8PHJ0;A0A087X0Y2;F5GWV3;F5H3N7;A0A804HJV1;A0A087X2I9;F5H8B4;A0A096LPD8;A0A087X248;A0A804HKG5;A0A804HLJ3;A0A804HI49;O14607;A0A804HIZ7;A0A087WUN6;H0Y6V5;A0A6Q8PGG6;A0A6Q8PH94	O15550;F8W8R6;A0A6Q8PG32;F5H5V6;A0A6Q8PFK0;A0A804HJA2;F5H6S1;A0A6Q8PHB6;A0A087X0R0;H0Y6I7;A0A6Q8PFD0;A0A6Q8PG92;A0A6Q8PGN0;A0A6Q8PHJ0	6;6;6;6;6;6;6;6;6;5;5;5;5;3;2;2;2;2;2;2;2;2;2;2;2;2;1;1;1;1;1	6;6;6;6;6;6;6;6;6;5;5;5;5;3;2;2;2;2;2;2;2;2;2;2;2;2;1;1;1;1;1	6;6;6;6;6;6;6;6;6;5;5;5;5;3;2;2;2;2;2;2;2;2;2;2;2;2;1;1;1;1;1	Lysine-specific demethylase 6A	KDM6A	sp|O15550|KDM6A_HUMAN Lysine-specific demethylase 6A OS=Homo sapiens OX=9606 GN=KDM6A PE=1 SV=2;tr|F8W8R6|F8W8R6_HUMAN Lysine-specific demethylase 6A OS=Homo sapiens OX=9606 GN=KDM6A PE=1 SV=3;tr|A0A6Q8PG32|A0A6Q8PG32_HUMAN Lysine-specific demethylase 6A O	283646	275599	267864	276277	289200	275120	279027	277905	276537	18.1137	18.0722	18.0311	18.0758	18.1417	18.0697	18.09	18.0842	18.0771	1.01631	0.520117	1.00769	0.680312
A0A087X0R6;Q9UMY4	A0A087X0R6;Q9UMY4	7;7	5;5	5;5	Sorting nexin-12	SNX12	tr|A0A087X0R6|A0A087X0R6_HUMAN Sorting nexin-12 OS=Homo sapiens OX=9606 GN=SNX12 PE=1 SV=1;sp|Q9UMY4|SNX12_HUMAN Sorting nexin-12 OS=Homo sapiens OX=9606 GN=SNX12 PE=1 SV=4	236986	242098	237814	248244	229390	237248	243635	237069	237728	17.8544	17.8852	17.8595	17.9214	17.8074	17.856	17.8944	17.855	17.859	0.997187	0.900949	1.00214	0.856963
A0A087X0V4;A8K0B5;Q8IWT0;D3DPQ2;A0A087X1H4;H7C3R6;A0A087WTK6;A0A087WUU3;F6SII6;A0A087WW18;S4R426	A0A087X0V4;A8K0B5;Q8IWT0;D3DPQ2;A0A087X1H4;H7C3R6	4;4;4;3;2;2;1;1;1;1;1	4;4;4;3;2;2;1;1;1;1;1	4;4;4;3;2;2;1;1;1;1;1	Protein archease	ZBTB8OS	tr|A0A087X0V4|A0A087X0V4_HUMAN Protein archease OS=Homo sapiens OX=9606 GN=ZBTB8OS PE=1 SV=2;tr|A8K0B5|A8K0B5_HUMAN Protein archease OS=Homo sapiens OX=9606 GN=ZBTB8OS PE=1 SV=1;sp|Q8IWT0|ARCH_HUMAN Protein archease OS=Homo sapiens OX=9606 GN=ZBTB8OS PE=1	164601	154475	160838	162922	173490	159515	171455	171168	167181	17.3286	17.237	17.2953	17.3138	17.4045	17.2833	17.3875	17.385	17.3511	1.03337	0.362357	1.06228	0.0647878
Q8N6M0;A0A087X0W9;A0A0C4DH76	Q8N6M0;A0A087X0W9	7;7;2	7;7;2	7;7;2	OTU domain-containing protein 6B	OTUD6B	sp|Q8N6M0|OTU6B_HUMAN Deubiquitinase OTUD6B OS=Homo sapiens OX=9606 GN=OTUD6B PE=1 SV=1;tr|A0A087X0W9|A0A087X0W9_HUMAN Ubiquitinyl hydrolase 1 OS=Homo sapiens OX=9606 GN=OTUD6B PE=1 SV=1	362246	363701	365592	369318	361160	362982	378388	369977	367130	18.4666	18.4724	18.4799	18.4945	18.4623	18.4695	18.5295	18.4971	18.4859	1.00176	0.830439	1.02195	0.130328
H0Y820;A0A087X102;A0A7P0MUT5;O96017;H0Y4V6;B7ZBF2	H0Y820;A0A087X102;A0A7P0MUT5;O96017	10;10;10;10;4;1	10;10;10;10;4;1	9;9;9;9;4;1	Serine/threonine-protein kinase Chk2	CHEK2	tr|H0Y820|H0Y820_HUMAN Serine/threonine-protein kinase Chk2 (Fragment) OS=Homo sapiens OX=9606 GN=CHEK2 PE=1 SV=1;tr|A0A087X102|A0A087X102_HUMAN Serine/threonine-protein kinase Chk2 OS=Homo sapiens OX=9606 GN=CHEK2 PE=1 SV=2;tr|A0A7P0MUT5|A0A7P0MUT5_HUMAN	238444	229611	228770	244777	235020	219644	231834	244613	239395	17.8633	17.8088	17.8035	17.9011	17.8424	17.7448	17.8227	17.9001	17.869	1.00375	0.937824	1.02729	0.261022
A0A0G2JN29;A0A087X117;Q15155;A0A0G2JP90;A0A087WW46;A0A7I2V4D7;A0A7I2V686;H3BPS9;A0A7I2V2V8;H3BUC9;I3L0Q6;H3BTW1	A0A0G2JN29;A0A087X117;Q15155;A0A0G2JP90;A0A087WW46;A0A7I2V4D7	36;36;36;33;33;24;8;5;4;3;1;1	2;2;2;2;2;0;0;0;0;2;0;0	2;2;2;2;2;0;0;0;0;2;0;0	Nodal modulator 1	NOMO1	tr|A0A0G2JN29|A0A0G2JN29_HUMAN Nodal modulator 1 OS=Homo sapiens OX=9606 GN=NOMO1 PE=1 SV=1;tr|A0A087X117|A0A087X117_HUMAN Nodal modulator 1 OS=Homo sapiens OX=9606 GN=NOMO1 PE=1 SV=1;sp|Q15155|NOMO1_HUMAN Nodal modulator 1 OS=Homo sapiens OX=9606 GN=NOMO1	134848	136727	141118	134227	144490	132734	138278	146588	132605	17.041	17.0609	17.1065	17.0343	17.1406	17.0182	17.0772	17.1614	17.0168	0.996991	0.912953	1.01158	0.758529
H3BU88;A0A087X1C1;P0CG35;P0CG34	H3BU88;A0A087X1C1;P0CG35;P0CG34	1;1;1;1	1;1;1;1	1;1;1;1	Thymosin beta-15B;Thymosin beta-15A	TMSB15B;TMSB15A	tr|H3BU88|H3BU88_HUMAN Thymosin beta-15B OS=Homo sapiens OX=9606 GN=TMSB15B PE=3 SV=1;tr|A0A087X1C1|A0A087X1C1_HUMAN Thymosin beta-15B OS=Homo sapiens OX=9606 GN=TMSB15B PE=3 SV=1;sp|P0CG35|TB15B_HUMAN Thymosin beta-15B OS=Homo sapiens OX=9606 GN=TMSB15B P	100396	113599	122566	131350	104410	99627.4	126062	91119.8	130346	16.6153	16.7936	16.9032	17.0031	16.6719	16.6043	16.9438	16.4755	16.992	0.996513	0.945297	1.03258	0.86966
A0A087X1E4;P53365;E9PRV8;E9PPY7	A0A087X1E4;P53365	10;10;3;2	10;10;3;2	9;9;2;1	Arfaptin-2	ARFIP2	tr|A0A087X1E4|A0A087X1E4_HUMAN Arfaptin-2 OS=Homo sapiens OX=9606 GN=ARFIP2 PE=1 SV=1;sp|P53365|ARFP2_HUMAN Arfaptin-2 OS=Homo sapiens OX=9606 GN=ARFIP2 PE=1 SV=1	418838	407064	430092	432028	417600	412326	421875	430684	440385	18.676	18.6349	18.7143	18.7208	18.6718	18.6534	18.6865	18.7163	18.7484	1.00475	0.831895	1.02942	0.226372
A0A087X1G3;Q96K30	A0A087X1G3;Q96K30	1;1	1;1	1;1	RBPJ-interacting and tubulin-associated protein 1	RITA1	tr|A0A087X1G3|A0A087X1G3_HUMAN RBPJ-interacting and tubulin-associated protein (Fragment) OS=Homo sapiens OX=9606 GN=RITA1 PE=3 SV=1;sp|Q96K30|RITA1_HUMAN RBPJ-interacting and tubulin-associated protein 1 OS=Homo sapiens OX=9606 GN=RITA1 PE=1 SV=1	15358.7	14960.9	13825.4	12607.2	14028	13571.5	13961	14328.7	13919.5	13.9068	13.8689	13.755	13.622	13.776	13.7283	13.7691	13.8066	13.7648	0.91079	0.104588	0.956151	0.297138
A0A087X1G7;O60613;A0A0J9YX89;A0A087WXL0;A0A3B3IT39;A8MZD0	A0A087X1G7;O60613;A0A0J9YX89	3;3;2;1;1;1	3;3;2;1;1;1	3;3;2;1;1;1	15 kDa selenoprotein	45184	tr|A0A087X1G7|A0A087X1G7_HUMAN Selenoprotein F OS=Homo sapiens OX=9606 GN=SELENOF PE=1 SV=1;sp|O60613|SEP15_HUMAN Selenoprotein F OS=Homo sapiens OX=9606 GN=SELENOF PE=1 SV=4;tr|A0A0J9YX89|A0A0J9YX89_HUMAN Selenoprotein F (Fragment) OS=Homo sapiens OX=9606	267165	265705	279645	258074	260990	257802	262806	262958	268828	18.0274	18.0195	18.0932	17.9774	17.9936	17.9759	18.0036	18.0045	18.0363	0.956125	0.103176	0.977942	0.308935
A0A087X1J2;Q14CZ0;A0A7P0TBJ1	A0A087X1J2;Q14CZ0	3;3;1	3;3;1	3;3;1	UPF0472 protein C16orf72	C16orf72	tr|A0A087X1J2|A0A087X1J2_HUMAN UPF0472 protein C16orf72 (Fragment) OS=Homo sapiens OX=9606 GN=C16orf72 PE=1 SV=1;sp|Q14CZ0|CP072_HUMAN UPF0472 protein C16orf72 OS=Homo sapiens OX=9606 GN=C16orf72 PE=1 SV=1	20084.4	23449.9	23902.5	20867.2	17750	20220.9	20747.6	17890.6	18489.2	14.2938	14.5173	14.5449	14.3489	14.1155	14.3036	14.3407	14.1269	14.1744	0.872492	0.141479	0.847125	0.0837643
S4R3P6;S4R3N2;A0A087X1L0;S4R2X9;Q9NS73;S4R3Y0	S4R3P6;S4R3N2;A0A087X1L0;S4R2X9;Q9NS73;S4R3Y0	2;2;2;2;2;1	2;2;2;2;2;1	2;2;2;2;2;1	MAP3K12-binding inhibitory protein 1	MBIP	tr|S4R3P6|S4R3P6_HUMAN MAP3K12-binding inhibitory protein 1 (Fragment) OS=Homo sapiens OX=9606 GN=MBIP PE=1 SV=1;tr|S4R3N2|S4R3N2_HUMAN MAP3K12-binding inhibitory protein 1 (Fragment) OS=Homo sapiens OX=9606 GN=MBIP PE=1 SV=1;tr|A0A087X1L0|A0A087X1L0_HUMAN	84738.4	82710.7	81593.1	84705.4	84160	80922.7	82623.9	81939.6	83212.4	16.3707	16.3358	16.3162	16.3702	16.3608	16.3043	16.3343	16.3223	16.3445	1.003	0.880237	0.994916	0.707123
A0A087X1N3;O75818;F8WC38;X6RLL4	A0A087X1N3;O75818;F8WC38;X6RLL4	5;5;3;3	5;5;3;3	5;5;3;3	Ribonuclease P protein subunit p40	RPP40	tr|A0A087X1N3|A0A087X1N3_HUMAN Ribonuclease P 40kDa subunit, isoform CRA_c OS=Homo sapiens OX=9606 GN=RPP40 PE=1 SV=1;sp|O75818|RPP40_HUMAN Ribonuclease P protein subunit p40 OS=Homo sapiens OX=9606 GN=RPP40 PE=1 SV=3;tr|F8WC38|F8WC38_HUMAN Ribonuclease P	113730	111849	107994	125969	132220	128959	125018	127875	126847	16.7952	16.7712	16.7206	16.9427	17.0126	16.9766	16.9318	16.9644	16.9527	1.16061	0.00202847	1.1384	0.00609375
F8W8P5;C9IYE1;A0A087X1P3;Q86UW7;H7BYR4;H0Y8B5;F1T0E5;Q9ULU8	F8W8P5;C9IYE1;A0A087X1P3;Q86UW7;H7BYR4	3;3;3;3;2;1;1;1	3;3;3;3;2;1;1;1	3;3;3;3;2;1;1;1	Calcium-dependent secretion activator 2	CADPS2	tr|F8W8P5|F8W8P5_HUMAN Calcium-dependent secretion activator 2 OS=Homo sapiens OX=9606 GN=CADPS2 PE=1 SV=2;tr|C9IYE1|C9IYE1_HUMAN Calcium-dependent secretion activator 2 OS=Homo sapiens OX=9606 GN=CADPS2 PE=1 SV=1;tr|A0A087X1P3|A0A087X1P3_HUMAN Calcium-dep	39018.8	44276.4	40378	44894.7	33488	36871.3	38093.3	37273.7	36004.6	15.2519	15.4343	15.3013	15.4543	15.0314	15.1702	15.2173	15.1859	15.1359	0.931924	0.480576	0.900532	0.0947016
A0A087X1S3	A0A087X1S3	8	1	1		HUWE1	tr|A0A087X1S3|A0A087X1S3_HUMAN E3 ubiquitin-protein ligase HUWE1 (Fragment) OS=Homo sapiens OX=9606 GN=HUWE1 PE=1 SV=1	105287	105096	94763.5	96761.1	73898	76727.3	95095.9	81179.8	87013.3	16.684	16.6814	16.532	16.5621	16.1732	16.2275	16.5371	16.3088	16.4089	0.810713	0.109685	0.862828	0.0656052
A0A087X1U1;F5GXM9;E7EUN2;Q9UPQ3;H7C0A7;A0A087X044;Q8TF27	A0A087X1U1;F5GXM9;E7EUN2;Q9UPQ3	3;3;3;3;1;1;1	2;2;2;2;1;0;1	2;2;2;2;1;0;1	Arf-GAP with GTPase, ANK repeat and PH domain-containing protein 1	AGAP1	tr|A0A087X1U1|A0A087X1U1_HUMAN Arf-GAP with GTPase, ANK repeat and PH domain-containing protein 1 OS=Homo sapiens OX=9606 GN=AGAP1 PE=1 SV=1;tr|F5GXM9|F5GXM9_HUMAN Arf-GAP with GTPase, ANK repeat and PH domain-containing protein 1 OS=Homo sapiens OX=9606 G	21979.6	21680.4	22746.5	22317	22638	22980.4	23722.3	21939.5	23287	14.4239	14.4041	14.4734	14.4459	14.4665	14.4881	14.534	14.4212	14.5072	1.02303	0.254894	1.03829	0.262069
A0A087X1W8;A0A0A0MTJ8;X5DQS5;Q9BY67;A0A087X0T8;F5H125;F5H8J9;H0YG94;F5H0H5	A0A087X1W8;A0A0A0MTJ8;X5DQS5;Q9BY67;A0A087X0T8	10;10;10;10;8;3;2;2;1	10;10;10;10;8;3;2;2;1	10;10;10;10;8;3;2;2;1	Cell adhesion molecule 1	CADM1	tr|A0A087X1W8|A0A087X1W8_HUMAN Cell adhesion molecule 1 OS=Homo sapiens OX=9606 GN=CADM1 PE=1 SV=1;tr|A0A0A0MTJ8|A0A0A0MTJ8_HUMAN Cell adhesion molecule 1 (Fragment) OS=Homo sapiens OX=9606 GN=CADM1 PE=1 SV=1;tr|X5DQS5|X5DQS5_HUMAN Cell adhesion molecule 1	472311	464120	456866	457071	430610	432679	445125	426734	420569	18.8494	18.8241	18.8014	18.8021	18.716	18.7229	18.7639	18.703	18.682	0.947651	0.0872909	0.927603	0.0281324
A0A0G2JQX1;A0A0G2JPW5;A0A0G2JSA7;A0A087X1Z1;Q96RT8;A0A0G2JQK2;A0A087WVL9;A0A0G2JQK7;A0A0G2JR45;A0A0G2JRG1;A0A0G2JS51;A0A087WVZ8;A0A087X006	A0A0G2JQX1;A0A0G2JPW5;A0A0G2JSA7;A0A087X1Z1;Q96RT8;A0A0G2JQK2;A0A087WVL9	4;4;4;4;4;2;2;1;1;1;1;1;1	4;4;4;4;4;2;2;1;1;1;1;1;1	4;4;4;4;4;2;2;1;1;1;1;1;1	Gamma-tubulin complex component 5	TUBGCP5	tr|A0A0G2JQX1|A0A0G2JQX1_HUMAN Gamma-tubulin complex component OS=Homo sapiens OX=9606 GN=TUBGCP5 PE=1 SV=1;tr|A0A0G2JPW5|A0A0G2JPW5_HUMAN Gamma-tubulin complex component OS=Homo sapiens OX=9606 GN=TUBGCP5 PE=1 SV=1;tr|A0A0G2JSA7|A0A0G2JSA7_HUMAN Gamma-tub	20355.7	16639.7	17548.4	19587.1	21194	20029.5	20388.7	18835.5	21077.2	14.3131	14.0223	14.099	14.2576	14.3714	14.2898	14.3155	14.2012	14.3634	1.1149	0.196471	1.10556	0.228805
A0A087X1Z3;Q9UL46;H0YM70;H0YLG1;H0YLD2;H0YKU2	A0A087X1Z3;Q9UL46;H0YM70	9;9;7;1;1;1	9;9;7;1;1;1	9;9;7;1;1;1	Proteasome activator complex subunit 2	PSME2	tr|A0A087X1Z3|A0A087X1Z3_HUMAN Proteasome activator complex subunit 2 OS=Homo sapiens OX=9606 GN=PSME2 PE=1 SV=1;sp|Q9UL46|PSME2_HUMAN Proteasome activator complex subunit 2 OS=Homo sapiens OX=9606 GN=PSME2 PE=1 SV=4;tr|H0YM70|H0YM70_HUMAN Proteasome activ	844631	840586	852518	855943	799510	796000	830670	767543	814687	19.688	19.681	19.7014	19.7072	19.6088	19.6024	19.6639	19.5499	19.6359	0.966	0.271915	0.950809	0.161709
A0A087X211;Q8TCG1;F8WAX6;F8WF26	A0A087X211;Q8TCG1	30;30;2;1	30;30;2;1	30;30;2;1	Protein CIP2A	KIAA1524	tr|A0A087X211|A0A087X211_HUMAN Protein CIP2A OS=Homo sapiens OX=9606 GN=CIP2A PE=1 SV=1;sp|Q8TCG1|CIP2A_HUMAN Protein CIP2A OS=Homo sapiens OX=9606 GN=CIP2A PE=1 SV=2	1.18893e+06	1.17121e+06	1.15143e+06	1.17897e+06	1192600	1.16832e+06	1.17712e+06	1.18134e+06	1.16649e+06	20.1812	20.1596	20.135	20.1691	20.1857	20.156	20.1668	20.172	20.1537	1.00806	0.509943	1.00381	0.727425
A0A087X246;F8WF49;A0A0B4J2C2;Q9Y2H0;A0A087WWE6	A0A087X246;F8WF49;A0A0B4J2C2;Q9Y2H0;A0A087WWE6	2;2;2;2;1	2;2;2;2;1	2;2;2;2;1	Disks large-associated protein 4	DLGAP4	tr|A0A087X246|A0A087X246_HUMAN Disks large-associated protein 4 (Fragment) OS=Homo sapiens OX=9606 GN=DLGAP4 PE=1 SV=1;tr|F8WF49|F8WF49_HUMAN Disks large-associated protein 4 OS=Homo sapiens OX=9606 GN=DLGAP4 PE=1 SV=1;tr|A0A0B4J2C2|A0A0B4J2C2_HUMAN Discs,	17445.2	17908.7	18197	19967.9	19812	16356.4	18987	15840.7	18408	14.0905	14.1284	14.1514	14.2854	14.2741	13.9976	14.2127	13.9513	14.168	1.04828	0.578512	0.994118	0.890597
A0A087X256;Q2M389;F8W1W1;F8VYH7	A0A087X256;Q2M389	19;19;2;2	19;19;2;2	19;19;2;2	WASH complex subunit 7	KIAA1033	tr|A0A087X256|A0A087X256_HUMAN WASH complex subunit 4 OS=Homo sapiens OX=9606 GN=WASHC4 PE=1 SV=1;sp|Q2M389|WASC4_HUMAN WASH complex subunit 4 OS=Homo sapiens OX=9606 GN=WASHC4 PE=1 SV=2	344783	330211	349083	359083	365010	363172	378611	373159	375289	18.3953	18.333	18.4132	18.454	18.4776	18.4703	18.5304	18.5094	18.5176	1.0617	0.0606884	1.10056	0.0238154
A0A087X2A5;Q03924	A0A087X2A5;Q03924	2;2	1;1	1;1	Zinc finger protein 117	ZNF117	tr|A0A087X2A5|A0A087X2A5_HUMAN Zinc finger protein 117 OS=Homo sapiens OX=9606 GN=ZNF117 PE=1 SV=1;sp|Q03924|ZN117_HUMAN Zinc finger protein 117 OS=Homo sapiens OX=9606 GN=ZNF117 PE=2 SV=5	50415	49315	46100.4	43970.6	44130	43032.2	43389.9	37634.1	39385.5	15.6216	15.5897	15.4925	15.4243	15.4295	15.3931	15.4051	15.1998	15.2654	0.899214	0.0497521	0.825682	0.0243655
Q9NWB1;A0A6Q8PHA3;F8VZG9;B7Z1U7;A0A6Q8PFM4;J3KNW3;A0A0G2JRA5;A0A804HJM2;A0A087X2B1;A0A6Q8PH77;I3L1D4;B0QYY4;A0A6Q8PGE0;B0QYV1;A0A804HKG7;F8VZY7;F8VR27;S4R469;A0A286YEU2;O43251;B0QYY7;J3QRF4;A0A3B3ITL7;S4R3K7;A0A0G2JRD1;A6NFN3;A0A0G2JSB3;J3QQZ2;F8VRS4	Q9NWB1;A0A6Q8PHA3;F8VZG9;B7Z1U7;A0A6Q8PFM4;J3KNW3;A0A0G2JRA5;A0A804HJM2;A0A087X2B1;A0A6Q8PH77;I3L1D4;B0QYY4;A0A6Q8PGE0;B0QYV1;A0A804HKG7;F8VZY7;F8VR27;S4R469;A0A286YEU2;O43251;B0QYY7;J3QRF4;A0A3B3ITL7;S4R3K7;A0A0G2JRD1;A6NFN3;A0A0G2JSB3	3;3;3;3;3;3;3;3;3;3;3;3;3;3;3;3;3;3;3;3;2;2;2;2;2;2;2;1;1	3;3;3;3;3;3;3;3;3;3;3;3;3;3;3;3;3;3;3;3;2;2;2;2;2;2;2;1;1	3;3;3;3;3;3;3;3;3;3;3;3;3;3;3;3;3;3;3;3;2;2;2;2;2;2;2;1;1	RNA binding protein fox-1 homolog 1;RNA binding protein fox-1 homolog;RNA binding protein fox-1 homolog 2;RNA binding protein fox-1 homolog 3	RBFOX1;RBFOX2;RBFOX3	sp|Q9NWB1|RFOX1_HUMAN RNA binding protein fox-1 homolog 1 OS=Homo sapiens OX=9606 GN=RBFOX1 PE=1 SV=2;tr|A0A6Q8PHA3|A0A6Q8PHA3_HUMAN RNA binding protein fox-1 homolog 1 OS=Homo sapiens OX=9606 GN=RBFOX1 PE=1 SV=1;tr|F8VZG9|F8VZG9_HUMAN RNA-binding protein	109306	110846	107268	111264	111300	112412	112663	104854	107961	16.738	16.7582	16.7109	16.7636	16.7641	16.7784	16.7817	16.678	16.7202	1.02308	0.125691	0.994074	0.802786
A0A087X2D5;Q9BRJ2;A0A0G2JMS5;A0A087WU62	A0A087X2D5;Q9BRJ2;A0A0G2JMS5;A0A087WU62	13;13;10;10	13;13;10;10	13;13;10;10	39S ribosomal protein L45, mitochondrial	MRPL45	tr|A0A087X2D5|A0A087X2D5_HUMAN 39S ribosomal protein L45, mitochondrial OS=Homo sapiens OX=9606 GN=MRPL45 PE=1 SV=1;sp|Q9BRJ2|RM45_HUMAN 39S ribosomal protein L45, mitochondrial OS=Homo sapiens OX=9606 GN=MRPL45 PE=1 SV=2;tr|A0A0G2JMS5|A0A0G2JMS5_HUMAN 39S	585211	577591	568493	609800	593710	642459	595939	614547	601798	19.1586	19.1397	19.1168	19.218	19.1794	19.2932	19.1848	19.2292	19.1989	1.06624	0.0974986	1.04678	0.0210366
A0A087X2H0;Q99728;A0A087X0C6;F8WCG2;A0A087WZ19;F6MDI1;C9IYG1	A0A087X2H0;Q99728;A0A087X0C6;F8WCG2;A0A087WZ19;F6MDI1;C9IYG1	2;2;1;1;1;1;1	2;2;1;1;1;1;1	2;2;1;1;1;1;1	BRCA1-associated RING domain protein 1	BARD1	tr|A0A087X2H0|A0A087X2H0_HUMAN BRCA1-associated RING domain protein 1 OS=Homo sapiens OX=9606 GN=BARD1 PE=1 SV=2;sp|Q99728|BARD1_HUMAN BRCA1-associated RING domain protein 1 OS=Homo sapiens OX=9606 GN=BARD1 PE=1 SV=2;tr|A0A087X0C6|A0A087X0C6_HUMAN BRCA1-as	20437.7	21695.3	18406.5	21944.4	17264	19872	18143.5	17351.6	17709.5	14.3189	14.4051	14.1679	14.4216	14.0755	14.2784	14.1472	14.0828	14.1122	0.975899	0.768128	0.878841	0.109666
A0A087X2H1;Q9ULT8;H0YJP0;G3V4V5;H0YJD4;A0A087WVU6;H0YJ72	A0A087X2H1;Q9ULT8	57;57;28;27;18;7;1	57;57;28;27;18;7;1	57;57;28;27;18;7;1	E3 ubiquitin-protein ligase HECTD1	HECTD1	tr|A0A087X2H1|A0A087X2H1_HUMAN HECT-type E3 ubiquitin transferase OS=Homo sapiens OX=9606 GN=HECTD1 PE=1 SV=1;sp|Q9ULT8|HECD1_HUMAN E3 ubiquitin-protein ligase HECTD1 OS=Homo sapiens OX=9606 GN=HECTD1 PE=1 SV=3	2.09419e+06	2.22492e+06	2.13419e+06	2.21131e+06	2048900	2.09853e+06	2.17221e+06	2.06754e+06	2.12319e+06	20.998	21.0853	21.0253	21.0765	20.9664	21.0009	21.0507	20.9795	21.0178	0.985348	0.631996	0.985998	0.575656
A0A087X2I1;P62333;H0YJC0;H0YJS8;H0YJX2;H0YJE9;H0YJT1	A0A087X2I1;P62333	22;22;10;8;5;1;1	22;22;10;8;5;1;1	22;22;10;8;5;1;1	26S protease regulatory subunit 10B	PSMC6	tr|A0A087X2I1|A0A087X2I1_HUMAN 26S proteasome regulatory subunit 10B OS=Homo sapiens OX=9606 GN=PSMC6 PE=1 SV=1;sp|P62333|PRS10_HUMAN 26S proteasome regulatory subunit 10B OS=Homo sapiens OX=9606 GN=PSMC6 PE=1 SV=1	3.39772e+06	3.37383e+06	3.14085e+06	3.4383e+06	3336600	3.31697e+06	3.36712e+06	3.40777e+06	3.34165e+06	21.6961	21.686	21.5827	21.7133	21.6699	21.6614	21.6831	21.7004	21.6721	1.01811	0.553804	1.02059	0.493835
A0A2R8YFU9;A0A2R8Y7F5;A0A0B4J1S1;A0A087X2I7;P33076	A0A2R8YFU9;A0A2R8Y7F5;A0A0B4J1S1;A0A087X2I7;P33076	1;1;1;1;1	1;1;1;1;1	1;1;1;1;1	MHC class II transactivator	CIITA	tr|A0A2R8YFU9|A0A2R8YFU9_HUMAN MHC class II transactivator (Fragment) OS=Homo sapiens OX=9606 GN=CIITA PE=1 SV=1;tr|A0A2R8Y7F5|A0A2R8Y7F5_HUMAN MHC class II transactivator (Fragment) OS=Homo sapiens OX=9606 GN=CIITA PE=1 SV=1;tr|A0A0B4J1S1|A0A0B4J1S1_HUMAN	73035.4	69795.7	68664.7	33140.2	28615	30890.1	26537.3	24657.2	25062.4	16.1563	16.0909	16.0673	15.0163	14.8045	14.9149	14.6957	14.5897	14.6132	0.438048	0.000653583	0.36056	5.38597e-06
E7EP87;A0A088AWN8;Q9UHQ1;J3QRB0;J3KRH7;E9PH27;J3KT43	E7EP87;A0A088AWN8;Q9UHQ1	3;3;3;1;1;1;1	2;2;2;1;1;1;1	2;2;2;1;1;1;1	Nuclear prelamin A recognition factor	NARF	tr|E7EP87|E7EP87_HUMAN Nuclear prelamin A recognition factor OS=Homo sapiens OX=9606 GN=NARF PE=1 SV=2;tr|A0A088AWN8|A0A088AWN8_HUMAN Nuclear prelamin A recognition factor OS=Homo sapiens OX=9606 GN=NARF PE=1 SV=1;sp|Q9UHQ1|NARF_HUMAN Nuclear prelamin A re	64189.3	65698.5	60584.9	70193	65710	63591.4	61064.8	62771.9	66975.6	15.97	16.0036	15.8867	16.099	16.0038	15.9565	15.8981	15.9378	16.0313	1.04736	0.291867	1.00178	0.967058
C9JLV3;A0A096LNT6;A0A3B3IUG4;B4DLW3;H7BYE5;A0A3B3ISA8;H7C384;B7Z1T1;A0A3B3ISE9;A0A3B3ITX9;O00258	C9JLV3;A0A096LNT6;A0A3B3IUG4;B4DLW3;H7BYE5;A0A3B3ISA8;H7C384;B7Z1T1;A0A3B3ISE9;A0A3B3ITX9;O00258	2;2;2;2;2;2;2;2;2;2;2	2;2;2;2;2;2;2;2;2;2;2	2;2;2;2;2;2;2;2;2;2;2	Tail-anchored protein insertion receptor WRB	WRB	tr|C9JLV3|C9JLV3_HUMAN Guided entry of tail-anchored proteins factor 1 (Fragment) OS=Homo sapiens OX=9606 GN=GET1 PE=4 SV=1;tr|A0A096LNT6|A0A096LNT6_HUMAN Guided entry of tail-anchored proteins factor 1 OS=Homo sapiens OX=9606 GN=GET1 PE=3 SV=1;tr|A0A3B3IU	107109	101691	105309	99204.3	107950	105268	109170	115439	110529	16.7087	16.6338	16.6843	16.5981	16.72	16.6837	16.7362	16.8168	16.7541	0.994631	0.855456	1.06695	0.0474958
A0A096LP07;A0A096LPJ3;A8K070;J3KSA5;J3QLT0;J3KRJ4;J3QS88;J3KTB0;J3QS84;J3QLE8;J3QL53;J3KRE8;J3QQX0	A0A096LP07;A0A096LPJ3;A8K070	17;17;17;8;6;6;5;5;4;4;4;4;1	1;1;1;0;0;0;0;0;0;0;0;0;0	1;1;1;0;0;0;0;0;0;0;0;0;0		GPS1	tr|A0A096LP07|A0A096LP07_HUMAN COP9 signalosome complex subunit 1 OS=Homo sapiens OX=9606 GN=GPS1 PE=1 SV=1;tr|A0A096LPJ3|A0A096LPJ3_HUMAN COP9 signalosome complex subunit 1 OS=Homo sapiens OX=9606 GN=GPS1 PE=1 SV=1;tr|A8K070|A8K070_HUMAN COP9 signalosome	40614.3	38995.6	38699.7	38814.1	38261	38772.3	38081.6	37574.6	41260.7	15.3097	15.251	15.24	15.2443	15.2236	15.2427	15.2168	15.1975	15.3325	0.979189	0.297354	0.988229	0.729415
A0A096LP22;Q86Y79	A0A096LP22;Q86Y79	1;1	1;1	1;1	Probable peptidyl-tRNA hydrolase	PTRH1	tr|A0A096LP22|A0A096LP22_HUMAN Probable peptidyl-tRNA hydrolase (Fragment) OS=Homo sapiens OX=9606 GN=PTRH1 PE=1 SV=1;sp|Q86Y79|PTH_HUMAN Probable peptidyl-tRNA hydrolase OS=Homo sapiens OX=9606 GN=PTRH1 PE=1 SV=1	8923.84	9141.52	9077.84	8892.85	9505.1	9376.68	8768.41	10085.2	8400.08	13.1234	13.1582	13.1481	13.1184	13.2145	13.1949	13.0981	13.3	13.0362	1.02326	0.384357	1.00407	0.986928
A0A096LP25;Q2M2I8;E9PG46;Q6ZSR9;A0A096LNZ0;A0A096LP60	A0A096LP25;Q2M2I8	14;9;6;5;3;2	14;9;6;5;3;2	14;9;6;5;3;2	AP2-associated protein kinase 1	AAK1	tr|A0A096LP25|A0A096LP25_HUMAN AP2-associated protein kinase 1 OS=Homo sapiens OX=9606 GN=AAK1 PE=1 SV=2;sp|Q2M2I8|AAK1_HUMAN AP2-associated protein kinase 1 OS=Homo sapiens OX=9606 GN=AAK1 PE=1 SV=3	456316	459147	452265	457578	452550	435249	445114	434169	455190	18.7997	18.8086	18.7868	18.8037	18.7877	18.7315	18.7638	18.7279	18.7961	0.983658	0.387769	0.975686	0.20445
A0A0A0MR88;A0A096LPC5;J3KP36;Q9Y4E1;A0A0A0MT65	A0A0A0MR88;A0A096LPC5;J3KP36;Q9Y4E1	29;29;28;28;4	6;6;6;6;0	6;6;6;6;0	WASH complex subunit FAM21C	FAM21C	tr|A0A0A0MR88|A0A0A0MR88_HUMAN WASH complex subunit 2C OS=Homo sapiens OX=9606 GN=WASHC2C PE=1 SV=1;tr|A0A096LPC5|A0A096LPC5_HUMAN WASH complex subunit 2C OS=Homo sapiens OX=9606 GN=WASHC2C PE=1 SV=1;tr|J3KP36|J3KP36_HUMAN WASH complex subunit 2C OS=Homo s	198425	200773	206691	217292	196730	199418	208370	197251	214271	17.5982	17.6152	17.6571	17.7293	17.5859	17.6054	17.6688	17.5897	17.7091	1.01246	0.755515	1.02311	0.471099
A0A096LPI6;P0DPI2;A0A0B4J2D5;A0A096LNH5;H7C2G3;H7C1F6;A0A096LP73;A0A2R8YDR7;F2Z2Q0;A0A096LP12;A0A096LNJ1;A0A2R8Y6K9	A0A096LPI6;P0DPI2;A0A0B4J2D5;A0A096LNH5;H7C2G3;H7C1F6	15;13;13;12;9;8;6;6;6;6;4;4	13;13;13;12;9;8;6;6;6;6;4;4	13;13;13;12;9;8;6;6;6;6;4;4		C21orf33	tr|A0A096LPI6|A0A096LPI6_HUMAN Utp12 domain-containing protein (Fragment) OS=Homo sapiens OX=9606 PE=4 SV=2;sp|P0DPI2|GAL3A_HUMAN Glutamine amidotransferase-like class 1 domain-containing protein 3, mitochondrial OS=Homo sapiens OX=9606 GN=GATD3 PE=1 SV=1;	1.32631e+06	1.25606e+06	1.32421e+06	1.24665e+06	1327400	1.24508e+06	1.3143e+06	1.33568e+06	1.28448e+06	20.339	20.2605	20.3367	20.2496	20.3402	20.2478	20.3259	20.3491	20.2928	0.977615	0.458162	1.00714	0.750526
A0A0A0MQR2;Q9BY42;A2A2L5;A2A2L6	A0A0A0MQR2;Q9BY42;A2A2L5;A2A2L6	10;10;8;6	10;10;8;6	10;10;8;6	Protein RTF2 homolog	RTFDC1	tr|A0A0A0MQR2|A0A0A0MQR2_HUMAN Replication termination factor 2 OS=Homo sapiens OX=9606 GN=RTF2 PE=1 SV=1;sp|Q9BY42|RTF2_HUMAN Replication termination factor 2 OS=Homo sapiens OX=9606 GN=RTF2 PE=1 SV=3;tr|A2A2L5|A2A2L5_HUMAN Replication termination factor	924800	937942	917892	849827	878770	884718	814321	822795	837311	19.8188	19.8391	19.808	19.6968	19.7451	19.7549	19.6352	19.6502	19.6754	0.939827	0.0214959	0.889879	0.000472736
A0A0A0MQR4;I3L2J0;A0A7P0T9K5;Q96RK0	A0A0A0MQR4;I3L2J0;A0A7P0T9K5;Q96RK0	1;1;1;1	1;1;1;1	1;1;1;1	Protein capicua homolog	CIC	tr|A0A0A0MQR4|A0A0A0MQR4_HUMAN Protein capicua homolog OS=Homo sapiens OX=9606 GN=CIC PE=1 SV=1;tr|I3L2J0|I3L2J0_HUMAN Protein capicua homolog OS=Homo sapiens OX=9606 GN=CIC PE=1 SV=1;tr|A0A7P0T9K5|A0A7P0T9K5_HUMAN Protein capicua homolog OS=Homo sapiens O	25481.4	25135.1	29149	22616	26975	26434.6	26714.1	25378	24007.4	14.6372	14.6174	14.8312	14.4651	14.7193	14.6901	14.7053	14.6313	14.5512	0.953115	0.541585	0.954042	0.470099
E9PM57;A0A0A0MQS0;F8W9L8;A8MUE8;A8MXR8;A8MW92;E5RK91;H0YC05;A0A0D9SG14	E9PM57;A0A0A0MQS0;F8W9L8;A8MUE8;A8MXR8;A8MW92	3;3;3;2;2;2;1;1;1	2;2;2;1;1;1;1;0;1	2;2;2;1;1;1;1;0;1	PHD finger protein 20-like protein 1	PHF20L1	tr|E9PM57|E9PM57_HUMAN PHD finger protein 20-like protein 1 OS=Homo sapiens OX=9606 GN=PHF20L1 PE=1 SV=1;tr|A0A0A0MQS0|A0A0A0MQS0_HUMAN PHD finger protein 20-like protein 1 OS=Homo sapiens OX=9606 GN=PHF20L1 PE=1 SV=1;tr|F8W9L8|F8W9L8_HUMAN PHD finger prot	23742.1	26681.5	23874.1	25043.7	25425	29838.1	26365.8	25125.9	24061.2	14.5352	14.7036	14.5432	14.6122	14.634	14.8649	14.6864	14.6169	14.5544	1.08088	0.332184	1.01689	0.726579
F5H0Q6;A0A0A0MQS2;Q8N2M8;K7EP11;K7EM61	F5H0Q6;A0A0A0MQS2;Q8N2M8;K7EP11	6;6;6;3;1	6;6;6;3;1	6;6;6;3;1	CLK4-associating serine/arginine rich protein	CLASRP	tr|F5H0Q6|F5H0Q6_HUMAN CLK4-associating serine/arginine-rich protein OS=Homo sapiens OX=9606 GN=CLASRP PE=1 SV=2;tr|A0A0A0MQS2|A0A0A0MQS2_HUMAN CLK4-associating serine/arginine-rich protein OS=Homo sapiens OX=9606 GN=CLASRP PE=1 SV=1;sp|Q8N2M8|CLASR_HUMAN	132772	133963	140107	137683	126340	123599	130184	129618	129962	17.0186	17.0315	17.0962	17.071	16.947	16.9153	16.9902	16.9839	16.9877	0.952757	0.275643	0.95802	0.123765
A0A0A0MQS5;Q9Y284	A0A0A0MQS5;Q9Y284	1;1	1;1	1;1	Protein Asterix	WDR83OS	tr|A0A0A0MQS5|A0A0A0MQS5_HUMAN PAT complex subunit Asterix OS=Homo sapiens OX=9606 GN=WDR83OS PE=1 SV=1;sp|Q9Y284|ASTER_HUMAN PAT complex subunit Asterix OS=Homo sapiens OX=9606 GN=WDR83OS PE=1 SV=1	1898.6	1935.16	1838.12	1473.69	2486.4	2274.78	2360.62	2102.93	2609.21	10.8907	10.9182	10.844	10.5252	11.2798	11.1515	11.205	11.0382	11.3494	1.09926	0.707063	1.24699	0.0662251
A0A0A0MQT4;Q5QP82	A0A0A0MQT4;Q5QP82	2;2	2;2	2;2	DDB1- and CUL4-associated factor 10	DCAF10	tr|A0A0A0MQT4|A0A0A0MQT4_HUMAN DDB1- and CUL4-associated factor 10 OS=Homo sapiens OX=9606 GN=DCAF10 PE=1 SV=1;sp|Q5QP82|DCA10_HUMAN DDB1- and CUL4-associated factor 10 OS=Homo sapiens OX=9606 GN=DCAF10 PE=1 SV=1	16584.6	18857.4	17491.5	17244.3	14722	15825.7	16504.3	16324.5	16638.1	14.0176	14.2028	14.0944	14.0738	13.8457	13.95	14.0106	13.9948	14.0222	0.902866	0.158875	0.934509	0.214768
A0A0A0MQU0;Q9BV38;U3KQC1;K7EIR0;K7EML4;A0A087X237;K7EKX5	A0A0A0MQU0;Q9BV38;U3KQC1;K7EIR0	11;11;10;8;3;1;1	11;11;10;8;3;1;1	11;11;10;8;3;1;1	WD repeat-containing protein 18	WDR18	tr|A0A0A0MQU0|A0A0A0MQU0_HUMAN WD repeat-containing protein 18 (Fragment) OS=Homo sapiens OX=9606 GN=WDR18 PE=1 SV=1;sp|Q9BV38|WDR18_HUMAN WD repeat-containing protein 18 OS=Homo sapiens OX=9606 GN=WDR18 PE=1 SV=2;tr|U3KQC1|U3KQC1_HUMAN WD repeat-containin	1.24289e+06	1.22266e+06	1.17291e+06	1.24199e+06	1201300	1.18312e+06	1.21525e+06	1.20223e+06	1.20443e+06	20.2453	20.2216	20.1617	20.2442	20.1962	20.1742	20.2128	20.1973	20.1999	0.996691	0.892865	0.995453	0.829069
A0A0A0MQW0;A0A0A0MR39;A0A087WUT0;Q9P2K5;H0YN19;A0A0C4DGV1;H0YKS1;A0A087WWC8	A0A0A0MQW0;A0A0A0MR39;A0A087WUT0;Q9P2K5;H0YN19	14;14;13;13;8;6;3;2	14;14;13;13;8;6;3;2	14;14;13;13;8;6;3;2	Myelin expression factor 2	MYEF2	tr|A0A0A0MQW0|A0A0A0MQW0_HUMAN Myelin expression factor 2 OS=Homo sapiens OX=9606 GN=MYEF2 PE=1 SV=1;tr|A0A0A0MR39|A0A0A0MR39_HUMAN Myelin expression factor 2 OS=Homo sapiens OX=9606 GN=MYEF2 PE=1 SV=1;tr|A0A087WUT0|A0A087WUT0_HUMAN Myelin expression facto	428769	423554	416236	439851	441470	419178	449662	454711	447064	18.7098	18.6922	18.667	18.7467	18.752	18.6772	18.7785	18.7946	18.7701	1.02518	0.280718	1.06533	0.00641198
A0A2R8Y4X0;A0A0A0MQW1;A0A2R8Y5H9;Q8IVT5;J3QR75;A8MY87	A0A2R8Y4X0;A0A0A0MQW1;A0A2R8Y5H9;Q8IVT5;J3QR75	3;3;3;3;2;1	3;3;3;3;2;1	3;3;3;3;2;1	Kinase suppressor of Ras 1	KSR1	tr|A0A2R8Y4X0|A0A2R8Y4X0_HUMAN Kinase suppressor of Ras 1 OS=Homo sapiens OX=9606 GN=KSR1 PE=1 SV=1;tr|A0A0A0MQW1|A0A0A0MQW1_HUMAN Kinase suppressor of Ras 1 OS=Homo sapiens OX=9606 GN=KSR1 PE=1 SV=1;tr|A0A2R8Y5H9|A0A2R8Y5H9_HUMAN Kinase suppressor of Ras	22188.1	22190.5	27303.3	23986.2	28951	30026.3	28396.9	32322.1	32580.9	14.4375	14.4377	14.7368	14.5499	14.8213	14.8739	14.7934	14.9802	14.9917	1.15738	0.210089	1.30158	0.039731
C9JP00;A0A0A0MQX8;Q9NR56;Q86VM6;O95205;A0A7P0T9I3;Q5VZF2;C9J4T8;B1AKI6;Q9NUK0;C9JCX1;H7C4Y1	C9JP00;A0A0A0MQX8;Q9NR56;Q86VM6	9;9;9;5;4;4;4;2;2;2;1;1	9;9;9;5;4;4;4;2;2;2;1;1	3;3;3;2;0;0;0;0;0;0;0;0	Muscleblind-like protein 1	MBNL1	tr|C9JP00|C9JP00_HUMAN Muscleblind-like protein 1 OS=Homo sapiens OX=9606 GN=MBNL1 PE=1 SV=1;tr|A0A0A0MQX8|A0A0A0MQX8_HUMAN Muscleblind-like protein 1 OS=Homo sapiens OX=9606 GN=MBNL1 PE=1 SV=1;sp|Q9NR56|MBNL1_HUMAN Muscleblind-like protein 1 OS=Homo sapie	449341	479937	492527	464801	460920	447016	487952	447860	453983	18.7774	18.8725	18.9098	18.8263	18.8142	18.77	18.8964	18.7727	18.7923	0.965489	0.337726	0.977487	0.583031
A0A3B3ISH2;A0A0A0MQY7;Q5VU97	A0A3B3ISH2;A0A0A0MQY7;Q5VU97	1;1;1	1;1;1	1;1;1	VWFA and cache domain-containing protein 1	CACHD1	tr|A0A3B3ISH2|A0A3B3ISH2_HUMAN VWFA and cache domain-containing protein 1 OS=Homo sapiens OX=9606 GN=CACHD1 PE=1 SV=1;tr|A0A0A0MQY7|A0A0A0MQY7_HUMAN VWFA and cache domain-containing protein 1 OS=Homo sapiens OX=9606 GN=CACHD1 PE=1 SV=1;sp|Q5VU97|CAHD1_HUMA	8489.23	8874.28	8870.42	8290.69	6495.5	6113.1	6730.08	5649.77	6062.29	13.0514	13.1154	13.1148	13.0173	12.6652	12.5777	12.7164	12.464	12.5656	0.796651	0.123421	0.702988	0.0142601
A0A0A0MR22;O75110	A0A0A0MR22;O75110	3;3	3;3	3;3	Phospholipid-transporting ATPase;Probable phospholipid-transporting ATPase IIA	ATP9A	tr|A0A0A0MR22|A0A0A0MR22_HUMAN Phospholipid-transporting ATPase OS=Homo sapiens OX=9606 GN=ATP9A PE=1 SV=1;sp|O75110|ATP9A_HUMAN Probable phospholipid-transporting ATPase IIA OS=Homo sapiens OX=9606 GN=ATP9A PE=1 SV=3	10540.8	10807.1	9595.65	8311.9	10274	9442.76	9055.98	9369.78	8969.56	13.3637	13.3997	13.2282	13.021	13.3267	13.205	13.1447	13.1938	13.1308	0.9058	0.244615	0.885333	0.0654928
A0A0A0MR33;G3V5T0;A0A0C4DFM0;G3V4T6;G3V267;O43708;G3V3B9	A0A0A0MR33;G3V5T0;A0A0C4DFM0;G3V4T6;G3V267;O43708;G3V3B9	7;7;7;7;5;5;4	7;7;7;7;5;5;4	7;7;7;7;5;5;4	Maleylacetoacetate isomerase	GSTZ1	tr|A0A0A0MR33|A0A0A0MR33_HUMAN Maleylacetoacetate isomerase OS=Homo sapiens OX=9606 GN=GSTZ1 PE=1 SV=1;tr|G3V5T0|G3V5T0_HUMAN Maleylacetoacetate isomerase OS=Homo sapiens OX=9606 GN=GSTZ1 PE=1 SV=1;tr|A0A0C4DFM0|A0A0C4DFM0_HUMAN Maleylacetoacetate isomeras	141914	126513	133305	142754	155880	150835	147385	164847	145337	17.1147	16.9489	17.0244	17.1232	17.2501	17.2026	17.1692	17.3308	17.149	1.11882	0.0585864	1.13899	0.0688894
A0A0A0MR51;O60427;H7C2V0;F5H8G5;H0YB97	A0A0A0MR51;O60427;H7C2V0	3;3;2;1;1	3;3;2;1;1	3;3;2;1;1	Fatty acid desaturase 1	FADS1	tr|A0A0A0MR51|A0A0A0MR51_HUMAN Acyl-CoA (8-3)-desaturase OS=Homo sapiens OX=9606 GN=FADS1 PE=1 SV=1;sp|O60427|FADS1_HUMAN Acyl-CoA (8-3)-desaturase OS=Homo sapiens OX=9606 GN=FADS1 PE=1 SV=3;tr|H7C2V0|H7C2V0_HUMAN Acyl-CoA (8-3)-desaturase (Fragment) OS=Ho	95244.8	92192.2	91283.8	92387.9	91276	94602	88766.2	87689.9	86614.1	16.5394	16.4924	16.4781	16.4954	16.4779	16.5296	16.4377	16.4201	16.4023	0.998368	0.928917	0.943849	0.027276
A0A0A0MR74;O75907	A0A0A0MR74;O75907	2;2	2;2	2;2	Diacylglycerol O-acyltransferase 1	DGAT1	tr|A0A0A0MR74|A0A0A0MR74_HUMAN Diacylglycerol O-acyltransferase 1 OS=Homo sapiens OX=9606 GN=DGAT1 PE=1 SV=1;sp|O75907|DGAT1_HUMAN Diacylglycerol O-acyltransferase 1 OS=Homo sapiens OX=9606 GN=DGAT1 PE=1 SV=2	18566.9	18713.4	19175.1	19362.6	20339	18776.6	16044.2	20128.8	21752.8	14.1804	14.1918	14.2269	14.241	14.312	14.1966	13.9698	14.297	14.4089	1.03583	0.272126	1.02605	0.864828
J3KTI3;A0A0A0MR98;O95544	J3KTI3;A0A0A0MR98;O95544	1;1;1	1;1;1	1;1;1	NAD kinase	NADK	tr|J3KTI3|J3KTI3_HUMAN NAD(+) kinase (Fragment) OS=Homo sapiens OX=9606 GN=NADK PE=1 SV=1;tr|A0A0A0MR98|A0A0A0MR98_HUMAN NAD(+) kinase OS=Homo sapiens OX=9606 GN=NADK PE=1 SV=1;sp|O95544|NADK_HUMAN NAD kinase OS=Homo sapiens OX=9606 GN=NADK PE=1 SV=1	23926.4	25034.8	24927	27346.2	22970	24870.9	25068.6	24715.7	26015.4	14.5463	14.6116	14.6054	14.7391	14.4875	14.6022	14.6136	14.5931	14.6671	1.01758	0.797165	1.02587	0.291698
A0A0A0MRA8;Q9Y2J2;A0A0A0MSA4;A0A1B0GTF8;A0A0J9YW26;J3KT37;J3QS55;J3QS83;J3QRQ6;J3KS70;J3QLU5;J3QKY2;J3KRD1;J3QKK4;J3QR33	A0A0A0MRA8;Q9Y2J2;A0A0A0MSA4;A0A1B0GTF8	33;32;27;21;8;5;5;3;2;2;2;2;2;2;2	28;27;24;17;8;4;4;2;2;2;2;2;2;2;2	2;2;2;0;0;0;2;0;2;2;2;2;2;2;2	Band 4.1-like protein 3;Band 4.1-like protein 3, N-terminally processed	EPB41L3	tr|A0A0A0MRA8|A0A0A0MRA8_HUMAN Band 4.1-like protein 3 OS=Homo sapiens OX=9606 GN=EPB41L3 PE=1 SV=1;sp|Q9Y2J2|E41L3_HUMAN Band 4.1-like protein 3 OS=Homo sapiens OX=9606 GN=EPB41L3 PE=1 SV=2;tr|A0A0A0MSA4|A0A0A0MSA4_HUMAN Band 4.1-like protein 3 OS=Homo sa	1.68479e+06	1.63633e+06	1.68693e+06	1.70001e+06	1722100	1.66409e+06	1.69687e+06	1.69317e+06	1.66469e+06	20.6841	20.642	20.686	20.6971	20.7157	20.6663	20.6944	20.6913	20.6668	1.01561	0.333766	1.00932	0.476123
A0A0A0MRB5;Q8WXG6;A0A0U1RR25;F8W8U2	A0A0A0MRB5;Q8WXG6;A0A0U1RR25;F8W8U2	2;2;1;1	2;2;1;1	2;2;1;1	MAP kinase-activating death domain protein	MADD	tr|A0A0A0MRB5|A0A0A0MRB5_HUMAN MAP kinase-activating death domain protein OS=Homo sapiens OX=9606 GN=MADD PE=1 SV=1;sp|Q8WXG6|MADD_HUMAN MAP kinase-activating death domain protein OS=Homo sapiens OX=9606 GN=MADD PE=1 SV=2;tr|A0A0U1RR25|A0A0U1RR25_HUMAN MAP	56187.6	53207.3	53140	52845.3	46559	49962.8	47512.8	46515.6	45397.2	15.778	15.6993	15.6975	15.6895	15.5068	15.6086	15.536	15.5054	15.4703	0.918985	0.129979	0.85782	0.00351019
A0A0A0MSK4;A0A0A0MRC4;Q86YR5;A0A087WVF5	A0A0A0MSK4;A0A0A0MRC4;Q86YR5	7;7;7;1	7;7;7;1	7;7;7;1	G-protein-signaling modulator 1	GPSM1	tr|A0A0A0MSK4|A0A0A0MSK4_HUMAN G-protein-signaling modulator 1 OS=Homo sapiens OX=9606 GN=GPSM1 PE=1 SV=1;tr|A0A0A0MRC4|A0A0A0MRC4_HUMAN G-protein-signaling modulator 1 OS=Homo sapiens OX=9606 GN=GPSM1 PE=1 SV=2;sp|Q86YR5|GPSM1_HUMAN G-protein-signaling mo	80399.4	81855.8	83436.6	86753.3	88277	91226.1	85096	94141.6	85005.4	16.2949	16.3208	16.3484	16.4046	16.4297	16.4772	16.3768	16.5225	16.3753	1.0837	0.0142394	1.07551	0.159215
A0A0A0MRE5;Q9ULH1;H0YBF7;E5RFD9;E5RHD7;A0A286YFG8;H0YBM4;O43150	A0A0A0MRE5;Q9ULH1;H0YBF7	6;6;5;1;1;1;1;1	6;6;5;1;1;1;1;1	6;6;5;1;1;1;1;1	Arf-GAP with SH3 domain, ANK repeat and PH domain-containing protein 1	ASAP1	tr|A0A0A0MRE5|A0A0A0MRE5_HUMAN Arf-GAP with SH3 domain, ANK repeat and PH domain-containing protein 1 OS=Homo sapiens OX=9606 GN=ASAP1 PE=1 SV=1;sp|Q9ULH1|ASAP1_HUMAN Arf-GAP with SH3 domain, ANK repeat and PH domain-containing protein 1 OS=Homo sapiens OX	86264.1	90727.9	80310.6	88669.8	85632	86448.1	86172.8	84567.5	83046.8	16.3965	16.4693	16.2933	16.4362	16.3859	16.3995	16.3949	16.3678	16.3416	1.0134	0.728065	0.986337	0.760713
E9PAM9;A0A0C4DH20;H7BZE5;A0A0A0MRE7;C9J417;O43521	E9PAM9;A0A0C4DH20;H7BZE5;A0A0A0MRE7;C9J417;O43521	1;1;1;1;1;1	1;1;1;1;1;1	1;1;1;1;1;1	Bcl-2-like protein 11	BCL2L11	tr|E9PAM9|E9PAM9_HUMAN Bcl-2-like protein 11 (Fragment) OS=Homo sapiens OX=9606 GN=BCL2L11 PE=1 SV=8;tr|A0A0C4DH20|A0A0C4DH20_HUMAN Bcl-2-like protein 11 OS=Homo sapiens OX=9606 GN=BCL2L11 PE=1 SV=1;tr|H7BZE5|H7BZE5_HUMAN Bcl-2-like protein 11 (Fragment) O	9579.15	8969.48	10530.9	8955.46	11453	10069	11284.4	8867.59	12606.9	13.2257	13.1308	13.3623	13.1286	13.4834	13.2976	13.462	13.1143	13.6219	1.04807	0.635278	1.12653	0.407491
A0A0A0MRF9;P16885;H3BQV5;H3BPZ3	A0A0A0MRF9;P16885	8;8;1;1	8;8;1;1	8;8;1;1	Phosphoinositide phospholipase C;1-phosphatidylinositol 4,5-bisphosphate phosphodiesterase gamma-2	PLCG2	tr|A0A0A0MRF9|A0A0A0MRF9_HUMAN 1-phosphatidylinositol 4,5-bisphosphate phosphodiesterase gamma OS=Homo sapiens OX=9606 GN=PLCG2 PE=1 SV=1;sp|P16885|PLCG2_HUMAN 1-phosphatidylinositol 4,5-bisphosphate phosphodiesterase gamma-2 OS=Homo sapiens OX=9606 GN=PLC	90709.4	88203.9	83056.6	96606.9	98565	92756	91387.4	90407.6	92747.6	16.469	16.4286	16.3418	16.5598	16.5888	16.5012	16.4797	16.4642	16.501	1.09909	0.0463623	1.04799	0.203276
A0A0A0MRG8;Q16611	A0A0A0MRG8;Q16611	3;3	3;3	3;3	Bcl-2 homologous antagonist/killer	BAK1	tr|A0A0A0MRG8|A0A0A0MRG8_HUMAN Bcl-2 homologous antagonist/killer OS=Homo sapiens OX=9606 GN=BAK1 PE=1 SV=1;sp|Q16611|BAK_HUMAN Bcl-2 homologous antagonist/killer OS=Homo sapiens OX=9606 GN=BAK1 PE=1 SV=1	131497	129203	130168	125214	127690	135366	138928	143276	141071	17.0047	16.9793	16.99	16.934	16.9623	17.0465	17.084	17.1284	17.1061	0.993355	0.790205	1.08291	0.00358052
A0A0A0MRG9;Q96SN8;F8WCI3;B1AMJ5;F8WF55;Q5JTU8;C9K0C9;F8WBJ0	A0A0A0MRG9;Q96SN8;F8WCI3;B1AMJ5	14;14;8;7;5;5;2;1	14;14;8;7;5;5;2;1	14;14;8;7;5;5;2;1	CDK5 regulatory subunit-associated protein 2	CDK5RAP2	tr|A0A0A0MRG9|A0A0A0MRG9_HUMAN CDK5 regulatory subunit-associated protein 2 OS=Homo sapiens OX=9606 GN=CDK5RAP2 PE=1 SV=1;sp|Q96SN8|CK5P2_HUMAN CDK5 regulatory subunit-associated protein 2 OS=Homo sapiens OX=9606 GN=CDK5RAP2 PE=1 SV=5;tr|F8WCI3|F8WCI3_HUMA	161888	155521	156848	148776	162570	156650	148300	158613	151280	17.3046	17.2468	17.259	17.1828	17.3107	17.2572	17.1782	17.2751	17.2069	0.986798	0.662478	0.966128	0.225892
Q8IXQ4;A0A0A0MRI1;A0A087WW86	Q8IXQ4;A0A0A0MRI1	8;8;2	8;8;2	8;8;2	GPALPP motifs-containing protein 1	GPALPP1	sp|Q8IXQ4|GPAM1_HUMAN GPALPP motifs-containing protein 1 OS=Homo sapiens OX=9606 GN=GPALPP1 PE=1 SV=1;tr|A0A0A0MRI1|A0A0A0MRI1_HUMAN GPALPP motifs-containing protein 1 OS=Homo sapiens OX=9606 GN=GPALPP1 PE=1 SV=1	191986	193836	202796	195519	192650	192883	197603	203431	203776	17.5506	17.5645	17.6297	17.577	17.5556	17.5574	17.5922	17.6342	17.6366	0.987148	0.53612	1.02751	0.251465
A0A0A0MRI7;H7C484;Q9H2C2;H7C0E7	A0A0A0MRI7;H7C484;Q9H2C2;H7C0E7	4;4;4;2	4;4;4;2	4;4;4;2	Protein ARV1	ARV1	tr|A0A0A0MRI7|A0A0A0MRI7_HUMAN Protein ARV1 OS=Homo sapiens OX=9606 GN=ARV1 PE=1 SV=1;tr|H7C484|H7C484_HUMAN Protein ARV1 (Fragment) OS=Homo sapiens OX=9606 GN=ARV1 PE=1 SV=1;sp|Q9H2C2|ARV1_HUMAN Protein ARV1 OS=Homo sapiens OX=9606 GN=ARV1 PE=1 SV=1;tr|H7	124926	120995	139402	113717	137290	134224	135999	136534	144053	16.9307	16.8846	17.0889	16.7951	17.0669	17.0343	17.0532	17.0589	17.1362	0.99976	0.98128	1.08113	0.196475
A0A0A0MRJ0;Q5VT25;A0A0A0MRJ1;H0Y5V1;H0Y7V8;H0Y6R0	A0A0A0MRJ0;Q5VT25;A0A0A0MRJ1;H0Y5V1;H0Y7V8	23;23;22;17;12;7	23;23;22;17;12;7	23;23;22;17;12;7	Non-specific serine/threonine protein kinase;Serine/threonine-protein kinase MRCK alpha	CDC42BPA	tr|A0A0A0MRJ0|A0A0A0MRJ0_HUMAN Non-specific serine/threonine protein kinase OS=Homo sapiens OX=9606 GN=CDC42BPA PE=1 SV=1;sp|Q5VT25|MRCKA_HUMAN Serine/threonine-protein kinase MRCK alpha OS=Homo sapiens OX=9606 GN=CDC42BPA PE=1 SV=1;tr|A0A0A0MRJ1|A0A0A0MRJ	783564	779016	757822	776924	741640	746740	748915	735950	753320	19.5797	19.5713	19.5315	19.5674	19.5004	19.5102	19.5144	19.4892	19.5229	0.976255	0.253169	0.964568	0.051858
A0A0A0MRJ2;Q5VTZ4;P18847	A0A0A0MRJ2;Q5VTZ4;P18847	2;2;2	2;2;2	2;2;2	Cyclic AMP-dependent transcription factor ATF-3	ATF3	tr|A0A0A0MRJ2|A0A0A0MRJ2_HUMAN Cyclic AMP-dependent transcription factor ATF-3 (Fragment) OS=Homo sapiens OX=9606 GN=ATF3 PE=1 SV=1;tr|Q5VTZ4|Q5VTZ4_HUMAN Cyclic AMP-dependent transcription factor ATF-3 (Fragment) OS=Homo sapiens OX=9606 GN=ATF3 PE=1 SV=1;	57960.2	59386.7	61336.7	49099.2	50872	50123.5	50378.9	51737.7	52581.3	15.8228	15.8579	15.9045	15.5834	15.6346	15.6132	15.6205	15.6589	15.6823	0.840003	0.00181808	0.865764	0.0028359
A0A0A0MRJ3;Q8NEY1;H0Y6F6;H7BZD9	A0A0A0MRJ3;Q8NEY1;H0Y6F6	9;9;5;1	9;9;5;1	9;9;5;1	Neuron navigator 1	NAV1	tr|A0A0A0MRJ3|A0A0A0MRJ3_HUMAN Neuron navigator 1 OS=Homo sapiens OX=9606 GN=NAV1 PE=1 SV=1;sp|Q8NEY1|NAV1_HUMAN Neuron navigator 1 OS=Homo sapiens OX=9606 GN=NAV1 PE=1 SV=2;tr|H0Y6F6|H0Y6F6_HUMAN Neuron navigator 1 (Fragment) OS=Homo sapiens OX=9606 GN=NA	164662	170986	177158	173147	178130	174095	172179	173018	171974	17.3291	17.3835	17.4347	17.4016	17.4426	17.4095	17.3936	17.4006	17.3918	1.0245	0.369671	1.00851	0.714308
A0A0A0MRJ6;P22061;A0A3F2YNX8;F6S8N6;C9J0F2;F8WDT3;F8WAV5;F8WAX2;H7C4X2	A0A0A0MRJ6;P22061;A0A3F2YNX8;F6S8N6	14;14;13;12;3;2;2;2;1	14;14;13;12;3;2;2;2;1	14;14;13;12;3;2;2;2;1	Protein-L-isoaspartate O-methyltransferase;Protein-L-isoaspartate(D-aspartate) O-methyltransferase	PCMT1	tr|A0A0A0MRJ6|A0A0A0MRJ6_HUMAN Protein-L-isoaspartate O-methyltransferase OS=Homo sapiens OX=9606 GN=PCMT1 PE=1 SV=1;sp|P22061|PIMT_HUMAN Protein-L-isoaspartate(D-aspartate) O-methyltransferase OS=Homo sapiens OX=9606 GN=PCMT1 PE=1 SV=4;tr|A0A3F2YNX8|A0A3F	1.79453e+06	1.75127e+06	1.8357e+06	1.87562e+06	1849600	1.81983e+06	1.84289e+06	1.83484e+06	1.82863e+06	20.7752	20.74	20.8079	20.8389	20.8188	20.7954	20.8135	20.8072	20.8023	1.03039	0.148699	1.0232	0.228933
J3QSX6;F8W8M4;A0A0A0MRL6;A0A3B3IS55;O14639;H0Y7N6;F6XFR5;A0A494C1P1;A0A494C1G0	J3QSX6;F8W8M4;A0A0A0MRL6;A0A3B3IS55;O14639	3;3;3;3;3;1;1;1;1	3;3;3;3;3;1;1;1;1	3;3;3;3;3;1;1;1;1	Actin-binding LIM protein 1	ABLIM1	tr|J3QSX6|J3QSX6_HUMAN Actin-binding LIM protein 1 OS=Homo sapiens OX=9606 GN=ABLIM1 PE=1 SV=2;tr|F8W8M4|F8W8M4_HUMAN Actin-binding LIM protein 1 OS=Homo sapiens OX=9606 GN=ABLIM1 PE=1 SV=1;tr|A0A0A0MRL6|A0A0A0MRL6_HUMAN Actin-binding LIM protein 1 OS=Homo	75143.2	72489.5	80108.5	70673.2	79951	71881.7	72212.9	76570.3	77921.1	16.1974	16.1455	16.2897	16.1089	16.2868	16.1333	16.14	16.2245	16.2497	0.977012	0.649167	0.995447	0.915191
Q5SVL2;A0A5F9ZHZ6;A0A0A0MRL7;P55210	Q5SVL2;A0A5F9ZHZ6;A0A0A0MRL7;P55210	3;3;3;3	3;3;3;3	3;3;3;3	Caspase-7;Caspase-7 subunit p20;Caspase-7 subunit p11	CASP7	tr|Q5SVL2|Q5SVL2_HUMAN Caspase-7 (Fragment) OS=Homo sapiens OX=9606 GN=CASP7 PE=1 SV=1;tr|A0A5F9ZHZ6|A0A5F9ZHZ6_HUMAN Caspase-7 OS=Homo sapiens OX=9606 GN=CASP7 PE=1 SV=1;tr|A0A0A0MRL7|A0A0A0MRL7_HUMAN Caspase-7 OS=Homo sapiens OX=9606 GN=CASP7 PE=1 SV=1;s	77174	69781.8	74812.5	76903.9	85333	85628.7	76099.3	83329.3	81768.1	16.2358	16.0906	16.191	16.2308	16.3808	16.3858	16.2156	16.3465	16.3193	1.11768	0.0758836	1.08761	0.107586
A0A0A0MRM8;A0A1Y0BRN3;A0A590UJ40;E7EW20;Q9UM54;A0A590UJ75;A0A0D9SGC1;A0A590UKB0;A0A590UK22;A0A590UK86;A0A5F9ZI03;A0A590UK71;A0A590UJY4;Q5JVM0;A0A590UJW9	A0A0A0MRM8;A0A1Y0BRN3;A0A590UJ40;E7EW20;Q9UM54;A0A590UJ75;A0A0D9SGC1;A0A590UKB0;A0A590UK22;A0A590UK86;A0A5F9ZI03	43;42;41;41;41;34;33;32;28;23;22;21;21;4;3	43;42;41;41;41;34;33;32;28;23;22;21;21;4;3	43;42;41;41;41;34;33;32;28;23;22;21;21;4;3	Unconventional myosin-VI	MYO6	tr|A0A0A0MRM8|A0A0A0MRM8_HUMAN Unconventional myosin-6 OS=Homo sapiens OX=9606 GN=MYO6 PE=1 SV=1;tr|A0A1Y0BRN3|A0A1Y0BRN3_HUMAN Unconventional myosin-6 OS=Homo sapiens OX=9606 GN=MYO6 PE=1 SV=1;tr|A0A590UJ40|A0A590UJ40_HUMAN Unconventional myosin-6 OS=Homo	1.49456e+06	1.4487e+06	1.44834e+06	1.5008e+06	1525800	1.49323e+06	1.49302e+06	1.51524e+06	1.4606e+06	20.5113	20.4663	20.466	20.5173	20.5411	20.51	20.5098	20.5311	20.4781	1.0292	0.0914801	1.01759	0.307547
A0A0A0MRM9;Q14978;S4R349;S4R3C2;S4R402	A0A0A0MRM9;Q14978	33;31;8;5;2	33;31;8;5;2	31;29;6;5;0	Nucleolar and coiled-body phosphoprotein 1	NOLC1	tr|A0A0A0MRM9|A0A0A0MRM9_HUMAN Nucleolar and coiled-body phosphoprotein 1 (Fragment) OS=Homo sapiens OX=9606 GN=NOLC1 PE=1 SV=1;sp|Q14978|NOLC1_HUMAN Nucleolar and coiled-body phosphoprotein 1 OS=Homo sapiens OX=9606 GN=NOLC1 PE=1 SV=2	2.81135e+06	2.73998e+06	2.90637e+06	2.77312e+06	2841000	2.66524e+06	2.88751e+06	2.94107e+06	2.87657e+06	21.4228	21.3857	21.4708	21.4031	21.438	21.3458	21.4614	21.4879	21.4559	0.978913	0.445489	1.02926	0.224411
P09234;A0A0A0MRR7;Q5TAL2	P09234;A0A0A0MRR7	3;3;1	3;3;1	3;3;1	U1 small nuclear ribonucleoprotein C	SNRPC	sp|P09234|RU1C_HUMAN U1 small nuclear ribonucleoprotein C OS=Homo sapiens OX=9606 GN=SNRPC PE=1 SV=1;tr|A0A0A0MRR7|A0A0A0MRR7_HUMAN U1 small nuclear ribonucleoprotein C OS=Homo sapiens OX=9606 GN=SNRPC PE=1 SV=1	723845	643004	715233	599690	730720	635977	710019	612502	713051	19.4653	19.2945	19.4481	19.1939	19.479	19.2786	19.4375	19.2244	19.4436	0.944433	0.450494	0.977662	0.726038
H7C163;A0A0A0MRS7;Q68DC2	H7C163;A0A0A0MRS7;Q68DC2	1;1;1	1;1;1	1;1;1	Ankyrin repeat and SAM domain-containing protein 6	ANKS6	tr|H7C163|H7C163_HUMAN Ankyrin repeat and SAM domain-containing protein 6 (Fragment) OS=Homo sapiens OX=9606 GN=ANKS6 PE=1 SV=1;tr|A0A0A0MRS7|A0A0A0MRS7_HUMAN Ankyrin repeat and SAM domain-containing protein 6 OS=Homo sapiens OX=9606 GN=ANKS6 PE=1 SV=1;sp|	17394.5	16817.9	20421.7	17020.8	20708	19674.3	19069	21950.4	19493.7	14.0863	14.0377	14.3178	14.055	14.3379	14.264	14.2189	14.422	14.2507	1.05068	0.585458	1.10761	0.239913
B6VEX4;A0A0A0MRT6;Q8IZP0	B6VEX4;A0A0A0MRT6;Q8IZP0	13;13;13	13;13;13	8;8;8	Abl interactor 1	ABI1	tr|B6VEX4|B6VEX4_HUMAN Abl interactor 1 OS=Homo sapiens OX=9606 GN=ABI1 PE=1 SV=1;tr|A0A0A0MRT6|A0A0A0MRT6_HUMAN Abl interactor 1 OS=Homo sapiens OX=9606 GN=ABI1 PE=1 SV=1;sp|Q8IZP0|ABI1_HUMAN Abl interactor 1 OS=Homo sapiens OX=9606 GN=ABI1 PE=1 SV=4	670088	619065	651449	662576	745040	706309	678301	716587	680087	19.354	19.2397	19.3133	19.3377	19.507	19.4299	19.3716	19.4508	19.3754	1.08931	0.116639	1.06924	0.0877065
B4DZ84;D3DX48;A0A0A0MRU0;A0A0D9SFF8;D3DX49;A0A0C4DH75;Q14168;E5RI47;A0A087WVY2;A0A087X0C7;E5RK50;E5RJK0;E5RK44;E5RI32;E5RIU3	B4DZ84;D3DX48;A0A0A0MRU0;A0A0D9SFF8;D3DX49;A0A0C4DH75;Q14168	9;9;9;9;9;9;9;3;2;1;1;1;1;1;1	8;8;8;8;8;8;8;3;2;1;1;1;1;1;1	8;8;8;8;8;8;8;3;2;1;1;1;1;1;1	MAGUK p55 subfamily member 2	MPP2	tr|B4DZ84|B4DZ84_HUMAN MAGUK p55 subfamily member 2 OS=Homo sapiens OX=9606 GN=MPP2 PE=1 SV=1;tr|D3DX48|D3DX48_HUMAN MAGUK p55 subfamily member 2 OS=Homo sapiens OX=9606 GN=MPP2 PE=1 SV=1;tr|A0A0A0MRU0|A0A0A0MRU0_HUMAN MAGUK p55 subfamily member 2 OS=Homo	327087	289986	295491	315279	321690	301965	314473	330711	326511	18.3193	18.1456	18.1728	18.2663	18.2953	18.204	18.2626	18.3352	18.3168	1.0289	0.531421	1.0648	0.223117
Q5T0D5;A0A0A0MRV3;Q9P2S5	Q5T0D5;A0A0A0MRV3;Q9P2S5	1;1;1	1;1;1	1;1;1	WD repeat-containing protein WRAP73	WRAP73	tr|Q5T0D5|Q5T0D5_HUMAN WD repeat-containing protein WRAP73 (Fragment) OS=Homo sapiens OX=9606 GN=WRAP73 PE=1 SV=1;tr|A0A0A0MRV3|A0A0A0MRV3_HUMAN WD repeat domain 8, isoform CRA_c OS=Homo sapiens OX=9606 GN=WRAP73 PE=1 SV=1;sp|Q9P2S5|WRP73_HUMAN WD repeat-c	20451.9	19721.9	19168.8	19173.2	23899	25672.3	19587.7	21468.7	22534.7	14.3199	14.2675	14.2265	14.2268	14.5447	14.6479	14.2577	14.3899	14.4599	1.15843	0.249443	1.07159	0.236542
A0A0A0MRW7;Q7Z2E3;C9J8U3;A0A5K1VW64;A0A5F9ZI51;A0A5F9ZGW5	A0A0A0MRW7;Q7Z2E3;C9J8U3;A0A5K1VW64	8;8;7;5;3;3	8;8;7;5;3;3	8;8;7;5;3;3	Aprataxin	APTX	tr|A0A0A0MRW7|A0A0A0MRW7_HUMAN Aprataxin OS=Homo sapiens OX=9606 GN=APTX PE=1 SV=1;sp|Q7Z2E3|APTX_HUMAN Aprataxin OS=Homo sapiens OX=9606 GN=APTX PE=1 SV=2;tr|C9J8U3|C9J8U3_HUMAN Aprataxin OS=Homo sapiens OX=9606 GN=APTX PE=1 SV=2;tr|A0A5K1VW64|A0A5K1VW64_	332138	331481	319981	326693	328860	324221	332292	312528	325623	18.3414	18.3386	18.2876	18.3176	18.3271	18.3066	18.3421	18.2536	18.3128	0.996111	0.791418	0.986622	0.568586
B1AM48;A0A0A0MRX1;Q12926;A0A494C173;A0A494C015;A0A494C1D9;A0A494C0F8;B1APY9;A0A494C147;A0A0R4J2E6;P26378;C9JB16;A0A494C0Q5;A0A494C0M6;A0A494C011;Q14576	B1AM48;A0A0A0MRX1;Q12926;A0A494C173;A0A494C015;A0A494C1D9;A0A494C0F8;B1APY9;A0A494C147;A0A0R4J2E6;P26378;C9JB16	6;6;6;4;4;4;4;4;4;4;4;3;2;2;2;1	5;5;5;3;3;3;3;3;3;3;3;3;1;1;1;1	5;5;5;3;3;3;3;3;3;3;3;3;1;1;1;1	ELAV-like protein;ELAV-like protein 2;ELAV-like protein 4	ELAVL2;ELAVL4	tr|B1AM48|B1AM48_HUMAN ELAV-like protein (Fragment) OS=Homo sapiens OX=9606 GN=ELAVL2 PE=1 SV=1;tr|A0A0A0MRX1|A0A0A0MRX1_HUMAN ELAV-like protein OS=Homo sapiens OX=9606 GN=ELAVL2 PE=1 SV=1;sp|Q12926|ELAV2_HUMAN ELAV-like protein 2 OS=Homo sapiens OX=9606 G	51598.5	53515.7	50092.9	55190.2	58299	55863.6	51942.4	57893.9	52704.1	15.655	15.7077	15.6123	15.7521	15.8312	15.7696	15.6646	15.8211	15.6856	1.09114	0.0269283	1.04725	0.325228
Q8WUA7;A0A0A0MRY0;B0QYI1	Q8WUA7;A0A0A0MRY0;B0QYI1	5;5;4	5;5;4	4;4;3	TBC1 domain family member 22A	TBC1D22A	sp|Q8WUA7|TB22A_HUMAN TBC1 domain family member 22A OS=Homo sapiens OX=9606 GN=TBC1D22A PE=1 SV=2;tr|A0A0A0MRY0|A0A0A0MRY0_HUMAN TBC1 domain family member 22A OS=Homo sapiens OX=9606 GN=TBC1D22A PE=1 SV=1;tr|B0QYI1|B0QYI1_HUMAN TBC1 domain family member 22	31352.1	33406.4	31056.8	30145.4	34651	32203.3	29912.5	31989.9	28723	14.9363	15.0278	14.9226	14.8797	15.0806	14.9749	14.8685	14.9653	14.8099	1.01236	0.823709	0.945834	0.228436
A0A0A0MRZ1;E9PDK2;Q9H9P5	A0A0A0MRZ1;E9PDK2;Q9H9P5	4;3;2	2;1;1	2;1;1	Putative E3 ubiquitin-protein ligase UNKL	UNKL	tr|A0A0A0MRZ1|A0A0A0MRZ1_HUMAN Putative E3 ubiquitin-protein ligase UNKL OS=Homo sapiens OX=9606 GN=UNKL PE=1 SV=2;tr|E9PDK2|E9PDK2_HUMAN Putative E3 ubiquitin-protein ligase UNKL OS=Homo sapiens OX=9606 GN=UNKL PE=1 SV=2;sp|Q9H9P5|UNKL_HUMAN Putative E3 u	23638.8	23591.8	24372.1	22428.7	24378	23708.9	25206	34309.3	23611.6	14.5289	14.526	14.5729	14.4531	14.5733	14.5331	14.6215	15.0663	14.5272	0.984818	0.599494	1.16094	0.360045
E7EMV7;A0A0A0MRZ4;Q15025;H0YC17;E7EW15	E7EMV7;A0A0A0MRZ4;Q15025	6;6;6;2;2	6;6;6;2;2	6;6;6;2;2	TNFAIP3-interacting protein 1	TNIP1	tr|E7EMV7|E7EMV7_HUMAN TNFAIP3-interacting protein 1 OS=Homo sapiens OX=9606 GN=TNIP1 PE=1 SV=1;tr|A0A0A0MRZ4|A0A0A0MRZ4_HUMAN TNFAIP3-interacting protein 1 OS=Homo sapiens OX=9606 GN=TNIP1 PE=1 SV=1;sp|Q15025|TNIP1_HUMAN TNFAIP3-interacting protein 1 OS=H	278594	281853	295881	279775	268650	266091	280859	266627	272776	18.0878	18.1046	18.1747	18.0939	18.0354	18.0216	18.0995	18.0245	18.0574	0.951172	0.108131	0.957884	0.148566
A0A0A0MS18;C9JYJ0;O15315	A0A0A0MS18;C9JYJ0;O15315	2;2;2	2;2;2	2;2;2	DNA repair protein RAD51 homolog 2	RAD51B	tr|A0A0A0MS18|A0A0A0MS18_HUMAN DNA repair protein RAD51 homolog 2 OS=Homo sapiens OX=9606 GN=RAD51B PE=1 SV=1;tr|C9JYJ0|C9JYJ0_HUMAN DNA repair protein RAD51 homolog 2 OS=Homo sapiens OX=9606 GN=RAD51B PE=1 SV=1;sp|O15315|RA51B_HUMAN DNA repair protein RAD	27470.7	30828.9	25121.8	29560.7	27109	27862	25206	27085.9	26315.9	14.7456	14.912	14.6166	14.8514	14.7265	14.766	14.6215	14.7253	14.6836	1.01331	0.820723	0.942298	0.447977
A0A0A0MS90;Q9UIS9;K7EN65;K7EPZ6;K7EIN3;K7EMA9	A0A0A0MS90;Q9UIS9	6;6;2;2;1;1	6;6;2;2;1;1	6;6;2;2;1;1	Methyl-CpG-binding domain protein 1	MBD1	tr|A0A0A0MS90|A0A0A0MS90_HUMAN Methyl-CpG-binding domain protein 1 OS=Homo sapiens OX=9606 GN=MBD1 PE=1 SV=1;sp|Q9UIS9|MBD1_HUMAN Methyl-CpG-binding domain protein 1 OS=Homo sapiens OX=9606 GN=MBD1 PE=1 SV=2	74081.2	63490.3	67995.1	67629.8	82456	78929.7	71883.8	79497.9	74206.8	16.1768	15.9542	16.0531	16.0454	16.3313	16.2683	16.1334	16.2786	16.1793	1.11407	0.233805	1.0974	0.164822
A0A0A0MSA7;A0A804HJV5;A0A0U1RQK7;O43432;A0A7P0TBQ8;B1AN91;B1AN92	A0A0A0MSA7;A0A804HJV5;A0A0U1RQK7;O43432	43;43;43;43;2;2;2	37;37;37;37;2;1;1	36;36;36;36;2;1;1	Eukaryotic translation initiation factor 4 gamma 3	EIF4G3	tr|A0A0A0MSA7|A0A0A0MSA7_HUMAN Eukaryotic translation initiation factor 4 gamma 3 OS=Homo sapiens OX=9606 GN=EIF4G3 PE=1 SV=1;tr|A0A804HJV5|A0A804HJV5_HUMAN Eukaryotic translation initiation factor 4 gamma 3 OS=Homo sapiens OX=9606 GN=EIF4G3 PE=4 SV=1;tr|A	2.03071e+06	2.03313e+06	1.985e+06	2.04243e+06	2039500	2.01173e+06	1.97954e+06	1.98431e+06	1.97964e+06	20.9536	20.9553	20.9207	20.9619	20.9598	20.94	20.9167	20.9202	20.9168	1.00741	0.472202	0.982582	0.152423
A0A0A0MSB8;Q9UPT5;A0A0A0MRE1;B4DJ07;B5MCY9;K7ERQ5;C9JME6;C9JKC2	A0A0A0MSB8;Q9UPT5;A0A0A0MRE1;B4DJ07	22;22;20;20;7;7;6;2	22;22;20;20;7;7;6;2	22;22;20;20;7;7;6;2	Exocyst complex component 7	EXOC7	tr|A0A0A0MSB8|A0A0A0MSB8_HUMAN Exocyst complex component 7 OS=Homo sapiens OX=9606 GN=EXOC7 PE=1 SV=1;sp|Q9UPT5|EXOC7_HUMAN Exocyst complex component 7 OS=Homo sapiens OX=9606 GN=EXOC7 PE=1 SV=3;tr|A0A0A0MRE1|A0A0A0MRE1_HUMAN Exocyst complex component 7 (F	1.08313e+06	1.03339e+06	1.01097e+06	1.0995e+06	1096500	1.09811e+06	1.07263e+06	1.07647e+06	1.06325e+06	20.0468	19.9789	19.9473	20.0684	20.0645	20.0666	20.0327	20.0379	20.02	1.05328	0.12348	1.02713	0.312258
B3KPJ4;A0A0A0MSI2;Q8IXK0;H7C528;Q8NDX5	B3KPJ4;A0A0A0MSI2;Q8IXK0	9;9;9;1;1	9;9;9;1;1	9;9;9;1;1	Polyhomeotic-like protein 2	PHC2	tr|B3KPJ4|B3KPJ4_HUMAN Polyhomeotic-like protein 2 OS=Homo sapiens OX=9606 GN=PHC2 PE=1 SV=1;tr|A0A0A0MSI2|A0A0A0MSI2_HUMAN Polyhomeotic-like protein 2 OS=Homo sapiens OX=9606 GN=PHC2 PE=1 SV=1;sp|Q8IXK0|PHC2_HUMAN Polyhomeotic-like protein 2 OS=Homo sapie	404806	430341	429133	404440	426400	447714	436179	429569	421019	18.6269	18.7151	18.7111	18.6256	18.7018	18.7722	18.7346	18.7125	18.6835	1.01129	0.778761	1.01779	0.482733
A0A0A0MSI8;O00471;F8W9B8;G3V377;G3V4Z7	A0A0A0MSI8;O00471;F8W9B8	17;17;13;1;1	17;17;13;1;1	17;17;13;1;1	Exocyst complex component 5	EXOC5	tr|A0A0A0MSI8|A0A0A0MSI8_HUMAN Exocyst complex component 5 OS=Homo sapiens OX=9606 GN=EXOC5 PE=1 SV=1;sp|O00471|EXOC5_HUMAN Exocyst complex component 5 OS=Homo sapiens OX=9606 GN=EXOC5 PE=1 SV=1;tr|F8W9B8|F8W9B8_HUMAN Exocyst complex component 5 OS=Homo sa	800188	785419	788134	805382	785210	770255	816079	783896	784036	19.61	19.5831	19.5881	19.6193	19.5827	19.555	19.6383	19.5803	19.5806	0.994568	0.721308	1.00433	0.79497
Q13017;A0A0A0MSK6;H0YK04	Q13017;A0A0A0MSK6	13;13;1	13;13;1	13;13;1	Rho GTPase-activating protein 5	ARHGAP5	sp|Q13017|RHG05_HUMAN Rho GTPase-activating protein 5 OS=Homo sapiens OX=9606 GN=ARHGAP5 PE=1 SV=2;tr|A0A0A0MSK6|A0A0A0MSK6_HUMAN Rho GTPase-activating protein 5 OS=Homo sapiens OX=9606 GN=ARHGAP5 PE=1 SV=1	162404	166023	154689	171118	173320	170522	166353	180129	166907	17.3092	17.341	17.239	17.3846	17.4031	17.3796	17.3439	17.4587	17.3487	1.06591	0.084306	1.06266	0.146909
A0A804HJA6;A0A0A0MSP7;A0A804HKI5;Q5JV73	A0A804HJA6;A0A0A0MSP7;A0A804HKI5;Q5JV73	1;1;1;1	1;1;1;1	1;1;1;1	FERM and PDZ domain-containing protein 3	FRMPD3	tr|A0A804HJA6|A0A804HJA6_HUMAN FERM and PDZ domain-containing protein 3 OS=Homo sapiens OX=9606 GN=FRMPD3 PE=4 SV=1;tr|A0A0A0MSP7|A0A0A0MSP7_HUMAN FERM and PDZ domain-containing protein 3 (Fragment) OS=Homo sapiens OX=9606 GN=FRMPD3 PE=1 SV=1;tr|A0A804HKI5	43315.3	40773.7	42704.9	36577.9	42248	40948.2	41436.6	38436.1	37261.3	15.4026	15.3154	15.3821	15.1587	15.3666	15.3215	15.3386	15.2302	15.1854	0.944637	0.314569	0.923815	0.110131
A0A0A0MSQ9;Q86VX9	A0A0A0MSQ9;Q86VX9	1;1	1;1	1;1	Vacuolar fusion protein MON1 homolog A	MON1A	tr|A0A0A0MSQ9|A0A0A0MSQ9_HUMAN Vacuolar fusion protein MON1 homolog OS=Homo sapiens OX=9606 GN=MON1A PE=1 SV=1;sp|Q86VX9|MON1A_HUMAN Vacuolar fusion protein MON1 homolog A OS=Homo sapiens OX=9606 GN=MON1A PE=1 SV=3	11553.2	14483.8	12624	15869	15699	15010.5	14144.1	14496.5	13412.9	13.496	13.8222	13.6239	13.9539	13.9384	13.8737	13.7879	13.8234	13.7113	1.20479	0.0932214	1.08775	0.312428
A0A0A0MSS3;Q8ND83;C9JP03;Q5T6P2;C9JD09;C9JUW9;X6RDJ2;Q5T6P1;X6RGK9;A0A0C4DFN6;Q5T6P5;B7Z326	A0A0A0MSS3;Q8ND83;C9JP03;Q5T6P2;C9JD09;C9JUW9;X6RDJ2;Q5T6P1;X6RGK9;A0A0C4DFN6	5;5;3;3;3;3;3;3;3;3;2;1	5;5;3;3;3;3;3;3;3;3;2;1	5;5;3;3;3;3;3;3;3;3;2;1	SLAIN motif-containing protein 1	SLAIN1	tr|A0A0A0MSS3|A0A0A0MSS3_HUMAN SLAIN motif-containing protein 1 OS=Homo sapiens OX=9606 GN=SLAIN1 PE=1 SV=1;sp|Q8ND83|SLAI1_HUMAN SLAIN motif-containing protein 1 OS=Homo sapiens OX=9606 GN=SLAIN1 PE=1 SV=3;tr|C9JP03|C9JP03_HUMAN SLAIN motif-containing pro	178228	167848	167082	169928	170830	161947	165576	164013	170504	17.4434	17.3568	17.3502	17.3746	17.3822	17.3052	17.3371	17.3235	17.3794	0.97963	0.490814	0.974541	0.360414
A0A0A0MSU2;A0A1C7CYX1;Q6PJG2;H7C1L3	A0A0A0MSU2;A0A1C7CYX1;Q6PJG2	5;5;5;2	5;5;5;2	5;5;5;2	ELM2 and SANT domain-containing protein 1	ELMSAN1	tr|A0A0A0MSU2|A0A0A0MSU2_HUMAN Mitotic deacetylase-associated SANT domain protein (Fragment) OS=Homo sapiens OX=9606 GN=MIDEAS PE=1 SV=6;tr|A0A1C7CYX1|A0A1C7CYX1_HUMAN Mitotic deacetylase-associated SANT domain protein OS=Homo sapiens OX=9606 GN=MIDEAS PE=	87326	85081	85495	84833.7	85760	79860.1	81832.6	85078.3	81193.5	16.4141	16.3766	16.3836	16.3724	16.388	16.2852	16.3204	16.3765	16.3091	0.97112	0.311624	0.96201	0.0966058
Q6P1N7;C9JA35;A0A0G2JKZ1;A2AB90;A0A0G2JH37;A0A0A0MSV9;O15533	Q6P1N7;C9JA35;A0A0G2JKZ1;A2AB90;A0A0G2JH37;A0A0A0MSV9;O15533	1;1;1;1;1;1;1	1;1;1;1;1;1;1	1;1;1;1;1;1;1	Tapasin	TAPBP	tr|Q6P1N7|Q6P1N7_HUMAN TAPBP protein OS=Homo sapiens OX=9606 GN=TAPBP PE=1 SV=1;tr|C9JA35|C9JA35_HUMAN Tapasin (Fragment) OS=Homo sapiens OX=9606 GN=TAPBP PE=1 SV=1;tr|A0A0G2JKZ1|A0A0G2JKZ1_HUMAN Tapasin OS=Homo sapiens OX=9606 GN=TAPBP PE=1 SV=1;tr|A2AB90	6636.09	5636.85	7907.67	5846.85	8403	7404.39	6837.65	8267.23	7036.31	12.6961	12.4607	12.949	12.5134	13.0367	12.8542	12.7393	13.0132	12.7806	1.07302	0.658026	1.09715	0.445855
A0A0A0MSY9;Q92800	A0A0A0MSY9;Q92800	2;2	1;1	1;1	Histone-lysine N-methyltransferase EZH1	EZH1	tr|A0A0A0MSY9|A0A0A0MSY9_HUMAN [Histone H3]-lysine(27) N-trimethyltransferase OS=Homo sapiens OX=9606 GN=EZH1 PE=1 SV=1;sp|Q92800|EZH1_HUMAN Histone-lysine N-methyltransferase EZH1 OS=Homo sapiens OX=9606 GN=EZH1 PE=1 SV=2	42754.4	41267.8	39103	47787.1	39317	47045.7	42331.2	36310.5	40932.8	15.3838	15.3327	15.255	15.5443	15.2629	15.5218	15.3694	15.1481	15.321	1.08954	0.319596	0.971162	0.603116
Q5T6K7;E9PI99;A0A0A0MT00;Q5T6K5;Q13952;E9PL11;E9PJA8;E9PQR2	Q5T6K7;E9PI99;A0A0A0MT00;Q5T6K5;Q13952;E9PL11	4;4;4;4;4;2;1;1	4;4;4;4;4;2;1;1	4;4;4;4;4;2;1;1	Nuclear transcription factor Y subunit gamma	NFYC	tr|Q5T6K7|Q5T6K7_HUMAN Nuclear transcription factor Y subunit gamma (Fragment) OS=Homo sapiens OX=9606 GN=NFYC PE=1 SV=1;tr|E9PI99|E9PI99_HUMAN Nuclear transcription factor Y subunit gamma (Fragment) OS=Homo sapiens OX=9606 GN=NFYC PE=1 SV=1;tr|A0A0A0MT00|	80019.8	88165.4	84405.3	92268.9	81211	88169.4	97545.6	90054.8	93181.8	16.2881	16.4279	16.365	16.4936	16.3094	16.428	16.5738	16.4585	16.5078	1.03586	0.502552	1.11161	0.0452559
A0A0A0MT09	A0A0A0MT09	8	1	1		PPP1R8	tr|A0A0A0MT09|A0A0A0MT09_HUMAN Nuclear inhibitor of protein phosphatase 1 (Fragment) OS=Homo sapiens OX=9606 GN=PPP1R8 PE=1 SV=1	61892.3	57717.5	58523.4	57608.6	59958	49626.5	64496.4	58791.1	57221.1	15.9175	15.8167	15.8367	15.814	15.8717	15.5988	15.9769	15.8433	15.8043	0.938585	0.37255	1.01334	0.786337
M0R116;A0A2R8YEY8;A0A0A0MT26;P13637;M0QXF2	M0R116;A0A2R8YEY8;A0A0A0MT26;P13637	16;16;16;16;3	1;1;1;1;1	1;1;1;1;1	Sodium/potassium-transporting ATPase subunit alpha-3	ATP1A3	tr|M0R116|M0R116_HUMAN Sodium/potassium-transporting ATPase subunit alpha OS=Homo sapiens OX=9606 GN=ATP1A3 PE=1 SV=1;tr|A0A2R8YEY8|A0A2R8YEY8_HUMAN Sodium/potassium-transporting ATPase subunit alpha OS=Homo sapiens OX=9606 PE=3 SV=1;tr|A0A0A0MT26|A0A0A0MT	9424.96	10676.9	9731.78	9731.68	9159.3	10296.5	9289.76	8931.99	9352.84	13.2023	13.3822	13.2485	13.2485	13.161	13.3299	13.1814	13.1248	13.1912	0.978342	0.690187	0.924279	0.163242
A0A0A0MT32;P38571;Q5T073	A0A0A0MT32;P38571;Q5T073	3;3;2	3;3;2	3;3;2	Lysosomal acid lipase/cholesteryl ester hydrolase	LIPA	tr|A0A0A0MT32|A0A0A0MT32_HUMAN Lysosomal acid lipase/cholesteryl ester hydrolase OS=Homo sapiens OX=9606 GN=LIPA PE=1 SV=1;sp|P38571|LICH_HUMAN Lysosomal acid lipase/cholesteryl ester hydrolase OS=Homo sapiens OX=9606 GN=LIPA PE=1 SV=2;tr|Q5T073|Q5T073_HUM	210978	217946	198721	219217	219310	207326	202662	206375	193226	17.6867	17.7336	17.6004	17.742	17.7426	17.6615	17.6287	17.6549	17.5599	1.02901	0.433401	0.959561	0.293737
A0A0A0MT33;Q9UPN6	A0A0A0MT33;Q9UPN6	21;21	21;21	18;18	Protein SCAF8	SCAF8	tr|A0A0A0MT33|A0A0A0MT33_HUMAN SR-related and CTD-associated factor 8 OS=Homo sapiens OX=9606 GN=SCAF8 PE=1 SV=1;sp|Q9UPN6|SCAF8_HUMAN SR-related and CTD-associated factor 8 OS=Homo sapiens OX=9606 GN=SCAF8 PE=1 SV=1	496588	490300	497581	496756	521160	524527	532738	537216	514441	18.9217	18.9033	18.9246	18.9222	18.9914	19.0007	19.0231	19.0351	18.9726	1.03905	0.149408	1.06731	0.0285844
A0A0A0MT58;Q15560;Q5JRI7;Q86VL0	A0A0A0MT58;Q15560;Q5JRI7	4;4;2;1	1;1;1;1	1;1;1;1	Transcription elongation factor A protein 2	TCEA2	tr|A0A0A0MT58|A0A0A0MT58_HUMAN Transcription elongation factor A protein 2 (Fragment) OS=Homo sapiens OX=9606 GN=TCEA2 PE=1 SV=1;sp|Q15560|TCEA2_HUMAN Transcription elongation factor A protein 2 OS=Homo sapiens OX=9606 GN=TCEA2 PE=1 SV=1;tr|Q5JRI7|Q5JRI7_H	12614.1	10827.4	11826	10553.1	13297	10090.4	11222.7	11417.3	11277.8	13.6228	13.4024	13.5297	13.3654	13.6988	13.3007	13.4541	13.4789	13.4612	0.962373	0.679498	0.961728	0.490734
A0A0A0MT83;P26440;A0A0S2Z4K7;H0YLC3;H7C4G6;H0YKV0;A0A087WVD3;H0YN10	A0A0A0MT83;P26440;A0A0S2Z4K7;H0YLC3	9;9;8;7;3;1;1;1	9;9;8;7;3;1;1;1	9;9;8;7;3;1;1;1	Isovaleryl-CoA dehydrogenase, mitochondrial	IVD	tr|A0A0A0MT83|A0A0A0MT83_HUMAN Butyryl-CoA dehydrogenase OS=Homo sapiens OX=9606 GN=IVD PE=1 SV=2;sp|P26440|IVD_HUMAN Isovaleryl-CoA dehydrogenase, mitochondrial OS=Homo sapiens OX=9606 GN=IVD PE=1 SV=2;tr|A0A0S2Z4K7|A0A0S2Z4K7_HUMAN Butyryl-CoA dehydrogen	238768	219728	216788	237161	262120	241213	237415	251767	245393	17.8652	17.7454	17.7259	17.8555	17.9999	17.8799	17.8571	17.9417	17.9047	1.09657	0.100032	1.0878	0.0878176
A0A0A0MTB8;Q8NI36	A0A0A0MTB8;Q8NI36	23;23	23;23	23;23	WD repeat-containing protein 36	WDR36	tr|A0A0A0MTB8|A0A0A0MTB8_HUMAN WD repeat-containing protein 36 OS=Homo sapiens OX=9606 GN=WDR36 PE=1 SV=1;sp|Q8NI36|WDR36_HUMAN WD repeat-containing protein 36 OS=Homo sapiens OX=9606 GN=WDR36 PE=1 SV=1	1.46227e+06	1.50025e+06	1.41097e+06	1.50629e+06	1470300	1.46838e+06	1.49089e+06	1.4753e+06	1.4662e+06	20.4798	20.5168	20.4283	20.5226	20.4877	20.4858	20.5077	20.4926	20.4836	1.01634	0.466609	1.01347	0.527018
A0A0A0MTR7;A0A0A0MTC1;Q63HN8;I3L3H9	A0A0A0MTR7;A0A0A0MTC1;Q63HN8	13;13;13;1	13;13;13;1	13;13;13;1	E3 ubiquitin-protein ligase RNF213	RNF213	tr|A0A0A0MTR7|A0A0A0MTR7_HUMAN E3 ubiquitin-protein ligase RNF213 OS=Homo sapiens OX=9606 GN=RNF213 PE=1 SV=1;tr|A0A0A0MTC1|A0A0A0MTC1_HUMAN E3 ubiquitin-protein ligase RNF213 OS=Homo sapiens OX=9606 GN=RNF213 PE=1 SV=1;sp|Q63HN8|RN213_HUMAN E3 ubiquitin-p	79924.6	71756.3	79356.7	75458.2	74943	72933.7	70612.1	70691.2	73600.4	16.2864	16.1308	16.2761	16.2034	16.1935	16.1543	16.1076	16.1092	16.1674	0.96666	0.449052	0.930167	0.166217
A0A0A0MTH3;Q13418;E9PQ52;A0A087WW45;A0A087WWY6	A0A0A0MTH3;Q13418	14;14;2;2;1	14;14;2;2;1	14;14;2;2;1	Integrin-linked protein kinase	ILK	tr|A0A0A0MTH3|A0A0A0MTH3_HUMAN 59 kDa serine/threonine-protein kinase OS=Homo sapiens OX=9606 GN=ILK PE=1 SV=1;sp|Q13418|ILK_HUMAN Integrin-linked protein kinase OS=Homo sapiens OX=9606 GN=ILK PE=1 SV=2	881056	863927	844474	928846	894400	913159	945772	934186	932575	19.7489	19.7206	19.6877	19.8251	19.7706	19.8005	19.8511	19.8334	19.8309	1.05675	0.0287639	1.08615	0.0131483
A0A0A0MTH9;O14981	A0A0A0MTH9;O14981	28;28	28;28	28;28	TATA-binding protein-associated factor 172	BTAF1	tr|A0A0A0MTH9|A0A0A0MTH9_HUMAN TATA-binding protein-associated factor 172 OS=Homo sapiens OX=9606 GN=BTAF1 PE=1 SV=1;sp|O14981|BTAF1_HUMAN TATA-binding protein-associated factor 172 OS=Homo sapiens OX=9606 GN=BTAF1 PE=1 SV=2	866518	884130	841705	896456	838130	879146	882443	873371	859528	19.7249	19.7539	19.683	19.7739	19.6768	19.7457	19.7511	19.7362	19.7132	1.00825	0.762027	1.00887	0.617415
A0A0A0MTI1;Q15392;A0A3B3IT58;A0A3B3IRV7;A0A3B3ISR5;A0A3B3ITT9	A0A0A0MTI1;Q15392	10;10;1;1;1;1	10;10;1;1;1;1	10;10;1;1;1;1	Delta(24)-sterol reductase	DHCR24	tr|A0A0A0MTI1|A0A0A0MTI1_HUMAN Delta(24)-sterol reductase OS=Homo sapiens OX=9606 GN=DHCR24 PE=1 SV=1;sp|Q15392|DHC24_HUMAN Delta(24)-sterol reductase OS=Homo sapiens OX=9606 GN=DHCR24 PE=1 SV=2	525693	517259	483515	500844	534830	520795	514259	534997	510580	19.0039	18.9805	18.8832	18.934	19.0287	18.9904	18.9721	19.0292	18.9618	1.01965	0.572255	1.02186	0.505422
A0A0A0MTI6;Q9NYP7	A0A0A0MTI6;Q9NYP7	2;2	2;2	1;1	Elongation of very long chain fatty acids protein;Elongation of very long chain fatty acids protein 5	ELOVL5	tr|A0A0A0MTI6|A0A0A0MTI6_HUMAN Elongation of very long chain fatty acids protein OS=Homo sapiens OX=9606 GN=ELOVL5 PE=1 SV=1;sp|Q9NYP7|ELOV5_HUMAN Elongation of very long chain fatty acids protein 5 OS=Homo sapiens OX=9606 GN=ELOVL5 PE=1 SV=1	109984	98637.4	97333.6	98830.7	108520	103100	116039	116554	116857	16.7469	16.5898	16.5707	16.5927	16.7276	16.6537	16.8243	16.8306	16.8344	1.01469	0.762914	1.14216	0.0734193
Q6PIU2;A0A0A0MTJ9;H7C046	Q6PIU2;A0A0A0MTJ9;H7C046	7;7;4	7;7;4	7;7;4	Neutral cholesterol ester hydrolase 1	NCEH1	sp|Q6PIU2|NCEH1_HUMAN Neutral cholesterol ester hydrolase 1 OS=Homo sapiens OX=9606 GN=NCEH1 PE=1 SV=3;tr|A0A0A0MTJ9|A0A0A0MTJ9_HUMAN Neutral cholesterol ester hydrolase 1 OS=Homo sapiens OX=9606 GN=NCEH1 PE=1 SV=1;tr|H7C046|H7C046_HUMAN Neutral cholestero	129998	132010	123535	128856	135580	133389	135530	140322	133635	16.9881	17.0103	16.9146	16.9754	17.0488	17.0253	17.0483	17.0984	17.0279	1.03186	0.281417	1.06211	0.0772849
A0A0A0MTL5;Q13309;A0A7P0S4R7;D6R9R7;A0A7I2V5B8;A0A7I2YQC7;A0A7I2V2J7;D6RF40;A0A7I2YQB7;D6RAG5;A0A7I2V413;D6RHY6;A0A7I2V3U1;A0A7I2YQH6	A0A0A0MTL5;Q13309;A0A7P0S4R7;D6R9R7;A0A7I2V5B8;A0A7I2YQC7;A0A7I2V2J7;D6RF40;A0A7I2YQB7	8;8;7;6;6;6;6;5;4;3;2;1;1;1	8;8;7;6;6;6;6;5;4;3;2;1;1;1	8;8;7;6;6;6;6;5;4;3;2;1;1;1	S-phase kinase-associated protein 2	SKP2	tr|A0A0A0MTL5|A0A0A0MTL5_HUMAN S-phase kinase-associated protein 2 OS=Homo sapiens OX=9606 GN=SKP2 PE=1 SV=2;sp|Q13309|SKP2_HUMAN S-phase kinase-associated protein 2 OS=Homo sapiens OX=9606 GN=SKP2 PE=1 SV=2;tr|A0A7P0S4R7|A0A7P0S4R7_HUMAN S-phase kinase-as	159185	165532	151931	154323	147950	155709	141409	148331	140796	17.2803	17.3368	17.2131	17.2356	17.1748	17.2485	17.1095	17.1785	17.1033	0.960838	0.260741	0.903259	0.0336463
A0A0A0MTL6;Q6ZS17;H3BMG9;H3BSV5;H3BQI5;H3BSX9;H3BU12	A0A0A0MTL6;Q6ZS17;H3BMG9;H3BSV5	6;6;3;3;1;1;1	6;6;3;3;1;1;1	6;6;3;3;1;1;1	Protein FAM65A	FAM65A	tr|A0A0A0MTL6|A0A0A0MTL6_HUMAN Rho family-interacting cell polarization regulator 1 OS=Homo sapiens OX=9606 GN=RIPOR1 PE=1 SV=1;sp|Q6ZS17|RIPR1_HUMAN Rho family-interacting cell polarization regulator 1 OS=Homo sapiens OX=9606 GN=RIPOR1 PE=1 SV=1;tr|H3BMG9	15778.8	14519	14020.2	16430.9	19471	17512.1	16004.8	19485.9	16063.5	13.9457	13.8257	13.7752	14.0041	14.249	14.0961	13.9662	14.2501	13.9715	1.20524	0.0433488	1.16328	0.136305
Q9NQB0;Q5VVR7;E2GH26;A0A0D9SGH8;C6ZRK5;C6ZRJ7;A0A0A0MTL7;Q5JRY3;H0YBC8;Q5JRY5;H0YEE5;H0YAR8;A0A1B0GUV5;B7WNT5;C6ZRJ6;Q9UJU2;P36402;Q9HCS4;H0YBP2	Q9NQB0;Q5VVR7;E2GH26;A0A0D9SGH8;C6ZRK5;C6ZRJ7;A0A0A0MTL7;Q5JRY3;H0YBC8;Q5JRY5;H0YEE5;H0YAR8;A0A1B0GUV5;B7WNT5;C6ZRJ6;Q9UJU2;P36402;Q9HCS4;H0YBP2	2;2;2;2;2;2;2;1;1;1;1;1;1;1;1;1;1;1;1	2;2;2;2;2;2;2;1;1;1;1;1;1;1;1;1;1;1;1	2;2;2;2;2;2;2;1;1;1;1;1;1;1;1;1;1;1;1	Transcription factor 7-like 2;Lymphoid enhancer-binding factor 1;Transcription factor 7;Transcription factor 7-like 1	TCF7L2;TCF7;LEF1;TCF7L1	sp|Q9NQB0|TF7L2_HUMAN Transcription factor 7-like 2 OS=Homo sapiens OX=9606 GN=TCF7L2 PE=1 SV=2;tr|Q5VVR7|Q5VVR7_HUMAN TCF7L2 isoform pFC8A_TCF7L2_H7_ex1-11-13-13b OS=Homo sapiens OX=9606 GN=TCF7L2 PE=1 SV=2;tr|E2GH26|E2GH26_HUMAN T-cell factor-4 variant L	2031.02	3473.08	7575.06	4196.62	7297.4	10369	8309.15	9956.83	12041	10.988	11.762	12.887	12.035	12.8332	13.34	13.0205	13.2815	13.5557	1.67159	0.277753	2.3172	0.116351
A0A0A0MTN0;Q13617;Q5T2B5;Q5T2B7	A0A0A0MTN0;Q13617;Q5T2B5	20;20;16;3	20;20;16;3	20;20;16;3	Cullin-2	CUL2	tr|A0A0A0MTN0|A0A0A0MTN0_HUMAN Cullin-2 OS=Homo sapiens OX=9606 GN=CUL2 PE=1 SV=1;sp|Q13617|CUL2_HUMAN Cullin-2 OS=Homo sapiens OX=9606 GN=CUL2 PE=1 SV=2;tr|Q5T2B5|Q5T2B5_HUMAN Cullin-2 OS=Homo sapiens OX=9606 GN=CUL2 PE=1 SV=1	963473	972724	945045	993750	972540	1.03961e+06	989270	997133	999886	19.8779	19.8917	19.85	19.9225	19.8914	19.9876	19.916	19.9274	19.9314	1.04327	0.153579	1.03646	0.0384951
H0YFS3;J3KNE4;A0A0A0MTP3;Q99550;H0YG46	H0YFS3;J3KNE4;A0A0A0MTP3;Q99550;H0YG46	2;2;2;2;1	2;2;2;2;1	2;2;2;2;1	M-phase phosphoprotein 9	MPHOSPH9	tr|H0YFS3|H0YFS3_HUMAN M-phase phosphoprotein 9 (Fragment) OS=Homo sapiens OX=9606 GN=MPHOSPH9 PE=1 SV=9;tr|J3KNE4|J3KNE4_HUMAN M-phase phosphoprotein 9 (Fragment) OS=Homo sapiens OX=9606 GN=MPHOSPH9 PE=1 SV=2;tr|A0A0A0MTP3|A0A0A0MTP3_HUMAN M-phase phospho	16957.2	17719.7	18896.1	21392.9	19644	19298.9	19290.6	19836.6	20885.3	14.0496	14.1131	14.2058	14.3848	14.2618	14.2362	14.2356	14.2759	14.3502	1.12624	0.0565077	1.1202	0.0480754
A0A0A0MTR2;Q8N543;H3BR79;H3BUA6;H3BR02;H3BP48	A0A0A0MTR2;Q8N543;H3BR79;H3BUA6	14;14;11;9;5;1	14;14;11;9;5;1	14;14;11;9;5;1	Prolyl 3-hydroxylase OGFOD1	OGFOD1	tr|A0A0A0MTR2|A0A0A0MTR2_HUMAN Prolyl 3-hydroxylase OGFOD1 OS=Homo sapiens OX=9606 GN=OGFOD1 PE=1 SV=1;sp|Q8N543|OGFD1_HUMAN Prolyl 3-hydroxylase OGFOD1 OS=Homo sapiens OX=9606 GN=OGFOD1 PE=1 SV=1;tr|H3BR79|H3BR79_HUMAN Prolyl 3-hydroxylase OGFOD1 (Fragmen	591498	618564	603880	638806	576220	581336	608401	600196	606547	19.174	19.2386	19.2039	19.285	19.1363	19.149	19.2147	19.1951	19.2103	0.990309	0.785761	1.00066	0.956867
Q8WZ42;A0A0A0MTS7;A0A0A0MRA3	Q8WZ42;A0A0A0MTS7;A0A0A0MRA3	5;5;4	4;4;4	4;4;4	Titin	TTN	sp|Q8WZ42|TITIN_HUMAN Titin OS=Homo sapiens OX=9606 GN=TTN PE=1 SV=4;tr|A0A0A0MTS7|A0A0A0MTS7_HUMAN Titin OS=Homo sapiens OX=9606 GN=TTN PE=1 SV=1;tr|A0A0A0MRA3|A0A0A0MRA3_HUMAN Titin OS=Homo sapiens OX=9606 GN=TTN PE=1 SV=1	173298	148990	153773	166627	174990	166165	164223	165734	162916	17.4029	17.1849	17.2304	17.3463	17.4169	17.3423	17.3253	17.3385	17.3138	1.06663	0.284041	1.03532	0.508071
A0A0A0MTU3;U3KPY4;Q4ZIN3;U3KQQ5	A0A0A0MTU3;U3KPY4;Q4ZIN3	3;3;3;1	3;3;3;1	3;3;3;1	Membralin	TMEM259	tr|A0A0A0MTU3|A0A0A0MTU3_HUMAN Membralin OS=Homo sapiens OX=9606 GN=TMEM259 PE=1 SV=2;tr|U3KPY4|U3KPY4_HUMAN Membralin OS=Homo sapiens OX=9606 GN=TMEM259 PE=1 SV=3;sp|Q4ZIN3|MBRL_HUMAN Membralin OS=Homo sapiens OX=9606 GN=TMEM259 PE=1 SV=1	126739	124091	122903	110488	128710	124814	119980	123784	121825	16.9515	16.921	16.9072	16.7535	16.9738	16.9294	16.8724	16.9175	16.8944	0.973993	0.606607	0.978211	0.160108
Q9Y3B3;A0A0A6YYA0;G3V2Y2	Q9Y3B3;A0A0A6YYA0	5;5;1	5;5;1	5;5;1	Transmembrane emp24 domain-containing protein 7	TMED7;TMED7-TICAM2	sp|Q9Y3B3|TMED7_HUMAN Transmembrane emp24 domain-containing protein 7 OS=Homo sapiens OX=9606 GN=TMED7 PE=1 SV=2;tr|A0A0A6YYA0|A0A0A6YYA0_HUMAN Protein TMED7-TICAM2 OS=Homo sapiens OX=9606 GN=TMED7-TICAM2 PE=3 SV=1	137176	125574	130936	128390	139540	136212	128149	141458	132638	17.0657	16.9382	16.9985	16.9702	17.0903	17.0555	16.9675	17.11	17.0171	1.02656	0.501124	1.02174	0.610632
C9JPH1;K7ENL4;J3QL63;J3QL47;A0A0A6YYB9;J3KS67;C9JYS5;Q9NYZ1;Q96ET8;K7EK95	C9JPH1;K7ENL4;J3QL63;J3QL47;A0A0A6YYB9;J3KS67;C9JYS5;Q9NYZ1;Q96ET8;K7EK95	2;2;2;2;2;2;2;2;2;1	2;2;2;2;2;2;2;2;2;1	2;2;2;2;2;2;2;2;2;1	Golgi apparatus membrane protein TVP23 homolog;Golgi apparatus membrane protein TVP23 homolog B;Golgi apparatus membrane protein TVP23 homolog C	TVP23C;TVP23B;TVP23C-CDRT4	tr|C9JPH1|C9JPH1_HUMAN Golgi apparatus membrane protein TVP23 homolog (Fragment) OS=Homo sapiens OX=9606 GN=TVP23C PE=3 SV=2;tr|K7ENL4|K7ENL4_HUMAN Golgi apparatus membrane protein TVP23 homolog (Fragment) OS=Homo sapiens OX=9606 GN=TVP23B PE=3 SV=1;tr|J3Q	112535	113407	115743	110954	103920	111069	113920	97030.3	97753.7	16.78	16.7912	16.8206	16.7596	16.6651	16.7611	16.7977	16.5661	16.5769	0.953927	0.151794	0.903474	0.181712
A0A0A6YYC0;E9PJN1;O75676	A0A0A6YYC0;E9PJN1;O75676	4;4;4	3;3;3	3;3;3	Ribosomal protein S6 kinase;Ribosomal protein S6 kinase alpha-4	RPS6KA4	tr|A0A0A6YYC0|A0A0A6YYC0_HUMAN Ribosomal protein S6 kinase alpha-4 (Fragment) OS=Homo sapiens OX=9606 GN=RPS6KA4 PE=1 SV=5;tr|E9PJN1|E9PJN1_HUMAN Ribosomal protein S6 kinase OS=Homo sapiens OX=9606 GN=RPS6KA4 PE=1 SV=1;sp|O75676|KS6A4_HUMAN Ribosomal prote	41195.4	44338.3	40563.3	43053.8	35333	37650.5	40959.4	36339.7	42371.6	15.3302	15.4363	15.3079	15.3939	15.1087	15.2004	15.3219	15.1493	15.3708	0.920222	0.279313	0.949037	0.388958
Q96JP5;A0A0A6YYC7;H3BTR0	Q96JP5;A0A0A6YYC7;H3BTR0	6;6;4	6;6;4	6;6;4	E3 ubiquitin-protein ligase ZFP91	ZFP91;ZFP91-CNTF	sp|Q96JP5|ZFP91_HUMAN E3 ubiquitin-protein ligase ZFP91 OS=Homo sapiens OX=9606 GN=ZFP91 PE=1 SV=1;tr|A0A0A6YYC7|A0A0A6YYC7_HUMAN HCG2042749, isoform CRA_d OS=Homo sapiens OX=9606 GN=ZFP91-CNTF PE=4 SV=1;tr|H3BTR0|H3BTR0_HUMAN ZFP91-CNTF readthrough (NMD c	236044	224765	228180	215078	214400	214442	221375	211700	227090	17.8487	17.7781	17.7998	17.7145	17.7099	17.7102	17.7561	17.6917	17.7929	0.934584	0.042509	0.958164	0.170284
A0A0A6YYG7;Q6IBW4;E5RJN3;E5RJL4;F8WAR3;H0YC55	A0A0A6YYG7;Q6IBW4;E5RJN3	9;9;5;1;1;1	9;9;5;1;1;1	9;9;5;1;1;1	Condensin-2 complex subunit H2	NCAPH2	tr|A0A0A6YYG7|A0A0A6YYG7_HUMAN Condensin-2 complex subunit H2 OS=Homo sapiens OX=9606 GN=NCAPH2 PE=1 SV=1;sp|Q6IBW4|CNDH2_HUMAN Condensin-2 complex subunit H2 OS=Homo sapiens OX=9606 GN=NCAPH2 PE=1 SV=1;tr|E5RJN3|E5RJN3_HUMAN Condensin-2 complex subunit H2	247697	259430	254313	260630	247850	247091	254435	254646	248529	17.9182	17.985	17.9562	17.9916	17.9191	17.9147	17.9569	17.9581	17.9231	0.992294	0.738726	0.994971	0.771286
A0A0A6YYH1;Q7Z6K5;H0YMP5;H0YL03;H0YMK0;H0YL85	A0A0A6YYH1;Q7Z6K5	8;5;3;3;3;3	8;5;3;3;3;3	5;5;3;3;2;3	Arpin	C15orf38-AP3S2;ARPIN	tr|A0A0A6YYH1|A0A0A6YYH1_HUMAN Arpin OS=Homo sapiens OX=9606 GN=C15orf38-AP3S2 PE=3 SV=1;sp|Q7Z6K5|ARPIN_HUMAN Arpin OS=Homo sapiens OX=9606 GN=ARPIN PE=1 SV=1	295916	286763	294249	289926	283710	288812	296686	296726	301563	18.1748	18.1295	18.1667	18.1453	18.1141	18.1398	18.1786	18.1788	18.2021	0.983489	0.239067	1.02058	0.158232
A0A0A6YYI3;A0A0B4J1V8;Q9NQ55;A8MV53;H7C446;C9J3W3;C9JHF7	A0A0A6YYI3;A0A0B4J1V8;Q9NQ55;A8MV53;H7C446	16;16;16;14;8;7;3	16;16;16;14;8;7;3	16;16;16;14;8;7;3	Suppressor of SWI4 1 homolog	PPAN-P2RY11;PPAN	tr|A0A0A6YYI3|A0A0A6YYI3_HUMAN Protein PPAN-P2RY11 OS=Homo sapiens OX=9606 GN=PPAN-P2RY11 PE=4 SV=1;tr|A0A0B4J1V8|A0A0B4J1V8_HUMAN HCG2039996 OS=Homo sapiens OX=9606 GN=PPAN-P2RY11 PE=3 SV=1;sp|Q9NQ55|SSF1_HUMAN Suppressor of SWI4 1 homolog OS=Homo sapiens	773967	760840	707494	753972	771810	736992	769833	779881	777139	19.5619	19.5372	19.4324	19.5242	19.5579	19.4913	19.5542	19.5729	19.5678	1.00913	0.773502	1.03771	0.303062
A0A0A6YYJ8	A0A0A6YYJ8	20	1	0		LUC7L2	tr|A0A0A6YYJ8|A0A0A6YYJ8_HUMAN Putative RNA-binding protein Luc7-like 2 OS=Homo sapiens OX=9606 GN=LUC7L2 PE=3 SV=1	10287.7	10566.1	10340.2	9134.9	8454.1	12819.8	9822.51	9206.57	8935.02	13.3286	13.3672	13.336	13.1572	13.0454	13.6461	13.2619	13.1684	13.1253	0.974826	0.772397	0.896456	0.0493607
A0A0A6YYL4;P57737;I3L167;Q9Y3D7;I3L0X9;I3L3T0;E7EP81;I3L1U7;I3L426;I3L212;I3L359;I3L442;I3NI06;I3L351;I3L1G9;I3L0X8;I3L2Y6;I3L1M1	A0A0A6YYL4;P57737	23;17;9;6;6;6;6;4;3;2;2;2;1;1;1;1;1;1	23;17;9;6;6;6;6;4;3;2;2;2;1;1;1;1;1;1	23;17;9;6;6;6;6;4;3;2;2;2;1;1;1;1;1;1	Coronin;Coronin-7	CORO7-PAM16;CORO7	tr|A0A0A6YYL4|A0A0A6YYL4_HUMAN Coronin OS=Homo sapiens OX=9606 GN=CORO7-PAM16 PE=1 SV=1;sp|P57737|CORO7_HUMAN Coronin-7 OS=Homo sapiens OX=9606 GN=CORO7 PE=1 SV=2	998268	978711	938886	976945	950470	932804	978374	936113	952457	19.9291	19.9005	19.8406	19.8979	19.8583	19.8312	19.9	19.8363	19.8613	0.980916	0.447188	0.983222	0.496011
A0A0B4J1R2;Q9H6R3	A0A0B4J1R2;Q9H6R3	3;3	3;3	3;3	Acyl-CoA synthetase short-chain family member 3, mitochondrial	ACSS3	tr|A0A0B4J1R2|A0A0B4J1R2_HUMAN Propionate--CoA ligase OS=Homo sapiens OX=9606 GN=ACSS3 PE=1 SV=1;sp|Q9H6R3|ACSS3_HUMAN Acyl-CoA synthetase short-chain family member 3, mitochondrial OS=Homo sapiens OX=9606 GN=ACSS3 PE=1 SV=1	30134.2	26502.2	26610.5	31877.7	31139	33777.6	29610	30183.5	28944.5	14.8791	14.6938	14.6997	14.9603	14.9264	15.0438	14.8538	14.8815	14.821	1.16274	0.0480391	1.06596	0.256584
A0A0B4J1R6	A0A0B4J1R6	26	1	1		TKT	tr|A0A0B4J1R6|A0A0B4J1R6_HUMAN Transketolase OS=Homo sapiens OX=9606 GN=TKT PE=1 SV=1	45812.8	42469.5	44822.2	46749.1	48611	50450.2	48582.1	47494	47006	15.4835	15.3741	15.4519	15.5127	15.569	15.6226	15.5681	15.5355	15.5206	1.09546	0.0442812	1.07496	0.0670083
A0A0B4J1R7;Q96B45	A0A0B4J1R7;Q96B45	3;3	3;3	3;3	UPF0693 protein C10orf32	C10orf32-ASMT;C10orf32	tr|A0A0B4J1R7|A0A0B4J1R7_HUMAN BLOC-1-related complex subunit 7 OS=Homo sapiens OX=9606 GN=BORCS7-ASMT PE=3 SV=1;sp|Q96B45|BORC7_HUMAN BLOC-1-related complex subunit 7 OS=Homo sapiens OX=9606 GN=BORCS7 PE=3 SV=2	88011.4	94119.7	89982.4	86982	86595	82045.5	82938.1	81246.9	87029.7	16.4254	16.5222	16.4574	16.4084	16.402	16.3241	16.3397	16.31	16.4092	0.939397	0.083722	0.923199	0.047984
A0A0B4J1S8;Q9UBF8;A0A0A0MSL0;E9PL47;F8W860	A0A0B4J1S8;Q9UBF8	10;10;4;3;3	10;10;4;3;3	10;10;4;3;3	Phosphatidylinositol 4-kinase beta	PI4KB	tr|A0A0B4J1S8|A0A0B4J1S8_HUMAN Phosphatidylinositol 4-kinase beta OS=Homo sapiens OX=9606 GN=PI4KB PE=1 SV=1;sp|Q9UBF8|PI4KB_HUMAN Phosphatidylinositol 4-kinase beta OS=Homo sapiens OX=9606 GN=PI4KB PE=1 SV=1	223693	218554	224116	238258	237530	227785	230098	229201	224108	17.7712	17.7376	17.7739	17.8622	17.8578	17.7973	17.8119	17.8063	17.7738	1.05584	0.044136	1.02558	0.0936374
A0A0B4J1V9;Q9NRZ9;F6XU50;A0A087WSW7;Q9NW36;B1ALG6;Q76H82	A0A0B4J1V9;Q9NRZ9;F6XU50;A0A087WSW7	26;26;23;21;9;6;1	26;26;23;21;9;6;1	25;25;22;20;8;6;1	Lymphoid-specific helicase	HELLS	tr|A0A0B4J1V9|A0A0B4J1V9_HUMAN Helicase, lymphoid-specific, isoform CRA_b OS=Homo sapiens OX=9606 GN=HELLS PE=1 SV=1;sp|Q9NRZ9|HELLS_HUMAN Lymphoid-specific helicase OS=Homo sapiens OX=9606 GN=HELLS PE=1 SV=1;tr|F6XU50|F6XU50_HUMAN Helicase, lymphoid-speci	1.55561e+06	1.59801e+06	1.52636e+06	1.50494e+06	1531700	1.50824e+06	1.44669e+06	1.47887e+06	1.45665e+06	20.569	20.6078	20.5417	20.5213	20.5467	20.5244	20.4643	20.4961	20.4742	0.971133	0.147487	0.936374	0.0228931
A0A0B4J1W0;O75448;F5H5K2;F5GY88;B4DDR8;E9PFL1;J3KTL3;J3KSU0;F5H2D6;B9TX62	A0A0B4J1W0;O75448;F5H5K2;F5GY88;B4DDR8	16;16;15;15;13;5;3;2;2;1	16;16;15;15;13;5;3;2;2;1	16;16;15;15;13;5;3;2;2;1	Mediator of RNA polymerase II transcription subunit 24	MED24	tr|A0A0B4J1W0|A0A0B4J1W0_HUMAN Mediator complex subunit 24 OS=Homo sapiens OX=9606 GN=MED24 PE=1 SV=1;sp|O75448|MED24_HUMAN Mediator of RNA polymerase II transcription subunit 24 OS=Homo sapiens OX=9606 GN=MED24 PE=1 SV=1;tr|F5H5K2|F5H5K2_HUMAN Mediator co	272004	267669	273044	284390	288930	290589	284789	292592	288238	18.0533	18.0301	18.0588	18.1175	18.1404	18.1486	18.1195	18.1585	18.1369	1.06299	0.00235941	1.06509	0.00380598
A0A0B4J1W3	A0A0B4J1W3	49	49	1		NAA15	tr|A0A0B4J1W3|A0A0B4J1W3_HUMAN N-alpha-acetyltransferase 15, NatA auxiliary subunit OS=Homo sapiens OX=9606 GN=NAA15 PE=1 SV=1	4.35957e+06	4.2683e+06	4.14277e+06	4.46909e+06	4458600	4.43052e+06	4.49449e+06	4.57948e+06	4.45079e+06	22.0558	22.0252	21.9822	22.0915	22.0882	22.079	22.0997	22.1268	22.0856	1.04601	0.0883718	1.05905	0.0397199
A0A0B4J1Z1;C9JAB2;Q16629;F8WEA1	A0A0B4J1Z1;C9JAB2;Q16629	9;9;9;3	8;8;8;3	8;8;8;3	Serine/arginine-rich splicing factor 7	SRSF7	tr|A0A0B4J1Z1|A0A0B4J1Z1_HUMAN Serine/arginine-rich-splicing factor 7 OS=Homo sapiens OX=9606 GN=SRSF7 PE=1 SV=1;tr|C9JAB2|C9JAB2_HUMAN Serine/arginine-rich-splicing factor 7 OS=Homo sapiens OX=9606 GN=SRSF7 PE=1 SV=1;sp|Q16629|SRSF7_HUMAN Serine/arginine-	1.57221e+06	1.5265e+06	1.59354e+06	1.49325e+06	1415000	1.4632e+06	1.52699e+06	1.41447e+06	1.47881e+06	20.5844	20.5418	20.6038	20.51	20.4324	20.4807	20.5423	20.4318	20.496	0.931631	0.0263798	0.942036	0.0954545
A0A0B4J203;E7ER61;P36888;P16234	A0A0B4J203	12;1;1;1	1;1;1;1	1;1;1;1		FIP1L1	tr|A0A0B4J203|A0A0B4J203_HUMAN FIP1-like 1 protein OS=Homo sapiens OX=9606 PE=3 SV=1	41919.2	55562.7	45517.1	39465	18086	23694.1	36332.8	21920	32542.5	15.3553	15.7618	15.4741	15.2683	14.1426	14.5322	15.149	14.42	14.99	0.568152	0.102605	0.634937	0.0721815
A0A0B4J269;Q13509;G3V2A3;G3V5W4;G3V2R8;G3V3R4;G3V2N6	A0A0B4J269;Q13509	15;15;4;1;1;1;1	3;3;1;0;0;0;0	3;3;1;0;0;0;0	Tubulin beta-3 chain	TUBB3	tr|A0A0B4J269|A0A0B4J269_HUMAN G_PROTEIN_RECEP_F1_2 domain-containing protein OS=Homo sapiens OX=9606 PE=1 SV=1;sp|Q13509|TBB3_HUMAN Tubulin beta-3 chain OS=Homo sapiens OX=9606 GN=TUBB3 PE=1 SV=2	218925	222876	216778	236012	218030	231856	228436	231712	223768	17.7401	17.7659	17.7259	17.8485	17.7342	17.8229	17.8014	17.822	17.7716	1.04148	0.231083	1.03847	0.0464088
A0A0B4J270;Q9H2X8	A0A0B4J270;Q9H2X8	1;1	1;1	1;1	Interferon alpha-inducible protein 27-like protein 2	IFI27L2	tr|A0A0B4J270|A0A0B4J270_HUMAN Family with sequence similarity 14, member A, isoform CRA_b OS=Homo sapiens OX=9606 GN=IFI27L2 PE=1 SV=1;sp|Q9H2X8|I27L2_HUMAN Interferon alpha-inducible protein 27-like protein 2 OS=Homo sapiens OX=9606 GN=IFI27L2 PE=2 SV=1	21057.3	21423.1	22808.6	22414.3	21793	19634.1	21332.3	19412.3	19440	14.362	14.3869	14.4773	14.4521	14.4116	14.2611	14.3808	14.2447	14.2467	0.977827	0.649788	0.921818	0.111554
A0A0B4J294;H3BP13;Q9UL33;H3BPN3;A0A0B4J286;H3BUK6;H3BQQ8	A0A0B4J294;H3BP13;Q9UL33;H3BPN3;A0A0B4J286;H3BUK6	4;4;4;3;3;2;1	4;4;4;3;3;2;1	4;4;4;3;3;2;1	Trafficking protein particle complex subunit 2-like protein	TRAPPC2L	tr|A0A0B4J294|A0A0B4J294_HUMAN Trafficking protein particle complex subunit 2-like protein OS=Homo sapiens OX=9606 GN=TRAPPC2L PE=1 SV=1;tr|H3BP13|H3BP13_HUMAN Trafficking protein particle complex subunit 2-like protein OS=Homo sapiens OX=9606 GN=TRAPPC2L	359645	351225	343545	355161	379270	357865	345200	361665	349485	18.4562	18.422	18.3901	18.4381	18.5329	18.4491	18.3971	18.4643	18.4149	1.03593	0.239421	1.00184	0.929307
A0A0B4J2A0;Q9UHJ6	A0A0B4J2A0;Q9UHJ6	10;9	10;9	10;9	Sedoheptulokinase	TRPV1;SHPK	tr|A0A0B4J2A0|A0A0B4J2A0_HUMAN FGGY_N domain-containing protein OS=Homo sapiens OX=9606 PE=1 SV=1;sp|Q9UHJ6|SHPK_HUMAN Sedoheptulokinase OS=Homo sapiens OX=9606 GN=SHPK PE=1 SV=3	173186	174572	171862	185916	172950	181264	183416	175616	178542	17.402	17.4135	17.3909	17.5043	17.4	17.4677	17.4848	17.4221	17.4459	1.03947	0.208509	1.03455	0.103261
K7EM56;A0A0B4J2B4;S4R417;K7EQJ5;K7ELC2;P62841;S4R456;K7EJ78	K7EM56;A0A0B4J2B4;S4R417;K7EQJ5;K7ELC2;P62841;S4R456;K7EJ78	6;6;6;6;6;6;4;4	6;6;6;6;6;6;4;4	6;6;6;6;6;6;4;4	40S ribosomal protein S15	RPS15	tr|K7EM56|K7EM56_HUMAN 40S ribosomal protein S15 OS=Homo sapiens OX=9606 GN=RPS15 PE=1 SV=2;tr|A0A0B4J2B4|A0A0B4J2B4_HUMAN 40S ribosomal protein S15 OS=Homo sapiens OX=9606 GN=RPS15 PE=1 SV=1;tr|S4R417|S4R417_HUMAN 40S ribosomal protein S15 OS=Homo sapiens	794184	790350	787492	853170	866760	833724	909933	931524	865417	19.5991	19.5921	19.5869	19.7025	19.7253	19.6692	19.7954	19.8292	19.723	1.07657	0.0188654	1.14117	0.0249357
Q5W0H4;A0A0B4J2C3;P13693;J3KPG2;H0YCX0;Q56UQ5;Q9HAU6	Q5W0H4;A0A0B4J2C3;P13693;J3KPG2	9;9;9;8;4;2;1	9;9;9;8;4;2;1	3;3;3;2;2;0;0	Translationally-controlled tumor protein	TPT1	tr|Q5W0H4|Q5W0H4_HUMAN Translationally-controlled tumor protein OS=Homo sapiens OX=9606 GN=TPT1 PE=1 SV=1;tr|A0A0B4J2C3|A0A0B4J2C3_HUMAN Translationally-controlled tumor protein OS=Homo sapiens OX=9606 GN=TPT1 PE=1 SV=1;sp|P13693|TCTP_HUMAN Translationally	1.60602e+06	1.61882e+06	1.64639e+06	1.63088e+06	1559400	1.55074e+06	1.61912e+06	1.63148e+06	1.60393e+06	20.6151	20.6265	20.6509	20.6372	20.5726	20.5645	20.6268	20.6377	20.6132	0.973269	0.223765	0.99657	0.721684
A0A0B4J2F8;F6S314;E2QRJ6;P52435;D6RAG0;E7EP90;A0A0B4J1Z8;A6NFM0;E7EWC6;Q9H1A7;Q9GZM3;F8WF84;H0Y980	A0A0B4J2F8;F6S314;E2QRJ6;P52435;D6RAG0;E7EP90;A0A0B4J1Z8;A6NFM0;E7EWC6;Q9H1A7;Q9GZM3;F8WF84;H0Y980	4;4;4;4;3;3;3;3;3;3;3;2;2	4;4;4;4;3;3;3;3;3;3;3;2;2	4;4;4;4;3;3;3;3;3;3;3;2;2	DNA-directed RNA polymerase II subunit RPB11-a;DNA-directed RNA polymerase II subunit RPB11-b2;DNA-directed RNA polymerase II subunit RPB11-b1	POLR2J3;POLR2J;POLR2J2	tr|A0A0B4J2F8|A0A0B4J2F8_HUMAN DNA-directed RNA polymerase II subunit RPB11-b2 OS=Homo sapiens OX=9606 GN=POLR2J3 PE=3 SV=1;tr|F6S314|F6S314_HUMAN DNA-directed RNA polymerase II subunit RPB11-a OS=Homo sapiens OX=9606 GN=POLR2J PE=3 SV=1;tr|E2QRJ6|E2QRJ6_H	252505	236655	257398	232618	248380	240039	210330	224071	226761	17.946	17.8524	17.9736	17.8276	17.9222	17.8729	17.6823	17.7736	17.7908	0.965815	0.342197	0.885614	0.0248062
A0A0B4J2G4;Q15345;A0A087X0S7;A0A087WTU1;A0A0C4DH00;A0A087WTI9	A0A0B4J2G4;Q15345;A0A087X0S7;A0A087WTU1;A0A0C4DH00	13;13;10;10;9;1	13;13;10;10;9;1	13;13;10;10;9;1	Leucine-rich repeat-containing protein 41	LRRC41	tr|A0A0B4J2G4|A0A0B4J2G4_HUMAN Leucine-rich repeat-containing protein 41 OS=Homo sapiens OX=9606 GN=LRRC41 PE=1 SV=1;sp|Q15345|LRC41_HUMAN Leucine-rich repeat-containing protein 41 OS=Homo sapiens OX=9606 GN=LRRC41 PE=1 SV=3;tr|A0A087X0S7|A0A087X0S7_HUMAN	146935	148072	142739	143820	140710	135927	139599	131003	128986	17.1648	17.1759	17.123	17.1339	17.1024	17.0525	17.0909	16.9992	16.9769	0.960502	0.12094	0.912829	0.045416
A0A0C4DFL8;F5GX28;O94953;K7ES23;K7EQ54	A0A0C4DFL8;F5GX28;O94953	6;6;6;1;1	6;6;6;1;1	5;5;5;0;1	Lysine-specific demethylase 4B	KDM4B	tr|A0A0C4DFL8|A0A0C4DFL8_HUMAN [Histone H3]-trimethyl-L-lysine(9) demethylase OS=Homo sapiens OX=9606 GN=KDM4B PE=1 SV=1;tr|F5GX28|F5GX28_HUMAN [Histone H3]-trimethyl-L-lysine(9) demethylase OS=Homo sapiens OX=9606 GN=KDM4B PE=1 SV=2;sp|O94953|KDM4B_HUMAN	178309	179951	174378	183153	174340	165626	165395	177044	168695	17.444	17.4572	17.4119	17.4827	17.4115	17.3376	17.3356	17.4338	17.3641	0.982129	0.591157	0.959628	0.165004
A0A0C4DFM1;Q92544	A0A0C4DFM1;Q92544	13;13	13;13	13;13	Transmembrane 9 superfamily member 4	TM9SF4	tr|A0A0C4DFM1|A0A0C4DFM1_HUMAN Transmembrane 9 superfamily member OS=Homo sapiens OX=9606 GN=TM9SF4 PE=1 SV=1;sp|Q92544|TM9S4_HUMAN Transmembrane 9 superfamily member 4 OS=Homo sapiens OX=9606 GN=TM9SF4 PE=1 SV=2	439045	443127	435166	443597	427960	444733	437148	437026	428662	18.744	18.7574	18.7312	18.7589	18.7071	18.7626	18.7378	18.7374	18.7095	0.999204	0.950184	0.988991	0.25731
A0A0C4DFM2;Q6ZN55	A0A0C4DFM2;Q6ZN55	3;3	3;3	3;3	Zinc finger protein 574	ZNF574	tr|A0A0C4DFM2|A0A0C4DFM2_HUMAN HCG1643764, isoform CRA_b OS=Homo sapiens OX=9606 GN=ZNF574 PE=1 SV=1;sp|Q6ZN55|ZN574_HUMAN Zinc finger protein 574 OS=Homo sapiens OX=9606 GN=ZNF574 PE=1 SV=2	7945.69	6843.07	7110	7681.69	6815.9	5938.12	6942.67	6720.61	8296.56	12.956	12.7404	12.7956	12.9072	12.7347	12.5358	12.7613	12.7144	13.0183	0.93319	0.459464	1.00279	0.995819
E9PKY2;A0A0C4DFM7;Q5TAX3;E9PKX1;X6R5G7;E9PRG2;H0YDJ1;H0YEE8;E9PJN7;E9PQS7	E9PKY2;A0A0C4DFM7;Q5TAX3;E9PKX1	13;13;13;7;4;4;3;2;1;1	12;12;12;7;4;4;2;1;1;1	12;12;12;7;4;4;2;1;1;1	Terminal uridylyltransferase 4	ZCCHC11	tr|E9PKY2|E9PKY2_HUMAN Terminal uridylyltransferase 4 (Fragment) OS=Homo sapiens OX=9606 GN=TUT4 PE=1 SV=1;tr|A0A0C4DFM7|A0A0C4DFM7_HUMAN Terminal uridylyltransferase 4 OS=Homo sapiens OX=9606 GN=TUT4 PE=1 SV=1;sp|Q5TAX3|TUT4_HUMAN Terminal uridylyltransfe	126445	132714	125430	127749	129000	125184	123016	126100	126420	16.9482	17.018	16.9365	16.963	16.977	16.9337	16.9085	16.9442	16.9479	0.993095	0.757018	0.976459	0.318479
A0A0C4DFN0;Q6NSZ9	A0A0C4DFN0;Q6NSZ9	4;4	3;3	3;3	Zinc finger and SCAN domain-containing protein 25	ZSCAN25	tr|A0A0C4DFN0|A0A0C4DFN0_HUMAN Zinc finger and SCAN domain-containing protein 25 OS=Homo sapiens OX=9606 GN=ZSCAN25 PE=1 SV=1;sp|Q6NSZ9|ZSC25_HUMAN Zinc finger and SCAN domain-containing protein 25 OS=Homo sapiens OX=9606 GN=ZSCAN25 PE=1 SV=3	5431.67	6851.71	6802.04	6168.78	5597.1	7567.95	7307.13	6110.4	7317.05	12.4072	12.7422	12.7318	12.5908	12.4505	12.8857	12.8351	12.5771	12.837	1.01302	0.932527	1.08641	0.432446
A0A590UKA8;A0A590UJD9;A0A590UJC5;A0A590UJ18;A0A590UJ68;A0A590UJ08;A0A0C4DFT3;Q12959;A0A590UJR5;A0A590UJS9;A0A590UJR4;A0A590UK48;C9JUA9;A0A590UJ81;A0A590UJX2;A0A590UJ64;A0A590UJ29;A0A590UK81;E7EQD7;F8VYC1;B7Z2T4;E9PN83;E9PIW2;A0A3B3ITF1;Q15700;A0A3B3ISW2;B5MCC5;H7C325;A0A590UK02;A0A590UK70;A0A590UJL2;A0A590UJ25;B4E2H8;F8W750;A0A590UJE6;F2Z2L0;A0A590UJ95;A8MUT6;C9JCP6;C9J110;A0A3B3IS17;B9EGL1;A0A3B…	A0A590UKA8;A0A590UJD9;A0A590UJC5;A0A590UJ18;A0A590UJ68;A0A590UJ08;A0A0C4DFT3;Q12959;A0A590UJR5;A0A590UJS9;A0A590UJR4;A0A590UK48;C9JUA9;A0A590UJ81;A0A590UJX2;A0A590UJ64;A0A590UJ29;A0A590UK81;E7EQD7	10;10;10;10;10;10;10;10;10;10;8;8;8;8;8;7;7;7;5;4;4;4;4;4;4;4;4;4;3;3;3;3;3;3;2;2;2;2;2;2;1;1;1;1;1;1;1;1;1;1;1	8;8;8;8;8;8;8;8;8;8;6;6;6;6;6;6;5;5;5;2;2;2;2;2;2;2;2;2;3;3;3;3;3;2;2;2;2;2;2;2;1;1;1;1;1;1;1;1;1;1;1	8;8;8;8;8;8;8;8;8;8;6;6;6;6;6;6;5;5;5;2;2;2;2;2;2;2;2;2;3;3;3;3;3;2;2;2;2;2;2;2;1;1;1;1;1;1;1;1;1;1;1	Disks large homolog 1	DLG1	tr|A0A590UKA8|A0A590UKA8_HUMAN Disks large homolog 1 OS=Homo sapiens OX=9606 GN=DLG1 PE=1 SV=1;tr|A0A590UJD9|A0A590UJD9_HUMAN Disks large homolog 1 OS=Homo sapiens OX=9606 GN=DLG1 PE=1 SV=1;tr|A0A590UJC5|A0A590UJC5_HUMAN Disks large homolog 1 OS=Homo sapie	255765	241681	239320	252072	242150	250982	255425	264181	264496	17.9645	17.8827	17.8686	17.9435	17.8855	17.9372	17.9625	18.0112	18.0129	1.01145	0.66135	1.06425	0.0743236
A0A0C4DFX7;Q9H967	A0A0C4DFX7;Q9H967	2;2	2;2	2;2	WD repeat-containing protein 76	WDR76	tr|A0A0C4DFX7|A0A0C4DFX7_HUMAN WD repeat-containing protein 76 OS=Homo sapiens OX=9606 GN=WDR76 PE=1 SV=1;sp|Q9H967|WDR76_HUMAN WD repeat-containing protein 76 OS=Homo sapiens OX=9606 GN=WDR76 PE=1 SV=2	34456	35568.6	33491.1	34305.4	34932	35450.3	34613.7	33094.9	34221.5	15.0725	15.1183	15.0315	15.0661	15.0923	15.1135	15.0791	15.0143	15.0626	1.01132	0.601986	0.984682	0.526715
A0A0C4DFX9;Q9H3P2;H0Y3X6;H7C2C7;C9JHL4;C9JEM7;H7C0W2;F8W954;F8WF98;H7C3C2;H7C2M8	A0A0C4DFX9;Q9H3P2;H0Y3X6;H7C2C7;C9JHL4	12;12;10;7;6;4;3;2;2;1;1	12;12;10;7;6;4;3;2;2;1;1	12;12;10;7;6;4;3;2;2;1;1	Negative elongation factor A	NELFA	tr|A0A0C4DFX9|A0A0C4DFX9_HUMAN Negative elongation factor A OS=Homo sapiens OX=9606 GN=NELFA PE=1 SV=1;sp|Q9H3P2|NELFA_HUMAN Negative elongation factor A OS=Homo sapiens OX=9606 GN=NELFA PE=1 SV=3;tr|H0Y3X6|H0Y3X6_HUMAN Negative elongation factor A (Fragme	426582	454088	420447	422415	433970	438410	425315	456584	419253	18.7025	18.7926	18.6816	18.6883	18.7272	18.7419	18.6982	18.8005	18.6775	0.99514	0.876458	1.00003	0.997609
A0A0C4DFZ2;P15289	A0A0C4DFZ2;P15289	2;2	1;1	1;1	Arylsulfatase A;Arylsulfatase A component B;Arylsulfatase A component C	ARSA	tr|A0A0C4DFZ2|A0A0C4DFZ2_HUMAN Arylsulfatase A OS=Homo sapiens OX=9606 GN=ARSA PE=1 SV=1;sp|P15289|ARSA_HUMAN Arylsulfatase A OS=Homo sapiens OX=9606 GN=ARSA PE=1 SV=3	10295.8	11152.9	11631.2	13703.1	12400	13061.9	13984.4	12064.5	12098	13.3298	13.4451	13.5057	13.7422	13.5981	13.6731	13.7715	13.5585	13.5625	1.18395	0.0228148	1.15318	0.0854999
K7EKY2;C9JZ58;A0A0C4DFZ5;Q495B1	K7EKY2;C9JZ58;A0A0C4DFZ5;Q495B1	1;1;1;1	1;1;1;1	1;1;1;1	Ankyrin repeat and death domain-containing protein 1A	ZNF568;ANKDD1A	tr|K7EKY2|K7EKY2_HUMAN Zinc finger protein 568 OS=Homo sapiens OX=9606 GN=ZNF568 PE=4 SV=1;tr|C9JZ58|C9JZ58_HUMAN Zinc finger protein 568 OS=Homo sapiens OX=9606 GN=ZNF568 PE=1 SV=1;tr|A0A0C4DFZ5|A0A0C4DFZ5_HUMAN Ankyrin repeat and death domain-containing	21768	21262	20104.8	20786.5	21817	20317.1	21463.3	19979.5	21146.3	14.4099	14.376	14.2953	14.3434	14.4132	14.3104	14.3896	14.2862	14.3681	0.996608	0.92213	0.991358	0.802235
A0A0C4DFZ9;Q58A45	A0A0C4DFZ9;Q58A45	3;3	3;3	3;3	PAB-dependent poly(A)-specific ribonuclease subunit PAN3	PAN3	tr|A0A0C4DFZ9|A0A0C4DFZ9_HUMAN PAN2-PAN3 deadenylation complex subunit PAN3 OS=Homo sapiens OX=9606 GN=PAN3 PE=1 SV=1;sp|Q58A45|PAN3_HUMAN PAN2-PAN3 deadenylation complex subunit PAN3 OS=Homo sapiens OX=9606 GN=PAN3 PE=1 SV=3	142086	144358	136127	142185	139570	135863	139109	130992	134655	17.1164	17.1393	17.0546	17.1174	17.0906	17.0518	17.0859	16.9991	17.0389	0.988278	0.625433	0.957842	0.155974
A0A0C4DG08;O75290	A0A0C4DG08;O75290	1;1	1;1	1;1	Zinc finger protein 780A	ZNF780A	tr|A0A0C4DG08|A0A0C4DG08_HUMAN Zinc finger protein 780A OS=Homo sapiens OX=9606 GN=ZNF780A PE=1 SV=1;sp|O75290|Z780A_HUMAN Zinc finger protein 780A OS=Homo sapiens OX=9606 GN=ZNF780A PE=1 SV=3	18052.6	19596	18806.6	22916.1	17459	20270.6	20879.7	19868	21736.3	14.1399	14.2583	14.1989	14.4841	14.0917	14.3071	14.3498	14.2782	14.4078	1.07423	0.494487	1.10679	0.0453726
C9J9K3;A0A0C4DG17;P08865;F8WD59	C9J9K3;A0A0C4DG17;P08865	19;19;19;8	19;19;19;8	19;19;19;8	40S ribosomal protein SA	RPSA	tr|C9J9K3|C9J9K3_HUMAN 40S ribosomal protein SA (Fragment) OS=Homo sapiens OX=9606 GN=RPSA PE=1 SV=8;tr|A0A0C4DG17|A0A0C4DG17_HUMAN 40S ribosomal protein SA OS=Homo sapiens OX=9606 GN=RPSA PE=1 SV=1;sp|P08865|RSSA_HUMAN 40S ribosomal protein SA OS=Homo sap	4.47083e+06	4.42038e+06	4.33177e+06	4.37751e+06	4204900	4.52948e+06	4.28989e+06	4.21474e+06	4.18036e+06	22.0921	22.0757	22.0465	22.0617	22.0036	22.1109	22.0325	22.007	21.9952	0.991598	0.73384	0.959314	0.0272278
E7EW77;E7EP65;A0A0C4DG21;A0A7D9NKC8;F8WAL6;Q9NYB9;E9PEZ7;H7C3Q7;H0Y6B5;E7EUA1;F8WAU3;F8WCD7;F8WAZ8;F8WBL5;A0A0A0MQU9;F8WEB9	E7EW77;E7EP65;A0A0C4DG21;A0A7D9NKC8;F8WAL6;Q9NYB9;E9PEZ7	8;8;8;8;8;8;6;3;3;1;1;1;1;1;1;1	4;4;4;4;4;4;2;3;2;1;1;1;1;1;1;1	4;4;4;4;4;4;2;3;2;1;1;1;1;1;1;1	Abl interactor 2	ABI2	tr|E7EW77|E7EW77_HUMAN Abl interactor 2 OS=Homo sapiens OX=9606 GN=ABI2 PE=1 SV=1;tr|E7EP65|E7EP65_HUMAN Abl interactor 2 (Fragment) OS=Homo sapiens OX=9606 GN=ABI2 PE=1 SV=1;tr|A0A0C4DG21|A0A0C4DG21_HUMAN Abl interactor 2 OS=Homo sapiens OX=9606 GN=ABI2 P	136133	138477	141539	136348	135530	139120	140728	132399	142716	17.0547	17.0793	17.1108	17.0569	17.0483	17.086	17.1025	17.0145	17.1228	0.987621	0.424337	0.999262	0.96748
O43933;A0A0C4DG33;H7BZH3	O43933;A0A0C4DG33	11;11;2	11;11;2	11;11;2	Peroxisome biogenesis factor 1	PEX1	sp|O43933|PEX1_HUMAN Peroxisome biogenesis factor 1 OS=Homo sapiens OX=9606 GN=PEX1 PE=1 SV=1;tr|A0A0C4DG33|A0A0C4DG33_HUMAN Peroxin-1 OS=Homo sapiens OX=9606 GN=PEX1 PE=1 SV=1	172093	175703	165903	178021	173780	168301	173607	166871	174331	17.3928	17.4228	17.34	17.4417	17.4069	17.3607	17.4055	17.3484	17.4115	1.01246	0.623635	1.00216	0.923099
A0A0C4DG40;Q8NF91	A0A0C4DG40;Q8NF91	5;5	4;4	4;4	Nesprin-1	SYNE1	tr|A0A0C4DG40|A0A0C4DG40_HUMAN Nesprin-1 OS=Homo sapiens OX=9606 GN=SYNE1 PE=1 SV=1;sp|Q8NF91|SYNE1_HUMAN Nesprin-1 OS=Homo sapiens OX=9606 GN=SYNE1 PE=1 SV=4	248446	244328	224011	252538	224970	220976	242485	229872	231477	17.9226	17.8985	17.7732	17.9461	17.7794	17.7535	17.8875	17.8105	17.8205	0.974468	0.641922	0.981931	0.661814
P15151;A0A0C4DG49;A0A0A0MSA9	P15151;A0A0C4DG49;A0A0A0MSA9	4;4;3	4;4;3	4;4;3	Poliovirus receptor	PVR	sp|P15151|PVR_HUMAN Poliovirus receptor OS=Homo sapiens OX=9606 GN=PVR PE=1 SV=2;tr|A0A0C4DG49|A0A0C4DG49_HUMAN Poliovirus receptor OS=Homo sapiens OX=9606 GN=PVR PE=1 SV=1;tr|A0A0A0MSA9|A0A0A0MSA9_HUMAN Poliovirus receptor OS=Homo sapiens OX=9606 GN=PVR P	128156	122426	130284	120091	119090	114485	124198	126641	112196	16.9675	16.9015	16.9913	16.8738	16.8617	16.8048	16.9223	16.9504	16.7757	0.928585	0.0382423	0.953187	0.328686
A0A0C4DG51;Q9NP80	A0A0C4DG51;Q9NP80	2;2	1;1	1;1	Calcium-independent phospholipase A2-gamma	PNPLA8	tr|A0A0C4DG51|A0A0C4DG51_HUMAN Calcium-independent phospholipase A2-gamma (Fragment) OS=Homo sapiens OX=9606 GN=PNPLA8 PE=1 SV=1;sp|Q9NP80|PLPL8_HUMAN Calcium-independent phospholipase A2-gamma OS=Homo sapiens OX=9606 GN=PNPLA8 PE=1 SV=1	13833	14259.7	15218.3	14251.6	12985	12135.7	15239	12893.6	15682.9	13.7558	13.7997	13.8935	13.7988	13.6646	13.567	13.8955	13.6544	13.9369	0.909058	0.165518	1.01165	0.905508
A0A0C4DG68;Q8TB72;C9JW01	A0A0C4DG68;Q8TB72	7;6;1	3;2;1	3;2;1	Pumilio homolog 2	PUM2	tr|A0A0C4DG68|A0A0C4DG68_HUMAN Pumilio homolog 2 (Fragment) OS=Homo sapiens OX=9606 GN=PUM2 PE=1 SV=1;sp|Q8TB72|PUM2_HUMAN Pumilio homolog 2 OS=Homo sapiens OX=9606 GN=PUM2 PE=1 SV=2	92330.2	94943.6	94586.7	89226.5	94428	86280	92191.5	89159.7	87742.5	16.4945	16.5348	16.5293	16.4452	16.5269	16.3967	16.4923	16.4441	16.421	0.957689	0.232434	0.954706	0.0649581
A0A0C4DG80;Q9P2J3;Q9P2N7	A0A0C4DG80;Q9P2J3;Q9P2N7	4;4;4	4;4;4	4;4;4	Kelch-like protein 9;Kelch-like protein 13	KLHL9;KLHL13	tr|A0A0C4DG80|A0A0C4DG80_HUMAN Kelch-like protein 13 OS=Homo sapiens OX=9606 GN=KLHL13 PE=1 SV=1;sp|Q9P2J3|KLHL9_HUMAN Kelch-like protein 9 OS=Homo sapiens OX=9606 GN=KLHL9 PE=1 SV=2;sp|Q9P2N7|KLH13_HUMAN Kelch-like protein 13 OS=Homo sapiens OX=9606 GN=KL	69696.6	73063.7	72660.4	75984.9	66879	71301.2	60631.3	66247.2	69138.2	16.0888	16.1569	16.1489	16.2134	16.0293	16.1216	15.8878	16.0156	16.0772	0.994172	0.873158	0.909925	0.118374
A0A0C4DG88;P14859;U3KQ96;U3KQN1;H0YNW1;H0YLL6;B5ME60;H0YKT2;Q9UKI9;P09086;H0YLC5;A0A0A0MT46	A0A0C4DG88;P14859	5;5;2;2;2;2;2;2;2;2;1;1	5;5;2;2;2;2;2;2;2;2;1;1	5;5;2;2;2;2;2;2;2;2;1;1	POU domain protein;POU domain, class 2, transcription factor 1	POU2F1	tr|A0A0C4DG88|A0A0C4DG88_HUMAN POU domain protein (Fragment) OS=Homo sapiens OX=9606 GN=POU2F1 PE=1 SV=1;sp|P14859|PO2F1_HUMAN POU domain, class 2, transcription factor 1 OS=Homo sapiens OX=9606 GN=POU2F1 PE=1 SV=2	238838	240454	253839	253304	241550	250464	236872	239180	244812	17.8657	17.8754	17.9536	17.9505	17.882	17.9342	17.8537	17.8677	17.9013	1.01662	0.529254	0.983266	0.499145
A0A0C4DG89;D6RJA6;H0Y9U3	A0A0C4DG89	53;26;3	53;26;3	1;0;0		DDX46	tr|A0A0C4DG89|A0A0C4DG89_HUMAN RNA helicase OS=Homo sapiens OX=9606 GN=DDX46 PE=1 SV=1	4.21409e+06	4.13425e+06	4.03433e+06	4.28116e+06	4240700	4.1683e+06	4.23515e+06	4.26214e+06	4.27927e+06	22.0068	21.9792	21.9439	22.0296	22.0159	21.991	22.014	22.0231	22.0289	1.02483	0.18634	1.03181	0.123241
A0A2R8Y7V2;C9JQB1;C9J9V6;A0A0C4DG91;O75414;A0A2R8Y547;C9J1J2	A0A2R8Y7V2;C9JQB1;C9J9V6;A0A0C4DG91;O75414;A0A2R8Y547;C9J1J2	2;2;2;2;2;1;1	2;2;2;2;2;1;1	2;2;2;2;2;1;1	Nucleoside diphosphate kinase;Nucleoside diphosphate kinase 6	NME6	tr|A0A2R8Y7V2|A0A2R8Y7V2_HUMAN Nucleoside diphosphate kinase OS=Homo sapiens OX=9606 GN=NME6 PE=1 SV=1;tr|C9JQB1|C9JQB1_HUMAN Nucleoside diphosphate kinase OS=Homo sapiens OX=9606 GN=NME6 PE=1 SV=1;tr|C9J9V6|C9J9V6_HUMAN Nucleoside diphosphate kinase (Frag	40368.3	39530.3	41370.9	41507.8	38121	40679.7	39484.3	37833.3	42837.7	15.3009	15.2707	15.3363	15.3411	15.2183	15.312	15.269	15.2074	15.3866	0.992075	0.789102	0.990812	0.808974
E9PD56;H7BYG4;W5RWE6;A0A0C4DG95;Q7Z7A4;F8WAW8;F8WDF7	E9PD56;H7BYG4;W5RWE6;A0A0C4DG95;Q7Z7A4	3;3;3;3;3;1;1	3;3;3;3;3;1;1	2;2;2;2;2;0;0	PX domain-containing protein kinase-like protein	PXK	tr|E9PD56|E9PD56_HUMAN PX domain-containing protein kinase-like protein OS=Homo sapiens OX=9606 GN=PXK PE=1 SV=1;tr|H7BYG4|H7BYG4_HUMAN PX domain-containing protein kinase-like protein OS=Homo sapiens OX=9606 GN=PXK PE=1 SV=1;tr|W5RWE6|W5RWE6_HUMAN PX doma	36858.4	37743.7	37359.4	39432.9	42044	40436.5	39300.1	40698.1	37888.6	15.1697	15.2039	15.1892	15.2671	15.3596	15.3034	15.2622	15.3127	15.2095	1.08889	0.0328625	1.05292	0.120109
A0A0C4DGA2;O75521;F1LLU7;F8WAW4;C9JB63;F8W6J1	A0A0C4DGA2;O75521;F1LLU7;F8WAW4;C9JB63	14;14;9;8;8;4	14;14;9;8;8;4	14;14;9;8;8;4	Enoyl-CoA delta isomerase 2, mitochondrial	ECI2	tr|A0A0C4DGA2|A0A0C4DGA2_HUMAN Enoyl-CoA delta isomerase 2, mitochondrial OS=Homo sapiens OX=9606 GN=ECI2 PE=1 SV=1;sp|O75521|ECI2_HUMAN Enoyl-CoA delta isomerase 2 OS=Homo sapiens OX=9606 GN=ECI2 PE=1 SV=4;tr|F1LLU7|F1LLU7_HUMAN Enoyl-CoA delta isomerase	605195	647348	573157	634222	578620	595853	610765	580682	594144	19.207	19.3042	19.1286	19.2746	19.1423	19.1846	19.2203	19.1474	19.1805	0.990686	0.852309	0.978031	0.621463
Q14527;A0A0C4DGA6;H7C5K0	Q14527;A0A0C4DGA6	35;35;11	35;35;11	35;35;11	Helicase-like transcription factor	HLTF	sp|Q14527|HLTF_HUMAN Helicase-like transcription factor OS=Homo sapiens OX=9606 GN=HLTF PE=1 SV=2;tr|A0A0C4DGA6|A0A0C4DGA6_HUMAN Helicase-like transcription factor OS=Homo sapiens OX=9606 GN=HLTF PE=1 SV=1	1.52099e+06	1.53995e+06	1.51647e+06	1.43613e+06	1503100	1.47927e+06	1.42826e+06	1.43796e+06	1.44448e+06	20.5366	20.5545	20.5323	20.4538	20.5195	20.4965	20.4458	20.4556	20.4621	0.965285	0.104462	0.941735	0.000831621
A0A0C4DGB0;Q9UIL1	A0A0C4DGB0;Q9UIL1	1;1	1;1	1;1	Short coiled-coil protein	SCOC	tr|A0A0C4DGB0|A0A0C4DGB0_HUMAN Short coiled-coil protein OS=Homo sapiens OX=9606 GN=SCOC PE=1 SV=1;sp|Q9UIL1|SCOC_HUMAN Short coiled-coil protein OS=Homo sapiens OX=9606 GN=SCOC PE=1 SV=2	18949.5	20218.2	23934.1	20951	25791	21198.9	19034.9	21966.6	21367.9	14.2099	14.3034	14.5468	14.3547	14.6546	14.3717	14.2164	14.423	14.3832	1.07669	0.486717	0.988392	0.922125
A0A6Q8PH20;A0A0C4DGB5;B7Z574;A0A6Q8PG72;A0A6Q8PGG5;H0Y7F0;E7EQ12;E7EQA0;F8W7E0;H0YA91;A0A6Q8PFL0;E9PSG1;H0Y944;A0A0C4DGD1;D6RBR1;D6RGF7;E7EN75;D6RC54;A0A6Q8PG40;A0A6Q8PFR3;D6RAA8	A0A6Q8PH20;A0A0C4DGB5;B7Z574;A0A6Q8PG72;A0A6Q8PGG5;H0Y7F0;E7EQ12;E7EQA0	34;34;30;30;30;24;19;18;16;13;10;8;8;8;7;6;5;3;3;3;3	34;34;30;30;30;24;19;18;16;13;10;8;8;8;7;6;5;3;3;3;3	3;3;0;0;0;0;0;0;3;3;0;3;3;0;3;3;3;0;3;0;0		CAST	tr|A0A6Q8PH20|A0A6Q8PH20_HUMAN Calpain inhibitor OS=Homo sapiens OX=9606 GN=CAST PE=1 SV=1;tr|A0A0C4DGB5|A0A0C4DGB5_HUMAN Calpain inhibitor OS=Homo sapiens OX=9606 GN=CAST PE=1 SV=2;tr|B7Z574|B7Z574_HUMAN Calpain inhibitor OS=Homo sapiens OX=9606 GN=CAST P	2.0866e+06	2.00357e+06	2.2518e+06	2.10069e+06	2108900	1.98804e+06	2.15411e+06	2.11267e+06	2.15916e+06	20.9927	20.9341	21.1026	21.0024	21.0081	20.9229	21.0387	21.0106	21.042	0.977242	0.609012	1.01324	0.71951
A0A0C4DGC9;Q8TDR2;Q8N165	A0A0C4DGC9;Q8TDR2	3;3;1	3;3;1	3;3;1	Serine/threonine-protein kinase 35	STK35	tr|A0A0C4DGC9|A0A0C4DGC9_HUMAN Serine/threonine-protein kinase 35 (Fragment) OS=Homo sapiens OX=9606 GN=STK35 PE=1 SV=1;sp|Q8TDR2|STK35_HUMAN Serine/threonine-protein kinase 35 OS=Homo sapiens OX=9606 GN=STK35 PE=1 SV=2	26242.7	29412.7	29690.2	30845	27122	29828.6	29888	28876.1	30326.2	14.6796	14.8442	14.8577	14.9127	14.7272	14.8644	14.8673	14.8176	14.8883	1.02871	0.63481	1.04388	0.384302
A0A0C4DGE4;A0A286YF28;A0A0J9YW33;Q13277	A0A0C4DGE4;A0A286YF28;A0A0J9YW33;Q13277	5;5;5;5	5;5;5;5	5;5;5;5	Syntaxin-3	STX3	tr|A0A0C4DGE4|A0A0C4DGE4_HUMAN Syntaxin-3 (Fragment) OS=Homo sapiens OX=9606 GN=STX3 PE=1 SV=1;tr|A0A286YF28|A0A286YF28_HUMAN Syntaxin-3 OS=Homo sapiens OX=9606 GN=STX3 PE=1 SV=1;tr|A0A0J9YW33|A0A0J9YW33_HUMAN Syntaxin-3 OS=Homo sapiens OX=9606 GN=STX3 PE=	95125.3	89366.1	94321.3	98031.8	107580	106661	108552	108848	103567	16.5375	16.4474	16.5253	16.581	16.7151	16.7027	16.728	16.732	16.6602	1.12001	0.0411526	1.15119	0.00569338
E9PIY1;A0A0C4DGG1;Q9UKS6;E9PJ75;E9PNM9;E9PJ33	E9PIY1;A0A0C4DGG1;Q9UKS6;E9PJ75;E9PNM9	7;7;7;4;4;2	7;7;7;4;4;2	7;7;7;4;4;2	Protein kinase C and casein kinase substrate in neurons protein 3	PACSIN3	tr|E9PIY1|E9PIY1_HUMAN Protein kinase C and casein kinase substrate in neurons protein 3 OS=Homo sapiens OX=9606 GN=PACSIN3 PE=1 SV=1;tr|A0A0C4DGG1|A0A0C4DGG1_HUMAN Protein kinase C and casein kinase substrate in neurons protein 3 (Fragment) OS=Homo sapien	185608	177294	175252	175226	177860	172203	182074	179101	174507	17.5019	17.4358	17.4191	17.4189	17.4404	17.3937	17.4742	17.4504	17.4129	0.976095	0.312612	0.995407	0.846915
A0A0C4DGG3;Q8NHM5	A0A0C4DGG3;Q8NHM5	5;5	4;4	4;4	Lysine-specific demethylase 2B	KDM2B	tr|A0A0C4DGG3|A0A0C4DGG3_HUMAN Lysine-specific demethylase 2B OS=Homo sapiens OX=9606 GN=KDM2B PE=1 SV=1;sp|Q8NHM5|KDM2B_HUMAN Lysine-specific demethylase 2B OS=Homo sapiens OX=9606 GN=KDM2B PE=1 SV=1	90878.5	92689.6	91136.4	95114.7	87867	87149.1	87951.4	82933.2	87092.2	16.4717	16.5001	16.4757	16.5374	16.423	16.4112	16.4244	16.3397	16.4103	0.983351	0.596835	0.939107	0.0613837
Q14839;F5GWX5;A0A2R8Y425;A0A2R8YFK9;A0A2U3TZM0;A0A2R8Y5J0;A0A2R8Y212;A0A2R8Y521;A0A0C4DGG9;A0A2R8YFD8;A0A2R8YDJ9;A0A2R8YD40;A0A2R8Y8C1;A0A2R8Y445;A0A2R8YER1;A0A2R8Y4X2;A0A2R8YDW2;A0A2R8Y5Z7;A0A2R8Y685;A0A2R8Y5M9;A0A2R8Y7I0;A0A2R8Y8B3;A0A2R8Y7M9;A0A2R8YE38;K7EMY3;F2Z2R5;F5H6N4;A0A2R8Y6G9;A0A2R8Y7X1;K7EPV1;H7C2H0;K7ESA5;A0A2R8Y795	Q14839;F5GWX5;A0A2R8Y425;A0A2R8YFK9;A0A2U3TZM0;A0A2R8Y5J0;A0A2R8Y212;A0A2R8Y521;A0A0C4DGG9;A0A2R8YFD8;A0A2R8YDJ9;A0A2R8YD40;A0A2R8Y8C1;A0A2R8Y445;A0A2R8YER1;A0A2R8Y4X2;A0A2R8YDW2;A0A2R8Y5Z7;A0A2R8Y685	75;75;75;75;75;75;75;75;75;73;70;67;63;61;61;57;55;45;39;34;32;31;29;28;15;6;4;4;2;1;1;1;1	75;75;75;75;75;75;75;75;75;73;70;67;63;61;61;57;55;45;39;34;32;31;29;28;15;6;4;4;2;1;1;1;1	54;54;54;54;54;54;54;54;54;52;49;47;44;42;42;38;36;31;26;23;24;23;22;21;0;0;4;4;2;0;0;0;1	Chromodomain-helicase-DNA-binding protein 4	CHD4	sp|Q14839|CHD4_HUMAN Chromodomain-helicase-DNA-binding protein 4 OS=Homo sapiens OX=9606 GN=CHD4 PE=1 SV=2;tr|F5GWX5|F5GWX5_HUMAN DNA helicase OS=Homo sapiens OX=9606 GN=CHD4 PE=1 SV=1;tr|A0A2R8Y425|A0A2R8Y425_HUMAN DNA helicase (Fragment) OS=Homo sapiens	6.40557e+06	6.32833e+06	6.20379e+06	6.00176e+06	6259600	6.1518e+06	6.12618e+06	6.16398e+06	6.02939e+06	22.6109	22.5934	22.5647	22.517	22.5776	22.5526	22.5466	22.5554	22.5236	0.972303	0.145723	0.967359	0.050057
A0A0C4DGH0;Q5ZPR3;H0YL10;H0YN29;H0YLT8;H0YN85;H0YK40;H0YK59	A0A0C4DGH0;Q5ZPR3;H0YL10	5;5;3;2;1;1;1;1	5;5;3;2;1;1;1;1	5;5;3;2;1;1;1;1	CD276 antigen	CD276	tr|A0A0C4DGH0|A0A0C4DGH0_HUMAN CD276 antigen OS=Homo sapiens OX=9606 GN=CD276 PE=1 SV=1;sp|Q5ZPR3|CD276_HUMAN CD276 antigen OS=Homo sapiens OX=9606 GN=CD276 PE=1 SV=1;tr|H0YL10|H0YL10_HUMAN CD276 antigen (Fragment) OS=Homo sapiens OX=9606 GN=CD276 PE=1 SV=	163316	165436	159564	165675	165700	163808	163041	177358	157619	17.3173	17.3359	17.2838	17.338	17.3382	17.3216	17.3149	17.4363	17.2661	1.01406	0.314808	1.01987	0.656118
A0A0C4DGH3;Q9Y6R0;M0R0Q4;M0QZV7;M0QXQ4;M0QYC2	A0A0C4DGH3;Q9Y6R0	5;5;2;2;2;2	5;5;2;2;2;2	5;5;2;2;2;2	Numb-like protein	NUMBL	tr|A0A0C4DGH3|A0A0C4DGH3_HUMAN Numb-like protein OS=Homo sapiens OX=9606 GN=NUMBL PE=1 SV=1;sp|Q9Y6R0|NUMBL_HUMAN Numb-like protein OS=Homo sapiens OX=9606 GN=NUMBL PE=1 SV=1	134048	137090	143897	142412	147470	135557	138001	139651	139097	17.0324	17.0648	17.1347	17.1197	17.1701	17.0485	17.0743	17.0915	17.0857	1.02507	0.487976	1.00413	0.849188
A0JNW5;A0A0C4DGH6;H0YHT7	A0JNW5;A0A0C4DGH6	6;6;1	6;6;1	6;6;1	UHRF1-binding protein 1-like	UHRF1BP1L	sp|A0JNW5|UH1BL_HUMAN UHRF1-binding protein 1-like OS=Homo sapiens OX=9606 GN=UHRF1BP1L PE=1 SV=2;tr|A0A0C4DGH6|A0A0C4DGH6_HUMAN UHRF1-binding protein 1-like OS=Homo sapiens OX=9606 GN=UHRF1BP1L PE=1 SV=1	107402	105839	109510	143209	113430	127976	108808	106784	106291	16.7127	16.6915	16.7407	17.1278	16.7914	16.9655	16.7314	16.7043	16.6977	1.19167	0.123435	0.997307	0.839557
A0A0C4DGJ7;Q8WUH1;H0YIM9;H0YID9;H0YHA3;H0YHB4;H0YJ25;H0YIM3	A0A0C4DGJ7;Q8WUH1;H0YIM9;H0YID9;H0YHA3	4;4;3;3;3;1;1;1	1;1;1;0;0;0;0;0	1;1;1;0;0;0;0;0	Protein Churchill	CHURC1;CHURC1-FNTB	tr|A0A0C4DGJ7|A0A0C4DGJ7_HUMAN Protein Churchill OS=Homo sapiens OX=9606 GN=CHURC1 PE=3 SV=1;sp|Q8WUH1|CHUR_HUMAN Protein Churchill OS=Homo sapiens OX=9606 GN=CHURC1 PE=1 SV=2;tr|H0YIM9|H0YIM9_HUMAN Protein Churchill (Fragment) OS=Homo sapiens OX=9606 GN=C	45280.3	42395.9	45739.3	50670.1	50549	48843.1	44364.5	79927.6	46304.1	15.4666	15.3716	15.4811	15.6288	15.6254	15.5759	15.4371	16.2864	15.4989	1.12477	0.0222562	1.27868	0.385705
A0A0C4DGN6;Q9Y2X7;J3QRU8;J3QLH1;K7EN79;J3QQI0	A0A0C4DGN6;Q9Y2X7;J3QRU8	9;9;8;3;2;1	9;9;8;3;2;1	8;8;7;3;1;1	ARF GTPase-activating protein GIT1	GIT1	tr|A0A0C4DGN6|A0A0C4DGN6_HUMAN ARF GTPase-activating protein GIT1 OS=Homo sapiens OX=9606 GN=GIT1 PE=1 SV=1;sp|Q9Y2X7|GIT1_HUMAN ARF GTPase-activating protein GIT1 OS=Homo sapiens OX=9606 GN=GIT1 PE=1 SV=2;tr|J3QRU8|J3QRU8_HUMAN ARF GTPase-activating prote	159691	158841	155068	170673	165210	161915	169101	170064	167565	17.2849	17.2772	17.2425	17.3809	17.3339	17.3049	17.3675	17.3757	17.3544	1.05109	0.0627438	1.06995	0.00763028
E7EU35;A0A0C4DGP0	E7EU35;A0A0C4DGP0	1;1	1;1	1;1		PITPNC1	tr|E7EU35|E7EU35_HUMAN Cytoplasmic phosphatidylinositol transfer protein 1 OS=Homo sapiens OX=9606 GN=PITPNC1 PE=1 SV=3;tr|A0A0C4DGP0|A0A0C4DGP0_HUMAN Cytoplasmic phosphatidylinositol transfer protein 1 OS=Homo sapiens OX=9606 GN=PITPNC1 PE=1 SV=1	34683.8	31589.9	34666.1	33102.9	34025	33148.5	34942.9	33959.7	33143.5	15.082	14.9472	15.0812	15.0147	15.0543	15.0167	15.0927	15.0515	15.0164	0.993428	0.87377	1.01096	0.759802
A0A0C4DGQ5;P04632;K7ELJ7;K7EM73;K7EIV0;A0A075B7C0;K7EKD8;U3KQE2;U3KPR7;K7ES78;K7EMQ1;Q96L46	A0A0C4DGQ5;P04632;K7ELJ7;K7EM73;K7EIV0;A0A075B7C0;K7EKD8;U3KQE2	9;9;8;7;6;6;6;5;3;2;2;1	9;9;8;7;6;6;6;5;3;2;2;1	9;9;8;7;6;6;6;5;3;2;2;1	Calpain small subunit 1	CAPNS1	tr|A0A0C4DGQ5|A0A0C4DGQ5_HUMAN Calcium-activated neutral proteinase small subunit OS=Homo sapiens OX=9606 GN=CAPNS1 PE=1 SV=1;sp|P04632|CPNS1_HUMAN Calpain small subunit 1 OS=Homo sapiens OX=9606 GN=CAPNS1 PE=1 SV=1;tr|K7ELJ7|K7ELJ7_HUMAN Calcium-activated	468900	470513	467311	473493	448330	453551	456702	456389	467998	18.8389	18.8439	18.834	18.853	18.7742	18.7909	18.8009	18.7999	18.8361	0.977714	0.302797	0.981778	0.14877
A0A0C4DGQ8;Q6IAN0;J3QKT1;J3KRS1;J3QLK1;J3QLJ8	A0A0C4DGQ8;Q6IAN0	8;8;3;2;1;1	8;8;3;2;1;1	8;8;3;2;1;1	Dehydrogenase/reductase SDR family member 7B	DHRS7B	tr|A0A0C4DGQ8|A0A0C4DGQ8_HUMAN Dehydrogenase/reductase SDR family member 7B OS=Homo sapiens OX=9606 GN=DHRS7B PE=1 SV=1;sp|Q6IAN0|DRS7B_HUMAN Dehydrogenase/reductase SDR family member 7B OS=Homo sapiens OX=9606 GN=DHRS7B PE=1 SV=2	260928	255438	246701	241879	266800	257654	241516	258672	248551	17.9933	17.9626	17.9124	17.8839	18.0254	17.9751	17.8818	17.9808	17.9232	1.00428	0.917121	0.981223	0.501185
P39656;A0A0C4DGS1;U3KQ84	P39656;A0A0C4DGS1;U3KQ84	15;15;8	15;15;8	15;15;8	Dolichyl-diphosphooligosaccharide--protein glycosyltransferase 48 kDa subunit	DDOST	sp|P39656|OST48_HUMAN Dolichyl-diphosphooligosaccharide--protein glycosyltransferase 48 kDa subunit OS=Homo sapiens OX=9606 GN=DDOST PE=1 SV=4;tr|A0A0C4DGS1|A0A0C4DGS1_HUMAN Dolichyl-diphosphooligosaccharide--protein glycosyltransferase 48 kDa subunit OS=H	1.64439e+06	1.65949e+06	1.52678e+06	1.51343e+06	1541500	1.62581e+06	1.56842e+06	1.5687e+06	1.55469e+06	20.6491	20.6623	20.5421	20.5294	20.5559	20.6327	20.5809	20.5811	20.5682	0.968965	0.411688	0.971258	0.393388
A0A0C4DGU2;Q9Y4U1	A0A0C4DGU2;Q9Y4U1	3;3	3;3	3;3	Methylmalonic aciduria and homocystinuria type C protein	MMACHC	tr|A0A0C4DGU2|A0A0C4DGU2_HUMAN Alkylcobalamin:glutathione S-alkyltransferase OS=Homo sapiens OX=9606 GN=MMACHC PE=1 SV=1;sp|Q9Y4U1|MMAC_HUMAN Cyanocobalamin reductase / alkylcobalamin dealkylase OS=Homo sapiens OX=9606 GN=MMACHC PE=1 SV=3	48113.9	46568.9	42070	48291	49540	48944.6	46086.7	48075.2	45890.7	15.5542	15.5071	15.3605	15.5595	15.5963	15.5789	15.4921	15.553	15.4859	1.07329	0.212671	1.02413	0.605908
H3BMH7;A0A0C4DGU8;Q5XUX0	H3BMH7;A0A0C4DGU8;Q5XUX0	1;1;1	1;1;1	1;1;1	F-box only protein 31	FBXO31	tr|H3BMH7|H3BMH7_HUMAN Uncharacterized protein (Fragment) OS=Homo sapiens OX=9606 PE=4 SV=1;tr|A0A0C4DGU8|A0A0C4DGU8_HUMAN F-box only protein 31 OS=Homo sapiens OX=9606 GN=FBXO31 PE=1 SV=1;sp|Q5XUX0|FBX31_HUMAN F-box only protein 31 OS=Homo sapiens OX=9606	2009.86	1697.05	2237.48	1937.29	2578.2	2107.84	1961.33	1643.38	2071.43	10.9729	10.7288	11.1277	10.9198	11.3321	11.0415	10.9376	10.6825	11.0164	1.11421	0.410925	0.954873	0.697685
A0A0C4DGV9;P49917	A0A0C4DGV9;P49917	2;2	2;2	2;2	DNA ligase;DNA ligase 4	LIG4	tr|A0A0C4DGV9|A0A0C4DGV9_HUMAN DNA ligase OS=Homo sapiens OX=9606 GN=LIG4 PE=1 SV=1;sp|P49917|DNLI4_HUMAN DNA ligase 4 OS=Homo sapiens OX=9606 GN=LIG4 PE=1 SV=2	15968.1	15411.3	15042.5	16619.2	15930	15870.1	15263.5	16257.4	14761.8	13.9629	13.9117	13.8768	14.0206	13.9595	13.954	13.8978	13.9888	13.8496	1.04303	0.13942	0.997001	0.921923
B4DGY6;A0A0C4DGW0;Q9NV92;A0A3B3IRK3;H7C5F7	B4DGY6;A0A0C4DGW0;Q9NV92;A0A3B3IRK3;H7C5F7	2;2;2;1;1	2;2;2;1;1	2;2;2;1;1	NEDD4 family-interacting protein 2	NDFIP2	tr|B4DGY6|B4DGY6_HUMAN NEDD4 family-interacting protein 2 OS=Homo sapiens OX=9606 GN=NDFIP2 PE=1 SV=1;tr|A0A0C4DGW0|A0A0C4DGW0_HUMAN NEDD4 family-interacting protein 2 OS=Homo sapiens OX=9606 GN=NDFIP2 PE=1 SV=1;sp|Q9NV92|NFIP2_HUMAN NEDD4 family-interacti	1946.08	1684.25	2475.53	2282.51	2704.6	3751.94	3283.51	2918.56	3240.11	10.9264	10.7179	11.2735	11.1564	11.4012	11.8734	11.681	11.511	11.6618	1.43126	0.134999	1.54641	0.046221
A0A0C4DGX8;Q15904;A6NLC6;A0A7I2YQA5;A0A7I2V3T8;A6QRJ1;H7C2Y8;A0A7I2V2G3;H7C0T7;F2Z3L8	A0A0C4DGX8;Q15904	9;9;4;4;4;3;2;1;1;1	9;9;4;4;4;3;2;1;1;1	9;9;4;4;4;3;2;1;1;1	V-type proton ATPase subunit S1	ATP6AP1	tr|A0A0C4DGX8|A0A0C4DGX8_HUMAN V-type proton ATPase subunit S1 (Fragment) OS=Homo sapiens OX=9606 GN=ATP6AP1 PE=1 SV=2;sp|Q15904|VAS1_HUMAN V-type proton ATPase subunit S1 OS=Homo sapiens OX=9606 GN=ATP6AP1 PE=1 SV=2	515631	532404	516080	507198	486050	503603	485662	482743	478318	18.976	19.0222	18.9772	18.9522	18.8907	18.9419	18.8896	18.8809	18.8676	0.956996	0.0623044	0.924947	0.0090765
A0A0C4DGZ1;Q8N5P1	A0A0C4DGZ1;Q8N5P1	10;10	10;10	10;10	Zinc finger CCCH domain-containing protein 8	ZC3H8	tr|A0A0C4DGZ1|A0A0C4DGZ1_HUMAN Zinc finger CCCH domain-containing protein 8 OS=Homo sapiens OX=9606 GN=ZC3H8 PE=1 SV=1;sp|Q8N5P1|ZC3H8_HUMAN Zinc finger CCCH domain-containing protein 8 OS=Homo sapiens OX=9606 GN=ZC3H8 PE=1 SV=2	424993	425592	472828	414146	427600	424855	444433	424515	452645	18.6971	18.6991	18.851	18.6598	18.7059	18.6966	18.7616	18.6955	18.788	0.957072	0.350252	0.998625	0.991252
A0A0C4DH22;A0A1B0GTW6;Q9H4G0;Q4VXN0;H0Y482	A0A0C4DH22;A0A1B0GTW6;Q9H4G0;Q4VXN0	4;4;4;2;1	1;1;1;0;1	1;1;1;0;1	Band 4.1-like protein 1	EPB41L1	tr|A0A0C4DH22|A0A0C4DH22_HUMAN Band 4.1-like protein 1 OS=Homo sapiens OX=9606 GN=EPB41L1 PE=1 SV=1;tr|A0A1B0GTW6|A0A1B0GTW6_HUMAN Band 4.1-like protein 1 OS=Homo sapiens OX=9606 GN=EPB41L1 PE=1 SV=2;sp|Q9H4G0|E41L1_HUMAN Band 4.1-like protein 1 OS=Homo sa	19291.7	18782.7	19549.9	21134.2	17382	18317.7	20018	20187.3	19770.1	14.2357	14.1971	14.2549	14.3673	14.0853	14.161	14.289	14.3012	14.271	0.986283	0.798976	1.0408	0.0566188
A0A0D9SEI3;A0A0D9SER5;A0A0D9SEN2;P21127;J3KS35;E7ESP2;E9PFJ2;A0A087WYI9;A0A087X1I0;Q5QPQ9;Q13882	A0A0D9SEI3;A0A0D9SER5;A0A0D9SEN2;P21127	23;23;23;23;3;3;2;2;2;1;1	23;23;23;23;3;3;2;2;2;1;1	3;3;3;3;0;0;0;0;0;0;0	Cyclin-dependent kinase 11B	CDK11B	tr|A0A0D9SEI3|A0A0D9SEI3_HUMAN Cyclin-dependent kinase 11B OS=Homo sapiens OX=9606 GN=CDK11B PE=1 SV=1;tr|A0A0D9SER5|A0A0D9SER5_HUMAN Cyclin-dependent kinase 11B OS=Homo sapiens OX=9606 GN=CDK11B PE=1 SV=1;tr|A0A0D9SEN2|A0A0D9SEN2_HUMAN Cyclin-dependent ki	1.34908e+06	1.29843e+06	1.26419e+06	1.34868e+06	1352200	1.32258e+06	1.33123e+06	1.35873e+06	1.34524e+06	20.3635	20.3083	20.2698	20.3631	20.3669	20.3349	20.3443	20.3738	20.3594	1.02857	0.267083	1.03157	0.232695
F5GY05;A0A0D9SEJ5;Q96EK7	F5GY05;A0A0D9SEJ5;Q96EK7	13;13;13	13;13;13	13;13;13	Constitutive coactivator of peroxisome proliferator-activated receptor gamma	FAM120B	tr|F5GY05|F5GY05_HUMAN Constitutive coactivator of peroxisome proliferator-activated receptor gamma OS=Homo sapiens OX=9606 GN=FAM120B PE=1 SV=1;tr|A0A0D9SEJ5|A0A0D9SEJ5_HUMAN Constitutive coactivator of peroxisome proliferator-activated receptor gamma OS=	108718	107922	105878	109153	110880	113533	108030	105331	109091	16.7302	16.7196	16.692	16.736	16.7586	16.7928	16.7211	16.6846	16.7352	1.03426	0.0808538	0.999794	0.985597
A0A0D9SES8;H0YL70;Q04726;H0YKT5;H0YKN8;H0YNT2;H0YLI3;H0YNI7;H0YKH0;H0YLW9;H0Y5S0;K7EJR7	A0A0D9SES8;H0YL70;Q04726;H0YKT5;H0YKN8;H0YNT2;H0YLI3;H0YNI7;H0YKH0;H0YLW9	18;18;18;17;17;15;11;10;9;9;1;1	18;18;18;17;17;15;11;10;9;9;1;1	11;11;11;10;10;8;9;4;8;8;0;0	Transducin-like enhancer protein 3	TLE3	tr|A0A0D9SES8|A0A0D9SES8_HUMAN Transducin-like enhancer protein 3 OS=Homo sapiens OX=9606 GN=TLE3 PE=1 SV=1;tr|H0YL70|H0YL70_HUMAN Transducin-like enhancer protein 3 OS=Homo sapiens OX=9606 GN=TLE3 PE=1 SV=1;sp|Q04726|TLE3_HUMAN Transducin-like enhancer pr	1.29887e+06	1.23354e+06	1.25293e+06	1.26466e+06	1405300	1.31454e+06	1.32282e+06	1.35679e+06	1.33789e+06	20.3088	20.2344	20.2569	20.2703	20.4224	20.3261	20.3352	20.3718	20.3515	1.05261	0.239914	1.06133	0.0415601
A0A0D9SEU5;R4GMX8;Q6VN20;R4GNA3;R4GN91;R4GMX7	A0A0D9SEU5;R4GMX8;Q6VN20	8;8;8;2;2;1	7;7;7;1;1;1	7;7;7;1;1;1	Ran-binding protein 10	RANBP10	tr|A0A0D9SEU5|A0A0D9SEU5_HUMAN Ran-binding protein 10 OS=Homo sapiens OX=9606 GN=RANBP10 PE=1 SV=1;tr|R4GMX8|R4GMX8_HUMAN Ran-binding protein 10 OS=Homo sapiens OX=9606 GN=RANBP10 PE=1 SV=1;sp|Q6VN20|RBP10_HUMAN Ran-binding protein 10 OS=Homo sapiens OX=96	162253	161808	165387	176717	168590	168576	174831	168960	178181	17.3079	17.3039	17.3355	17.4311	17.3632	17.363	17.4156	17.3663	17.443	1.04993	0.0735712	1.06645	0.0377451
A0A0D9SF44;A0A0R4J2E2;A0A7P0N5L0;Q9Y3T6;A0A0D9SG39;E5RHX3;E5RIQ4;E5RIK1;H0YBU3	A0A0D9SF44;A0A0R4J2E2;A0A7P0N5L0;Q9Y3T6	5;5;5;5;2;2;2;2;1	5;5;5;5;2;2;2;2;1	5;5;5;5;2;2;2;2;1	R3H and coiled-coil domain-containing protein 1	R3HCC1	tr|A0A0D9SF44|A0A0D9SF44_HUMAN R3H and coiled-coil domain-containing protein 1 OS=Homo sapiens OX=9606 GN=R3HCC1 PE=1 SV=1;tr|A0A0R4J2E2|A0A0R4J2E2_HUMAN R3H and coiled-coil domain-containing protein 1 OS=Homo sapiens OX=9606 GN=R3HCC1 PE=1 SV=1;tr|A0A7P0N	51641	52772.9	51183.7	53137.1	49555	51967.4	50738.9	53812.5	52755.6	15.6562	15.6875	15.6434	15.6974	15.5967	15.6653	15.6308	15.7157	15.687	0.993971	0.796507	1.01099	0.621002
A0A2R8Y4A4;O00571;A0A0D9SF53;A0A0D9SG12;A0A2R8YF78;A0A0D9SFB3;A0A2R8YFS5;A0A2R8YFR4;A0A2R8YCW1;A0A2U3TZJ9;A0A2R8Y5G6;A0A2R8Y645;F6S8Q4;A0A2R8YDH3;A0A2R8Y7T2;A0A2R8YDT5;O15523;A0A0J9YVQ7;A0A087WVZ1;A0A2R8Y650;A0A2R8YCU0;C9J081;C9J8G5;A0A087WX09;A0A2R8YF89;Q9NQI0;A0A2R8Y4D2;D6RCM4;H0Y960;A0A2R8Y770	A0A2R8Y4A4;O00571;A0A0D9SF53;A0A0D9SG12;A0A2R8YF78;A0A0D9SFB3;A0A2R8YFS5;A0A2R8YFR4;A0A2R8YCW1;A0A2U3TZJ9;A0A2R8Y5G6;A0A2R8Y645;F6S8Q4;A0A2R8YDH3;A0A2R8Y7T2;A0A2R8YDT5;O15523	41;41;41;41;41;41;41;40;40;40;40;40;39;33;32;32;27;12;10;9;9;7;5;5;5;2;2;2;1;1	40;40;40;40;40;40;40;39;39;39;39;39;38;32;31;31;26;12;10;9;9;7;5;5;5;2;2;2;1;1	39;39;39;39;39;39;39;39;39;39;39;39;37;31;31;31;26;12;10;8;8;7;5;4;5;2;2;2;1;0	ATP-dependent RNA helicase DDX3X;ATP-dependent RNA helicase DDX3Y	DDX3X;DDX3Y	tr|A0A2R8Y4A4|A0A2R8Y4A4_HUMAN RNA helicase OS=Homo sapiens OX=9606 GN=DDX3X PE=1 SV=1;sp|O00571|DDX3X_HUMAN ATP-dependent RNA helicase DDX3X OS=Homo sapiens OX=9606 GN=DDX3X PE=1 SV=3;tr|A0A0D9SF53|A0A0D9SF53_HUMAN RNA helicase OS=Homo sapiens OX=9606 GN=	6.79452e+06	6.84798e+06	6.36762e+06	6.86274e+06	6771900	6.73998e+06	6.7844e+06	6.87993e+06	6.73869e+06	22.6959	22.7072	22.6023	22.7104	22.6911	22.6843	22.6938	22.714	22.684	1.01822	0.508224	1.01963	0.481616
A0A0D9SF54;A0A0D9SFF6;A0A0D9SFH4;A0A5F9ZHC3;A0A1B0GTB7;A0A1B0GV13;A0A1B0GW19;A0A1B0GWE2;A0A1B0GUH3;REV__C9J6B6;REV__C9JF13;REV__E7EX73;REV__E9PGM1;REV__E7EUU4;REV__A0A7I2Y1C3;REV__Q04637	A0A0D9SF54	141;8;3;3;2;2;1;1;1;1;1;1;1;1;1;1	1;0;0;0;0;0;0;0;0;0;0;0;0;0;0;0	1;0;0;0;0;0;0;0;0;0;0;0;0;0;0;0		SPTAN1	tr|A0A0D9SF54|A0A0D9SF54_HUMAN Spectrin alpha chain, non-erythrocytic 1 OS=Homo sapiens OX=9606 GN=SPTAN1 PE=1 SV=1	58703.3	55028	60791.3	55701.4	58644	58169.5	60716.5	58822.5	58979	15.8412	15.7479	15.8916	15.7654	15.8397	15.828	15.8898	15.8441	15.8479	0.988496	0.762446	1.02289	0.514583
A0A0D9SF60;Q99569	A0A0D9SF60;Q99569	1;1	1;1	1;1	Plakophilin-4	PKP4	tr|A0A0D9SF60|A0A0D9SF60_HUMAN Plakophilin-4 OS=Homo sapiens OX=9606 GN=PKP4 PE=1 SV=1;sp|Q99569|PKP4_HUMAN Plakophilin-4 OS=Homo sapiens OX=9606 GN=PKP4 PE=1 SV=2	40727.7	36155.6	39711.5	37103.6	37253	36805.7	39610	37056.2	39336.2	15.3137	15.1419	15.2773	15.1793	15.1851	15.1676	15.2736	15.1774	15.2636	0.953407	0.328157	0.994918	0.925446
A0A0D9SFV9;A0A0D9SFD0;A0A0R4J2G5;A0A1B0GV32	A0A0D9SFV9;A0A0D9SFD0;A0A0R4J2G5;A0A1B0GV32	1;1;1;1	1;1;1;1	1;1;1;1		MEF2C	tr|A0A0D9SFV9|A0A0D9SFV9_HUMAN Myocyte-specific enhancer factor 2C (Fragment) OS=Homo sapiens OX=9606 GN=MEF2C PE=1 SV=1;tr|A0A0D9SFD0|A0A0D9SFD0_HUMAN MADS box transcription enhancer factor 2, polypeptide C (Myocyte enhancer factor 2C), isoform CRA_e OS=H	9369.28	10412.2	10283.6	9903.35	8597.2	7959.26	8597.47	8107.05	7702.85	13.1937	13.346	13.3281	13.2737	13.0697	12.9584	13.0697	12.985	12.9112	0.880084	0.167234	0.811817	0.0106386
A0A0D9SFE4;A0A0D9SFB1;A0A0U1RQP1;Q05193;A0A1B0GU67;A0A1B0GUX5	A0A0D9SFE4;A0A0D9SFB1;A0A0U1RQP1;Q05193;A0A1B0GU67	20;19;19;19;12;9	13;12;12;12;7;5	11;10;10;10;5;4	Dynamin-1	DNM1	tr|A0A0D9SFE4|A0A0D9SFE4_HUMAN Dynamin GTPase OS=Homo sapiens OX=9606 GN=DNM1 PE=1 SV=1;tr|A0A0D9SFB1|A0A0D9SFB1_HUMAN Dynamin GTPase OS=Homo sapiens OX=9606 GN=DNM1 PE=1 SV=1;tr|A0A0U1RQP1|A0A0U1RQP1_HUMAN Dynamin GTPase OS=Homo sapiens OX=9606 GN=DNM1 PE	180394	176120	174884	180608	181500	175586	184066	178765	186394	17.4608	17.4262	17.416	17.4625	17.4696	17.4218	17.4899	17.4477	17.508	1.01185	0.447109	1.03355	0.10639
A0A0D9SFK2;Q92614;H0YEV9;A0A1B0GWJ6	A0A0D9SFK2;Q92614	22;22;6;1	22;22;6;1	22;22;6;1	Unconventional myosin-XVIIIa	MYO18A	tr|A0A0D9SFK2|A0A0D9SFK2_HUMAN Unconventional myosin-XVIIIa OS=Homo sapiens OX=9606 GN=MYO18A PE=1 SV=1;sp|Q92614|MY18A_HUMAN Unconventional myosin-XVIIIa OS=Homo sapiens OX=9606 GN=MYO18A PE=1 SV=3	439683	424824	439252	447561	435950	434086	456649	452936	446888	18.7461	18.6965	18.7447	18.7717	18.7338	18.7276	18.8007	18.7889	18.7696	1.01061	0.514664	1.04043	0.0514937
A0A0D9SFL3;B0QYK0;C9JGE3;Q01844	A0A0D9SFL3;B0QYK0;C9JGE3;Q01844	9;9;9;9	9;9;9;9	2;2;2;2	RNA-binding protein EWS	EWSR1	tr|A0A0D9SFL3|A0A0D9SFL3_HUMAN RNA-binding protein EWS OS=Homo sapiens OX=9606 GN=EWSR1 PE=1 SV=1;tr|B0QYK0|B0QYK0_HUMAN RNA-binding protein EWS OS=Homo sapiens OX=9606 GN=EWSR1 PE=1 SV=1;tr|C9JGE3|C9JGE3_HUMAN EWS RNA-binding protein variant 6 OS=Homo sap	851322	843051	861289	894480	888730	904542	888216	936773	901080	19.6993	19.6853	19.7161	19.7707	19.7614	19.7868	19.7606	19.8373	19.7813	1.05169	0.00369406	1.06668	0.041856
A0A0D9SFM0;Q149N8;H7C2W2;K4DI94	A0A0D9SFM0;Q149N8	5;5;2;1	5;5;2;1	5;5;2;1	E3 ubiquitin-protein ligase SHPRH	SHPRH	tr|A0A0D9SFM0|A0A0D9SFM0_HUMAN E3 ubiquitin-protein ligase SHPRH OS=Homo sapiens OX=9606 GN=SHPRH PE=1 SV=1;sp|Q149N8|SHPRH_HUMAN E3 ubiquitin-protein ligase SHPRH OS=Homo sapiens OX=9606 GN=SHPRH PE=1 SV=2	26487.7	25625	28920.5	25866.4	28413	27128.2	28263.8	27253.7	28409.3	14.693	14.6453	14.8198	14.6588	14.7943	14.7275	14.7867	14.7342	14.7941	1.00462	0.914421	1.03571	0.426871
A0A0D9SFP2;E9PF18;Q16836;A0A0A0MSE2;A0A804HLB5;A0A1W2PNM1;A0A1W2PQ78;A0A1W2PQV5;A0A804HKJ2;A0A1W2PQC2;A0A1W2PRT2;A0A804HJW7;A0A1W2PQ55;A0A804HJK7;A0A1W2PP40	A0A0D9SFP2;E9PF18;Q16836;A0A0A0MSE2;A0A804HLB5;A0A1W2PNM1;A0A1W2PQ78;A0A1W2PQV5;A0A804HKJ2;A0A1W2PQC2;A0A1W2PRT2;A0A804HJW7	10;10;10;9;8;7;6;6;6;5;5;5;3;3;3	10;10;10;9;8;7;6;6;6;5;5;5;3;3;3	10;10;10;9;8;7;6;6;6;5;5;5;3;3;3	Hydroxyacyl-coenzyme A dehydrogenase, mitochondrial	HADH	tr|A0A0D9SFP2|A0A0D9SFP2_HUMAN Hydroxyacyl-coenzyme A dehydrogenase, mitochondrial OS=Homo sapiens OX=9606 GN=HADH PE=1 SV=1;tr|E9PF18|E9PF18_HUMAN Hydroxyacyl-coenzyme A dehydrogenase, mitochondrial OS=Homo sapiens OX=9606 GN=HADH PE=1 SV=2;sp|Q16836|HCDH	1.14722e+06	1.1076e+06	1.01587e+06	1.08211e+06	1172800	1.09695e+06	1.12525e+06	1.15677e+06	1.08258e+06	20.1297	20.079	19.9543	20.0454	20.1615	20.0651	20.1018	20.1417	20.046	1.02482	0.60023	1.02871	0.525822
A0A0X1KG75;A0A0D9SG04;Q53SF7;A0A0B4J1Z0;A0A7P0TAB9;C9JWZ0;F8WEK0;A0A7P0TAY7;C9JAU3	A0A0X1KG75;A0A0D9SG04;Q53SF7;A0A0B4J1Z0	4;4;4;2;1;1;1;1;1	4;4;4;2;1;1;1;1;1	4;4;4;2;1;1;1;1;1	Cordon-bleu protein-like 1	COBLL1	tr|A0A0X1KG75|A0A0X1KG75_HUMAN Cordon-bleu protein-like 1 OS=Homo sapiens OX=9606 GN=COBLL1 PE=1 SV=2;tr|A0A0D9SG04|A0A0D9SG04_HUMAN Cordon-bleu protein-like 1 OS=Homo sapiens OX=9606 GN=COBLL1 PE=1 SV=2;sp|Q53SF7|COBL1_HUMAN Cordon-bleu protein-like 1 OS=	59259.1	60863.8	62669.6	64795.4	61735	60674.3	59617.4	60887.6	59243.3	15.8547	15.8933	15.9355	15.9836	15.9138	15.8888	15.8634	15.8939	15.8544	1.02414	0.405881	0.983346	0.428296
A0A0D9SG71;A0A0R4J2E5;P49459;A0A0D9SEZ6	A0A0D9SG71;A0A0R4J2E5;P49459;A0A0D9SEZ6	2;2;2;1	2;2;2;1	2;2;2;1	Ubiquitin-conjugating enzyme E2 A	UBE2A	tr|A0A0D9SG71|A0A0D9SG71_HUMAN Ubiquitin-conjugating enzyme E2 A OS=Homo sapiens OX=9606 GN=UBE2A PE=1 SV=1;tr|A0A0R4J2E5|A0A0R4J2E5_HUMAN Ubiquitin-conjugating enzyme E2 A OS=Homo sapiens OX=9606 GN=UBE2A PE=1 SV=1;sp|P49459|UBE2A_HUMAN Ubiquitin-conjugat	267276	290594	286184	333927	300390	335852	275385	300958	313384	18.028	18.1486	18.1266	18.3492	18.1965	18.3575	18.0711	18.1992	18.2576	1.14942	0.0410292	1.05411	0.330639
A0A0D9SG79;Q9NZ09	A0A0D9SG79;Q9NZ09	3;3	3;3	3;3	Ubiquitin-associated protein 1	UBAP1	tr|A0A0D9SG79|A0A0D9SG79_HUMAN Ubiquitin-associated protein 1 (Fragment) OS=Homo sapiens OX=9606 GN=UBAP1 PE=1 SV=1;sp|Q9NZ09|UBAP1_HUMAN Ubiquitin-associated protein 1 OS=Homo sapiens OX=9606 GN=UBAP1 PE=1 SV=1	104325	121604	117691	115114	101490	112729	113813	99450.3	104346	16.6707	16.8918	16.8446	16.8127	16.631	16.7825	16.7963	16.6017	16.671	0.958423	0.530124	0.924305	0.271666
A0A0D9SGE8;Q8IWS0;Q5JRC6;REV__J3QSD7;REV__Q9NYV4	A0A0D9SGE8;Q8IWS0;Q5JRC6	15;15;12;1;1	15;15;12;1;1	15;15;12;1;1	PHD finger protein 6	PHF6	tr|A0A0D9SGE8|A0A0D9SGE8_HUMAN PHD finger protein 6 OS=Homo sapiens OX=9606 GN=PHF6 PE=1 SV=1;sp|Q8IWS0|PHF6_HUMAN PHD finger protein 6 OS=Homo sapiens OX=9606 GN=PHF6 PE=1 SV=1;tr|Q5JRC6|Q5JRC6_HUMAN PHD finger protein 6 OS=Homo sapiens OX=9606 GN=PHF6 PE	1.4156e+06	1.38445e+06	1.33505e+06	1.39287e+06	1318400	1.31592e+06	1.41612e+06	1.34012e+06	1.33054e+06	20.433	20.4009	20.3485	20.4096	20.3304	20.3276	20.4335	20.3539	20.3436	0.973903	0.353985	0.988314	0.673254
A0A1B0GV11;A0A0D9SGH0;A0A7I2V2B0;Q92581	A0A1B0GV11;A0A0D9SGH0;A0A7I2V2B0;Q92581	1;1;1;1	1;1;1;1	1;1;1;1	Sodium/hydrogen exchanger 6	SLC9A6	tr|A0A1B0GV11|A0A1B0GV11_HUMAN Sodium/hydrogen exchanger OS=Homo sapiens OX=9606 GN=SLC9A6 PE=1 SV=1;tr|A0A0D9SGH0|A0A0D9SGH0_HUMAN Sodium/hydrogen exchanger OS=Homo sapiens OX=9606 GN=SLC9A6 PE=1 SV=5;tr|A0A7I2V2B0|A0A7I2V2B0_HUMAN Sodium/hydrogen exchang	15130.9	12715.4	13606.4	16306.7	15357	15431.3	12957.7	13008.3	14594	13.8852	13.6343	13.732	13.9932	13.9066	13.9136	13.6615	13.6671	13.8331	1.13612	0.110643	0.978464	0.762832
J3KPK1;C9JFZ1;A0A0D9SGJ6;J3KQV8;O43426;C9JW66;C9J1Z6;H7BZ56;H7BZC2	J3KPK1;C9JFZ1;A0A0D9SGJ6;J3KQV8;O43426;C9JW66	8;8;8;8;8;6;2;1;1	8;8;8;8;8;6;2;1;1	8;8;8;8;8;6;2;1;1	Synaptojanin-1	SYNJ1	tr|J3KPK1|J3KPK1_HUMAN Phosphoinositide 5-phosphatase OS=Homo sapiens OX=9606 GN=SYNJ1 PE=1 SV=2;tr|C9JFZ1|C9JFZ1_HUMAN Phosphoinositide 5-phosphatase OS=Homo sapiens OX=9606 GN=SYNJ1 PE=1 SV=1;tr|A0A0D9SGJ6|A0A0D9SGJ6_HUMAN Phosphoinositide 5-phosphatase	89601.9	95196.6	101788	102736	120040	99555.5	97340	101013	90922.8	16.4512	16.5386	16.6352	16.6486	16.8732	16.6032	16.5707	16.6242	16.4724	1.12473	0.180062	1.00938	0.849281
A0A0G2JH68;O60610;A0A140T8Z0;H9KV28;A0A2R8Y5N1;B4E2I7;H7C2W8;A0A2R8YEF8	A0A0G2JH68;O60610;A0A140T8Z0;H9KV28;A0A2R8Y5N1	43;43;42;40;39;5;4;4	43;43;42;40;39;5;4;4	43;43;42;40;39;5;4;4	Protein diaphanous homolog 1	DIAPH1	tr|A0A0G2JH68|A0A0G2JH68_HUMAN Protein diaphanous homolog 1 OS=Homo sapiens OX=9606 GN=DIAPH1 PE=1 SV=1;sp|O60610|DIAP1_HUMAN Protein diaphanous homolog 1 OS=Homo sapiens OX=9606 GN=DIAPH1 PE=1 SV=2;tr|A0A140T8Z0|A0A140T8Z0_HUMAN Protein diaphanous homolog	3.52872e+06	3.44427e+06	3372590	3.54768e+06	3481300	3.42555e+06	3.49855e+06	3.39792e+06	3.38618e+06	21.7507	21.7158	21.6854	21.7584	21.7312	21.7079	21.7383	21.6962	21.6912	1.01053	0.560367	0.993917	0.736522
A0A0G2JHC2;Q6NYC8;A0A1B0GTR8;A0A590UK59	A0A0G2JHC2;Q6NYC8	4;4;1;1	4;4;1;1	4;4;1;1	Phostensin	PPP1R18	tr|A0A0G2JHC2|A0A0G2JHC2_HUMAN PPP1R18 OS=Homo sapiens OX=9606 GN=PPP1R18 PE=1 SV=1;sp|Q6NYC8|PPR18_HUMAN Phostensin OS=Homo sapiens OX=9606 GN=PPP1R18 PE=1 SV=1	1701.19	2156.83	3797.01	1522.64	3513.3	4937.91	5094.87	5038.48	7130.51	10.7323	11.0747	11.8906	10.5724	11.7786	12.2697	12.3148	12.2988	12.7998	1.30292	0.643952	2.25523	0.0504949
A0A0G2JIS2;Q96KQ7;A2ABF8;A0A0G2JIR1;A2ABF9;A0A0G2JK64;A0A0G2JRR0;A0A0G2JRN8	A0A0G2JIS2;Q96KQ7;A2ABF8;A0A0G2JIR1;A2ABF9;A0A0G2JK64;A0A0G2JRR0;A0A0G2JRN8	15;15;14;14;14;14;13;13	14;14;13;13;13;13;12;12	14;14;13;13;13;13;12;12	Histone-lysine N-methyltransferase EHMT2	EHMT2	tr|A0A0G2JIS2|A0A0G2JIS2_HUMAN Histone-lysine N-methyltransferase EHMT2 OS=Homo sapiens OX=9606 GN=EHMT2 PE=1 SV=1;sp|Q96KQ7|EHMT2_HUMAN Histone-lysine N-methyltransferase EHMT2 OS=Homo sapiens OX=9606 GN=EHMT2 PE=1 SV=3;tr|A2ABF8|A2ABF8_HUMAN Histone-lysi	421946	396819	413256	418637	425670	421123	424612	434656	429419	18.6867	18.5981	18.6567	18.6753	18.6994	18.6839	18.6958	18.7295	18.712	1.02712	0.269233	1.04599	0.11558
A0A0G2JIW1;P0DMV9;P0DMV8;V9GZ37	A0A0G2JIW1;P0DMV9;P0DMV8;V9GZ37	48;48;48;33	43;43;43;30	22;22;22;13	Heat shock 70 kDa protein 1B;Heat shock 70 kDa protein 1A	HSPA1B;HSPA1A	tr|A0A0G2JIW1|A0A0G2JIW1_HUMAN Heat shock 70 kDa protein 1B OS=Homo sapiens OX=9606 GN=HSPA1B PE=1 SV=1;sp|P0DMV9|HS71B_HUMAN Heat shock 70 kDa protein 1B OS=Homo sapiens OX=9606 GN=HSPA1B PE=1 SV=1;sp|P0DMV8|HS71A_HUMAN Heat shock 70 kDa protein 1A OS=Hom	2.3651e+07	2.32343e+07	2.18536e+07	2.01677e+07	19631000	1.96341e+07	2.10671e+07	2.10174e+07	2.03359e+07	24.4954	24.4698	24.3814	24.2655	24.2266	24.2269	24.3285	24.3251	24.2775	0.864616	0.0166117	0.90808	0.0391379
O95870;A0A0G2JJD3;A0A0G2JI89	O95870;A0A0G2JJD3;A0A0G2JI89	4;4;3	4;4;3	4;4;3	Abhydrolase domain-containing protein 16A	ABHD16A	sp|O95870|ABHGA_HUMAN Phosphatidylserine lipase ABHD16A OS=Homo sapiens OX=9606 GN=ABHD16A PE=1 SV=3;tr|A0A0G2JJD3|A0A0G2JJD3_HUMAN Alpha/beta hydrolase domain-containing protein 16A OS=Homo sapiens OX=9606 GN=ABHD16A PE=1 SV=1;tr|A0A0G2JI89|A0A0G2JI89_HUM	75793.1	76216.4	76822.4	75195.4	78424	77877.6	76323	81688.5	84146.7	16.2098	16.2178	16.2292	16.1984	16.259	16.2489	16.2198	16.3178	16.3606	1.01165	0.476847	1.05824	0.191213
H0Y6K2;A0A140T9E9;A0A0G2JK44;P25440;A0A140T9V2;A0A0G2JHL0;A0A140T9F7;U3KQA6;A0A0G2JHN8;A0A140T9I1;E9PIQ3;H0Y799;A0A140T9X8;E9PKQ9;H0YDJ7;U3KPW0	H0Y6K2;A0A140T9E9;A0A0G2JK44;P25440;A0A140T9V2;A0A0G2JHL0;A0A140T9F7;U3KQA6	24;24;24;24;19;18;18;16;11;11;9;8;8;4;1;1	23;23;23;23;19;18;18;16;10;10;9;8;8;4;1;1	23;23;23;23;19;18;18;16;10;10;9;8;8;4;1;1	Bromodomain-containing protein 2	BRD2	tr|H0Y6K2|H0Y6K2_HUMAN Bromodomain-containing protein 2 (Fragment) OS=Homo sapiens OX=9606 GN=BRD2 PE=1 SV=1;tr|A0A140T9E9|A0A140T9E9_HUMAN Bromodomain-containing protein 2 (Fragment) OS=Homo sapiens OX=9606 GN=BRD2 PE=1 SV=1;tr|A0A0G2JK44|A0A0G2JK44_HUMAN	1.29259e+06	1.28776e+06	1.27114e+06	1.2927e+06	1303800	1.275e+06	1.275e+06	1.30191e+06	1.27955e+06	20.3018	20.2964	20.2777	20.302	20.3143	20.2821	20.2821	20.3122	20.2872	1.00519	0.56719	1.00129	0.884777
A0A0G2JKR7;P28702;A0A087WZ88;P48443;A0A0G2JHI1	A0A0G2JKR7;P28702;A0A087WZ88;P48443	6;6;4;4;2	6;6;4;4;2	2;2;0;0;0	Retinoic acid receptor RXR-beta;Retinoic acid receptor RXR-gamma	RXRB;RXRG	tr|A0A0G2JKR7|A0A0G2JKR7_HUMAN Retinoic acid receptor RXR-beta OS=Homo sapiens OX=9606 GN=RXRB PE=1 SV=1;sp|P28702|RXRB_HUMAN Retinoic acid receptor RXR-beta OS=Homo sapiens OX=9606 GN=RXRB PE=1 SV=2;tr|A0A087WZ88|A0A087WZ88_HUMAN Retinoic acid receptor RX	169795	160100	160270	164754	158390	153277	164703	154359	159604	17.3734	17.2886	17.2901	17.33	17.2731	17.2258	17.3295	17.2359	17.2841	0.971962	0.374433	0.976541	0.429204
B7ZL25;B4E0K6;A0A0G2JL52;A0A140TA45;A0A0G2JIA5;A0A140TA36;A0A140TA40;A0A0A0MTG1;A0A140T8Y0;A0A140TA35;Q5ST30;B7ZCJ6;A2ABL6	B7ZL25;B4E0K6;A0A0G2JL52;A0A140TA45;A0A0G2JIA5;A0A140TA36;A0A140TA40;A0A0A0MTG1;A0A140T8Y0;A0A140TA35;Q5ST30	8;8;8;7;7;7;6;6;6;6;6;2;1	8;8;8;7;7;7;6;6;6;6;6;2;1	8;8;8;7;7;7;6;6;6;6;6;2;1	Valine--tRNA ligase, mitochondrial	VARS2	tr|B7ZL25|B7ZL25_HUMAN Valyl-tRNA synthetase OS=Homo sapiens OX=9606 GN=VARS2 PE=1 SV=1;tr|B4E0K6|B4E0K6_HUMAN Valyl-tRNA synthetase OS=Homo sapiens OX=9606 GN=VARS2 PE=1 SV=1;tr|A0A0G2JL52|A0A0G2JL52_HUMAN Valyl-tRNA synthetase OS=Homo sapiens OX=9606 GN=	286825	274777	271149	295297	299350	307442	288570	311662	299325	18.1298	18.0679	18.0487	18.1718	18.1915	18.23	18.1386	18.2496	18.1914	1.08326	0.0221158	1.08023	0.055221
A0A0G2JNZ5;A0A0G2JLB3;P04062;A0A0G2JNZ0	A0A0G2JNZ5;A0A0G2JLB3;P04062;A0A0G2JNZ0	11;11;11;9	11;11;11;9	11;11;11;9	Glucosylceramidase	GBA	tr|A0A0G2JNZ5|A0A0G2JNZ5_HUMAN Glucosylceramidase OS=Homo sapiens OX=9606 GN=GBA PE=1 SV=1;tr|A0A0G2JLB3|A0A0G2JLB3_HUMAN Glucosylceramidase OS=Homo sapiens OX=9606 GN=GBA PE=1 SV=1;sp|P04062|GLCM_HUMAN Lysosomal acid glucosylceramidase OS=Homo sapiens OX=	568932	590697	556564	571853	551340	566238	564498	545853	538764	19.1179	19.1721	19.0862	19.1253	19.0726	19.111	19.1066	19.0582	19.0393	0.984406	0.498559	0.960915	0.151934
A0A0G2JMZ8;Q16625	A0A0G2JMZ8;Q16625	3;3	3;3	3;3	Occludin	OCLN	tr|A0A0G2JMZ8|A0A0G2JMZ8_HUMAN Occludin OS=Homo sapiens OX=9606 GN=OCLN PE=1 SV=1;sp|Q16625|OCLN_HUMAN Occludin OS=Homo sapiens OX=9606 GN=OCLN PE=1 SV=1	21904.7	20109.3	23883.6	21544	21125	22235	20616.6	21525	20919.3	14.4189	14.2956	14.5437	14.395	14.3667	14.4405	14.3315	14.3937	14.3525	0.984923	0.822868	0.956954	0.492669
A0A0G2JNU3;A6H8Y1;H0YCV8;A0A0G2JN16;A0A0A0MRX7	A0A0G2JNU3;A6H8Y1;H0YCV8	4;4;2;1;1	4;4;2;1;1	4;4;2;1;1	Transcription factor TFIIIB component B homolog	BDP1	tr|A0A0G2JNU3|A0A0G2JNU3_HUMAN Transcription factor TFIIIB component B homolog OS=Homo sapiens OX=9606 GN=BDP1 PE=1 SV=1;sp|A6H8Y1|BDP1_HUMAN Transcription factor TFIIIB component B homolog OS=Homo sapiens OX=9606 GN=BDP1 PE=1 SV=3;tr|H0YCV8|H0YCV8_HUM	10580.3	11408	15352.1	10719.7	13175	12793.3	13340	13576.5	13457.9	13.3691	13.4778	13.9061	13.388	13.6855	13.6431	13.7035	13.7288	13.7162	0.982533	0.952531	1.08125	0.505803
A0A0G2JQE3;H0YB78;A0A0U1RR18;A0A0G2JNW7;Q9Y666	A0A0G2JQE3;H0YB78;A0A0U1RR18;A0A0G2JNW7;Q9Y666	2;2;2;2;2	2;2;2;2;2	2;2;2;2;2	Solute carrier family 12 member 7	SLC12A7	tr|A0A0G2JQE3|A0A0G2JQE3_HUMAN Solute carrier family 12 member 7 (Fragment) OS=Homo sapiens OX=9606 GN=SLC12A7 PE=1 SV=1;tr|H0YB78|H0YB78_HUMAN Solute carrier family 12 member 7 (Fragment) OS=Homo sapiens OX=9606 GN=SLC12A7 PE=1 SV=2;tr|A0A0U1RR18|A0A0U1RR	19696.7	16243.7	18485.4	17032.1	19809	20752.7	18834.7	20574.7	20179.1	14.2657	13.9876	14.1741	14.056	14.2739	14.341	14.2011	14.3286	14.3006	1.05821	0.531849	1.09486	0.238998
A0A0G2JNZ2;A0A0G2JPP5;A0A669KB89;Q14160;A0A0G2JMS7;H0YCG0;A0A669KAX5;H0YDF9	A0A0G2JNZ2;A0A0G2JPP5;A0A669KB89;Q14160;A0A0G2JMS7	32;32;32;32;29;13;6;2	32;32;32;32;29;13;6;2	29;29;29;29;29;13;6;2	Protein scribble homolog	SCRIB	tr|A0A0G2JNZ2|A0A0G2JNZ2_HUMAN Protein scribble homolog OS=Homo sapiens OX=9606 GN=SCRIB PE=1 SV=1;tr|A0A0G2JPP5|A0A0G2JPP5_HUMAN Protein scribble homolog OS=Homo sapiens OX=9606 GN=SCRIB PE=1 SV=1;tr|A0A669KB89|A0A669KB89_HUMAN Protein scribble homolog OS	1.02513e+06	1.01816e+06	1.01718e+06	1.03179e+06	1019500	1.00057e+06	1.04339e+06	1.02567e+06	1.00035e+06	19.9674	19.9575	19.9561	19.9767	19.9594	19.9324	19.9928	19.9681	19.9321	0.997188	0.781358	1.00292	0.843224
A0A0G2JP78;A0A0G2JPT5;O75943;A0A0G2JNH5;D6RAW6;H0Y9T7;A0A0G2JP31	A0A0G2JP78;A0A0G2JPT5;O75943;A0A0G2JNH5	3;3;3;2;1;1;1	3;3;3;2;1;1;1	3;3;3;2;1;1;1	Cell cycle checkpoint protein RAD17	RAD17	tr|A0A0G2JP78|A0A0G2JP78_HUMAN Cell cycle checkpoint protein RAD17 OS=Homo sapiens OX=9606 GN=RAD17 PE=1 SV=1;tr|A0A0G2JPT5|A0A0G2JPT5_HUMAN Cell cycle checkpoint protein RAD17 OS=Homo sapiens OX=9606 GN=RAD17 PE=1 SV=1;sp|O75943|RAD17_HUMAN Cell cycle che	6563.6	6785.97	8099.92	9510.54	7266.1	9195.98	9465.71	9872.3	7817.99	12.6803	12.7283	12.9837	13.2153	12.827	13.1668	13.2085	13.2692	12.9326	1.21087	0.156937	1.26604	0.0730179
Q8MH48;Q5RJ85;A0A0G2JPQ3;P17693	Q8MH48;Q5RJ85;A0A0G2JPQ3;P17693	3;3;3;3	1;1;1;1	1;1;1;1	HLA class I histocompatibility antigen, alpha chain G	HLA-G	tr|Q8MH48|Q8MH48_HUMAN HLA class I histocompatibility antigen, alpha chain G OS=Homo sapiens OX=9606 GN=HLA-G PE=1 SV=1;tr|Q5RJ85|Q5RJ85_HUMAN HLA class I histocompatibility antigen, alpha chain G OS=Homo sapiens OX=9606 GN=HLA-G PE=1 SV=1;tr|A0A0G2JPQ3|A0	143605	147261	144908	138345	147330	148276	136436	143991	135840	17.1317	17.168	17.1448	17.0779	17.1687	17.1779	17.0579	17.1356	17.0515	0.995818	0.858162	0.955235	0.119374
H0Y6V4;A0A0G2JQF6;H0Y6P5;Q5TG12;E9PGC5;Q15262	H0Y6V4;A0A0G2JQF6;H0Y6P5;Q5TG12;E9PGC5;Q15262	1;1;1;1;1;1	1;1;1;1;1;1	1;1;1;1;1;1	Protein-tyrosine-phosphatase;Receptor-type tyrosine-protein phosphatase kappa	PTPRK	tr|H0Y6V4|H0Y6V4_HUMAN Receptor-type tyrosine-protein phosphatase kappa (Fragment) OS=Homo sapiens OX=9606 GN=PTPRK PE=1 SV=1;tr|A0A0G2JQF6|A0A0G2JQF6_HUMAN Receptor-type tyrosine-protein phosphatase kappa (Fragment) OS=Homo sapiens OX=9606 GN=PTPRK PE=1 S	3529.33	2936.57	3228.03	2925.96	3066.2	2720.44	2404.08	2799.61	2513.26	11.7852	11.5199	11.6564	11.5147	11.5822	11.4096	11.2313	11.451	11.2953	0.898769	0.184272	0.796061	0.0322369
A0A0J9YVP6;A0A0J9YYL3;A0A0J9YXX5;Q9UHX1;A0A0J9YXJ8;A0A0J9YVR6;E9PQ56;A0A0J9YWM1;H0YEM1;E9PN18;E9PMU7;E9PL19;H0YCP8	A0A0J9YVP6;A0A0J9YYL3;A0A0J9YXX5;Q9UHX1;A0A0J9YXJ8;A0A0J9YVR6;E9PQ56;A0A0J9YWM1;H0YEM1;E9PN18	25;24;24;24;23;17;17;16;16;13;12;9;6	25;24;24;24;23;17;17;16;16;13;12;9;6	25;24;24;24;23;17;17;16;16;13;12;9;6	Poly(U)-binding-splicing factor PUF60	PUF60	tr|A0A0J9YVP6|A0A0J9YVP6_HUMAN 60 kDa poly(U)-binding-splicing factor (Fragment) OS=Homo sapiens OX=9606 GN=PUF60 PE=1 SV=1;tr|A0A0J9YYL3|A0A0J9YYL3_HUMAN 60 kDa poly(U)-binding-splicing factor (Fragment) OS=Homo sapiens OX=9606 GN=PUF60 PE=1 SV=1;tr|A0A0J	3.72866e+06	3.72731e+06	3.67887e+06	3.90418e+06	3919900	3.81612e+06	3.94737e+06	3.96797e+06	3.90806e+06	21.8302	21.8297	21.8108	21.8966	21.9024	21.8637	21.9125	21.92	21.898	1.04539	0.0178089	1.06184	0.000671795
F6RP06;A0A0J9YW18;Q12983	F6RP06;A0A0J9YW18;Q12983	1;1;1	1;1;1	1;1;1	BCL2/adenovirus E1B 19 kDa protein-interacting protein 3	BNIP3	tr|F6RP06|F6RP06_HUMAN BCL2/adenovirus E1B 19 kDa protein-interacting protein 3 (Fragment) OS=Homo sapiens OX=9606 GN=BNIP3 PE=1 SV=1;tr|A0A0J9YW18|A0A0J9YW18_HUMAN BCL2/adenovirus E1B 19 kDa protein-interacting protein 3 (Fragment) OS=Homo sapiens OX=9606	19126.7	16971.6	15265.7	15237.8	14266	14286.3	14568	12923.9	13226.5	14.2233	14.0508	13.898	13.8954	13.8003	13.8023	13.8305	13.6578	13.6911	0.852542	0.128209	0.792741	0.0511693
E9PJ24;B7ZM65;F8WEF5;A0A0J9YYB5;A0A0J9YWD5;Q9P1Y6;A0A0J9YX88	E9PJ24;B7ZM65;F8WEF5;A0A0J9YYB5;A0A0J9YWD5;Q9P1Y6;A0A0J9YX88	9;9;9;9;9;9;7	8;8;8;8;8;8;7	8;8;8;8;8;8;7	PHD and RING finger domain-containing protein 1	PHRF1	tr|E9PJ24|E9PJ24_HUMAN PHD and RING finger domain-containing protein 1 OS=Homo sapiens OX=9606 GN=PHRF1 PE=1 SV=1;tr|B7ZM65|B7ZM65_HUMAN PHD and RING finger domain-containing protein 1 OS=Homo sapiens OX=9606 GN=PHRF1 PE=1 SV=1;tr|F8WEF5|F8WEF5_HUMAN PHD a	169704	171893	187339	170094	175890	172425	173756	173397	178904	17.3727	17.3912	17.5153	17.376	17.4243	17.3956	17.4067	17.4037	17.4488	0.980097	0.60565	0.994557	0.899094
A0A0J9YWR7;A0A0J9YXE4;Q8N2F6;A0A0J9YXV5;H7C2M7;C9J5N7;A0A0J9YY38;H7BXQ8	A0A0J9YWR7;A0A0J9YXE4;Q8N2F6;A0A0J9YXV5;H7C2M7;C9J5N7;A0A0J9YY38;H7BXQ8	4;4;4;3;3;3;2;2	4;4;4;3;3;3;2;2	4;4;4;3;3;3;2;2	Armadillo repeat-containing protein 10	ARMC10	tr|A0A0J9YWR7|A0A0J9YWR7_HUMAN Armadillo repeat-containing protein 10 (Fragment) OS=Homo sapiens OX=9606 GN=ARMC10 PE=1 SV=1;tr|A0A0J9YXE4|A0A0J9YXE4_HUMAN Armadillo repeat-containing protein 10 (Fragment) OS=Homo sapiens OX=9606 GN=ARMC10 PE=1 SV=1;sp|Q8N	16875.2	17287.5	15782.7	17805.2	17711	19532.6	17817.6	17892.8	19220.7	14.0426	14.0774	13.9461	14.12	14.1124	14.2536	14.121	14.1271	14.2304	1.10218	0.0829202	1.09982	0.0609234
V9GYD9;Q5VZZ6;A0A0J9YX66;A0A1B0GU44;E9PC62;A0A1B0GUN8;A0A0J9YXJ0;O95319;V9GY47;A0A0J9YXK1	V9GYD9;Q5VZZ6;A0A0J9YX66;A0A1B0GU44;E9PC62;A0A1B0GUN8;A0A0J9YXJ0;O95319	7;7;7;7;7;7;7;7;2;2	4;4;4;4;4;4;4;4;1;1	4;4;4;4;4;4;4;4;1;1	CUGBP Elav-like family member 2	CELF2	tr|V9GYD9|V9GYD9_HUMAN CUGBP Elav-like family member 2 OS=Homo sapiens OX=9606 GN=CELF2 PE=1 SV=1;tr|Q5VZZ6|Q5VZZ6_HUMAN CUGBP Elav-like family member 2 OS=Homo sapiens OX=9606 GN=CELF2 PE=1 SV=2;tr|A0A0J9YX66|A0A0J9YX66_HUMAN CUGBP Elav-like family member	98095.6	105627	110510	111626	106190	105047	109873	106943	100852	16.5819	16.6886	16.7538	16.7683	16.6963	16.6807	16.7455	16.7065	16.6219	1.02747	0.528759	1.01093	0.804446
A0A0J9YXF2;Q15165;G3XAK4;A0A0J9YXU7;A0A2Q2SAK4;A0A0J9YYF3;A0A0J9YXM1	A0A0J9YXF2;Q15165;G3XAK4	7;6;4;2;1;1;1	7;6;4;2;1;1;1	7;6;4;2;1;1;1	Serum paraoxonase/arylesterase 2	PON2	tr|A0A0J9YXF2|A0A0J9YXF2_HUMAN Paraoxonase OS=Homo sapiens OX=9606 GN=PON2 PE=1 SV=1;sp|Q15165|PON2_HUMAN Serum paraoxonase/arylesterase 2 OS=Homo sapiens OX=9606 GN=PON2 PE=1 SV=4;tr|G3XAK4|G3XAK4_HUMAN Paraoxonase OS=Homo sapiens OX=9606 GN=PON2 PE=1 SV=	61050	63355.9	55285.8	68777.4	76413	80608.6	67030.2	80341	72883.2	15.8977	15.9512	15.7546	16.0696	16.2215	16.2986	16.0325	16.2938	16.1533	1.25659	0.0218353	1.22574	0.0409458
A0A0J9YXM6;Q562E7	A0A0J9YXM6;Q562E7	2;2	2;2	2;2	WD repeat-containing protein 81	WDR81	tr|A0A0J9YXM6|A0A0J9YXM6_HUMAN WD repeat-containing protein 81 OS=Homo sapiens OX=9606 GN=WDR81 PE=1 SV=1;sp|Q562E7|WDR81_HUMAN WD repeat-containing protein 81 OS=Homo sapiens OX=9606 GN=WDR81 PE=1 SV=2	12042.1	13293.8	11330.1	12713.8	14091	14131.9	13438	14272.4	13464.4	13.5558	13.6985	13.4679	13.6341	13.7825	13.7867	13.714	13.8009	13.7169	1.11648	0.134097	1.12297	0.112143
A0A0J9YYG8;Q8TDM6;A0A0A0MSL1	A0A0J9YYG8;Q8TDM6;A0A0A0MSL1	2;2;1	2;2;1	2;2;1	Disks large homolog 5	DLG5	tr|A0A0J9YYG8|A0A0J9YYG8_HUMAN Disks large homolog 5 (Fragment) OS=Homo sapiens OX=9606 GN=DLG5 PE=1 SV=1;sp|Q8TDM6|DLG5_HUMAN Disks large homolog 5 OS=Homo sapiens OX=9606 GN=DLG5 PE=1 SV=4;tr|A0A0A0MSL1|A0A0A0MSL1_HUMAN Disks large homolog 5 (Fragment) O	10453.7	11464.5	13895.9	13408.2	12864	13073.5	12685	15729.2	15250.8	13.3517	13.4849	13.7624	13.7108	13.6511	13.6744	13.6308	13.9412	13.8966	1.09861	0.351157	1.21921	0.138158
A0A0J9YYJ0;Q8N129	A0A0J9YYJ0;Q8N129	4;4	4;4	4;4	Protein canopy homolog 4	CNPY4	tr|A0A0J9YYJ0|A0A0J9YYJ0_HUMAN Protein canopy homolog 4 (Fragment) OS=Homo sapiens OX=9606 GN=CNPY4 PE=1 SV=1;sp|Q8N129|CNPY4_HUMAN Protein canopy homolog 4 OS=Homo sapiens OX=9606 GN=CNPY4 PE=1 SV=1	34871.1	35307.2	34735.6	31737	35287	33514.3	33515.7	35540.9	34447.4	15.0897	15.1077	15.0841	14.9539	15.1068	15.0325	15.0325	15.1172	15.0721	0.958294	0.289918	0.986561	0.505952
P43243;A0A0R4J2E8;D6REM6;D6R991;B3KM87;H0Y8T4;D6R9F3;D6RBS2;D6RCM3;D6REK4;D6R8Z5;A0A1B0GX04;D6RIA2;D6RB45;D6RE02;D6RAY2;D6RAM9;D6RBI2;D6RBK5	P43243;A0A0R4J2E8;D6REM6;D6R991	36;36;34;22;16;11;3;3;3;3;3;3;2;2;2;2;2;2;1	1;1;1;0;1;0;0;0;0;0;0;0;0;0;0;0;0;0;0	1;1;1;0;1;0;0;0;0;0;0;0;0;0;0;0;0;0;0	Matrin-3	MATR3	sp|P43243|MATR3_HUMAN Matrin-3 OS=Homo sapiens OX=9606 GN=MATR3 PE=1 SV=2;tr|A0A0R4J2E8|A0A0R4J2E8_HUMAN Matrin-3 OS=Homo sapiens OX=9606 GN=MATR3 PE=1 SV=1;tr|D6REM6|D6REM6_HUMAN Matrin-3 OS=Homo sapiens OX=9606 GN=MATR3 PE=1 SV=1;tr|D6R991|D6R991_HUMAN M	47469	62334.5	57357.8	55081.5	59563	53355.6	56220.8	64915.9	54017.9	15.5347	15.9277	15.8077	15.7493	15.8621	15.7034	15.7788	15.9863	15.7211	1.00502	0.914087	1.04782	0.640471
Q12894;A0A0R4J2F6;H7C444	Q12894;A0A0R4J2F6;H7C444	6;6;3	6;6;3	6;6;3	Interferon-related developmental regulator 2	IFRD2	sp|Q12894|IFRD2_HUMAN Interferon-related developmental regulator 2 OS=Homo sapiens OX=9606 GN=IFRD2 PE=1 SV=3;tr|A0A0R4J2F6|A0A0R4J2F6_HUMAN Interferon-related developmental regulator 2 OS=Homo sapiens OX=9606 GN=IFRD2 PE=1 SV=1;tr|H7C444|H7C444_HUMAN Inte	83823.2	89810.1	87762.9	90761.2	83291	85555.8	84252.4	87825.2	86641.5	16.3551	16.4546	16.4213	16.4698	16.3459	16.3846	16.3624	16.4223	16.4028	0.993159	0.838096	0.989759	0.697973
A0A0S2Z4G6;P09493;H0YKP3;A0A087WTJ7;A0A494C0V8;H0YLS7;K7ELP0;A0A494C0I0	A0A0S2Z4G6;P09493;H0YKP3	19;19;13;7;5;3;3;1	10;10;5;3;4;2;2;1	1;1;1;1;0;0;0;0	Tropomyosin alpha-1 chain	TPM1	tr|A0A0S2Z4G6|A0A0S2Z4G6_HUMAN Tropomyosin 1 (Alpha), isoform CRA_o (Fragment) OS=Homo sapiens OX=9606 GN=TPM1 PE=1 SV=1;sp|P09493|TPM1_HUMAN Tropomyosin alpha-1 chain OS=Homo sapiens OX=9606 GN=TPM1 PE=1 SV=2;tr|H0YKP3|H0YKP3_HUMAN Tropomyosin alpha-1 cha	629866	607603	650565	633073	624120	630913	635986	657039	653965	19.2647	19.2128	19.3113	19.272	19.2515	19.2671	19.2786	19.3256	19.3189	1.00004	0.985545	1.03123	0.256729
A0A0S2Z5C6;O14772;A0A3B3ITB1;E9PK10;E9PMK0;E9PMM4;A6NHC7;E9PKE1;H0YDF0;V9GXZ4	A0A0S2Z5C6;O14772;A0A3B3ITB1	5;5;3;2;2;2;2;2;2;2	5;5;3;2;2;2;2;2;2;2	5;5;3;2;2;2;2;2;2;2	Fucose-1-phosphate guanylyltransferase	FPGT	tr|A0A0S2Z5C6|A0A0S2Z5C6_HUMAN Fucose-1-phosphate guanylyltransferase (Fragment) OS=Homo sapiens OX=9606 GN=FPGT PE=2 SV=1;sp|O14772|FPGT_HUMAN Fucose-1-phosphate guanylyltransferase OS=Homo sapiens OX=9606 GN=FPGT PE=1 SV=3;tr|A0A3B3ITB1|A0A3B3ITB1_HUMAN	202373	206547	200205	211787	197560	199618	204962	205369	200804	17.6267	17.6561	17.6111	17.6923	17.5919	17.6069	17.645	17.6479	17.6154	0.999737	0.979821	1.0033	0.789847
A0A1B0GU90;A0A1B0GW73;H3BNF1;A0A1B0GTV3;A0A0S2Z5D0;H3BUV4;A0A1B0GUD2;H3BUT1;A0A1B0GTU6;Q9NWW5	A0A1B0GU90;A0A1B0GW73;H3BNF1;A0A1B0GTV3;A0A0S2Z5D0;H3BUV4;A0A1B0GUD2;H3BUT1;A0A1B0GTU6;Q9NWW5	1;1;1;1;1;1;1;1;1;1	1;1;1;1;1;1;1;1;1;1	1;1;1;1;1;1;1;1;1;1	Ceroid-lipofuscinosis neuronal protein 6	CLN6	tr|A0A1B0GU90|A0A1B0GU90_HUMAN Ceroid-lipofuscinosis neuronal protein 6 (Fragment) OS=Homo sapiens OX=9606 GN=CLN6 PE=4 SV=1;tr|A0A1B0GW73|A0A1B0GW73_HUMAN Uncharacterized protein OS=Homo sapiens OX=9606 PE=4 SV=1;tr|H3BNF1|H3BNF1_HUMAN Ceroid-lipofuscinos	8363.6	9821.37	10145.4	8904.75	12824	16478	11328.1	13136	11951.1	13.0299	13.2617	13.3085	13.1204	13.6466	14.0083	13.4676	13.6812	13.5449	1.34862	0.264548	1.28538	0.0307826
C9J471;A0A0U1RQR1;H0Y329;A0A0U1RQG6;A0A0U1RQM7;A0A0U1RR06;Q9Y484;A0A0U1RQJ7;A0A0U1RR42;C9JE01;A0A0U1RQS7;C9J5L0;C9J7Q8;C9JUS5;C9JBX7	C9J471;A0A0U1RQR1;H0Y329;A0A0U1RQG6;A0A0U1RQM7;A0A0U1RR06;Q9Y484;A0A0U1RQJ7;A0A0U1RR42;C9JE01;A0A0U1RQS7;C9J5L0;C9J7Q8;C9JUS5;C9JBX7	2;2;2;2;2;2;2;1;1;1;1;1;1;1;1	2;2;2;2;2;2;2;1;1;1;1;1;1;1;1	1;1;1;1;1;1;1;1;1;1;1;1;1;1;1	WD repeat domain phosphoinositide-interacting protein 4	WDR45	tr|C9J471|C9J471_HUMAN WD repeat domain phosphoinositide-interacting protein 4 OS=Homo sapiens OX=9606 GN=WDR45 PE=1 SV=1;tr|A0A0U1RQR1|A0A0U1RQR1_HUMAN WD repeat domain phosphoinositide-interacting protein 4 (Fragment) OS=Homo sapiens OX=9606 GN=WDR45 PE=	28785.7	29651.7	27835	28627.3	24065	26926.3	25875.9	24529.5	26262.1	14.8131	14.8558	14.7646	14.8051	14.5546	14.7167	14.6593	14.5822	14.6807	0.922874	0.24121	0.888667	0.0133317
A0A0U1RQI5;Q9BX66	A0A0U1RQI5;Q9BX66	2;1	2;1	2;1	Sorbin and SH3 domain-containing protein 1	SORBS1	tr|A0A0U1RQI5|A0A0U1RQI5_HUMAN Sorbin and SH3 domain-containing protein 1 (Fragment) OS=Homo sapiens OX=9606 GN=SORBS1 PE=1 SV=1;sp|Q9BX66|SRBS1_HUMAN Sorbin and SH3 domain-containing protein 1 OS=Homo sapiens OX=9606 GN=SORBS1 PE=1 SV=3	3851.06	4066.27	5583.11	5542.82	5115	5304.16	6086.03	5956.28	5695.79	11.911	11.9895	12.4469	12.4364	12.3205	12.3729	12.5713	12.5402	12.4757	1.18233	0.256492	1.31389	0.128172
A0A0U1RQL9;A0A0U1RQS5;B3KNS4;A0A0U1RQV1;Q96A10;A0A0U1RQN3	A0A0U1RQL9;A0A0U1RQS5;B3KNS4;A0A0U1RQV1;Q96A10;A0A0U1RQN3	2;2;2;2;1;1	2;2;2;2;1;1	2;2;2;2;1;1		hCG_2043597	tr|A0A0U1RQL9|A0A0U1RQL9_HUMAN Endogenous retrovirus group K3 member 1 (Fragment) OS=Homo sapiens OX=9606 GN=ERVK3-1 PE=1 SV=1;tr|A0A0U1RQS5|A0A0U1RQS5_HUMAN Endogenous retrovirus group K3 member 1 (Fragment) OS=Homo sapiens OX=9606 GN=ERVK3-1 PE=1 SV=1;tr	132195	135958	145877	137062	138760	127246	128011	124033	125169	17.0123	17.0528	17.1544	17.0645	17.0822	16.9573	16.9659	16.9204	16.9335	0.973524	0.540072	0.911076	0.0759939
Q01484;A0A5F9ZH30;A0A5F9ZGZ5;A0A5F9ZI65;A0A5F9ZI56;A0A5F9ZH39;A0A5F9ZGY1;A0A5F9ZHG3;A0A5F9ZHQ5;A0A5F9ZHC9;A0A5F9ZI81;A0A5F9ZH70;A0A5F9ZGZ1;A0A5F9ZI30;A0A5F9ZGY4;A0A5F9ZI18;A0A5F9ZH19;A0A5F9ZHN5;A0A5F9ZI40;I6L894;A0A5F9ZGY3;A0A5F9ZHD2;A0A5F9ZHR8;D6RHE1;A0A5F9ZHE4;A0A5F9ZGX3;A0A5F9ZHS1;A0A5F9ZGS5;A0A5F9ZHL5;A0A5F9ZHY6;A0A5F9ZI15;A0A5F9ZH58;A0A5F9ZH35;A0A5F9ZI53;A0A5F9ZHJ6;A0A5F9ZH38;E9PHW9;A0A5F9ZH…	Q01484;A0A5F9ZH30;A0A5F9ZGZ5;A0A5F9ZI65;A0A5F9ZI56;A0A5F9ZH39;A0A5F9ZGY1;A0A5F9ZHG3;A0A5F9ZHQ5;A0A5F9ZHC9;A0A5F9ZI81;A0A5F9ZH70;A0A5F9ZGZ1;A0A5F9ZI30;A0A5F9ZGY4;A0A5F9ZI18;A0A5F9ZH19;A0A5F9ZHN5;A0A5F9ZI40;I6L894;A0A5F9ZGY3;A0A5F9ZHD2;A0A5F9ZHR8;D6RHE1;A0A5F9ZHE4;A0A5F9ZGX3;A0A5F9ZHS1;A0A5F9ZGS5;A0A5F9ZHL5;A0A5F9ZHY6;A0A5F9ZI15;A0A5F9ZH58;A0A5F9ZH35;A0A5F9ZI53;A0A5F9ZHJ6;A0A5F9ZH38;E9PHW9;A0A5F9ZH…	6;6;6;6;6;6;6;6;6;6;6;6;6;6;6;6;6;6;6;6;6;6;6;6;6;6;6;6;6;6;6;6;6;6;6;6;6;6;6;6;6;6;6;6;6;6;6;6;6;5;5;5;5;5;5;5;5;5;5;5;5;5;5;1	3;3;3;3;3;3;3;3;3;3;3;3;3;3;3;3;3;3;3;3;3;3;3;3;3;3;3;3;3;3;3;3;3;3;3;3;3;3;3;3;3;3;3;3;3;3;3;3;3;2;3;3;3;3;3;3;3;3;3;3;3;3;3;1	3;3;3;3;3;3;3;3;3;3;3;3;3;3;3;3;3;3;3;3;3;3;3;3;3;3;3;3;3;3;3;3;3;3;3;3;3;3;3;3;3;3;3;3;3;3;3;3;3;2;3;3;3;3;3;3;3;3;3;3;3;3;3;1	Ankyrin-2	ANK2	sp|Q01484|ANK2_HUMAN Ankyrin-2 OS=Homo sapiens OX=9606 GN=ANK2 PE=1 SV=4;tr|A0A5F9ZH30|A0A5F9ZH30_HUMAN Ankyrin-2 OS=Homo sapiens OX=9606 GN=ANK2 PE=1 SV=1;tr|A0A5F9ZGZ5|A0A5F9ZGZ5_HUMAN Ankyrin-2 (Fragment) OS=Homo sapiens OX=9606 GN=ANK2 PE=1 SV=1;tr|A0A	35553.4	49351.3	40353.8	51817.7	56900	53449.7	58575.7	63965.7	46853.6	15.1177	15.5908	15.3004	15.6612	15.7961	15.7059	15.838	15.965	15.5159	1.29466	0.098091	1.35236	0.0853209
A0A0U1RQQ9;Q6P3W7;F8VSC5;H0YIK6;F8VPW3	A0A0U1RQQ9;Q6P3W7;F8VSC5	19;19;18;2;1	19;19;18;2;1	19;19;18;2;1	SCY1-like protein 2	SCYL2	tr|A0A0U1RQQ9|A0A0U1RQQ9_HUMAN SCY1-like protein 2 OS=Homo sapiens OX=9606 GN=SCYL2 PE=1 SV=1;sp|Q6P3W7|SCYL2_HUMAN SCY1-like protein 2 OS=Homo sapiens OX=9606 GN=SCYL2 PE=1 SV=1;tr|F8VSC5|F8VSC5_HUMAN SCY1-like protein 2 (Fragment) OS=Homo sapiens OX=9606	783261	794278	754274	815223	760880	768468	768172	766666	767028	19.5791	19.5993	19.5247	19.6368	19.5373	19.5516	19.5511	19.5482	19.5489	1.00547	0.854147	0.987157	0.497472
A0A0U1RQY8;E7ET55;A0A669KB88;F5H748;B7ZLR4;P35670;F5H562;A0A669KA36	A0A0U1RQY8;E7ET55;A0A669KB88;F5H748;B7ZLR4;P35670;F5H562;A0A669KA36	3;3;3;3;3;3;2;2	3;3;3;3;3;3;2;2	3;3;3;3;3;3;2;2	Copper-transporting ATPase 2;WND/140 kDa	ATP7B	tr|A0A0U1RQY8|A0A0U1RQY8_HUMAN P-type Cu(+) transporter OS=Homo sapiens OX=9606 GN=ATP7B PE=1 SV=1;tr|E7ET55|E7ET55_HUMAN P-type Cu(+) transporter OS=Homo sapiens OX=9606 GN=ATP7B PE=1 SV=3;tr|A0A669KB88|A0A669KB88_HUMAN P-type Cu(+) transporter OS=Homo sa	55172.2	58280	52932.6	53042.9	51499	51673.5	53694.5	48165	52614.2	15.7517	15.8307	15.6919	15.6949	15.6523	15.6571	15.7125	15.5557	15.6832	0.938881	0.144299	0.928413	0.163523
A0A7I2RAZ6;A0A0U1RR27;Q7Z401;H3BTW5	A0A7I2RAZ6;A0A0U1RR27;Q7Z401;H3BTW5	3;3;3;2	3;3;3;2	3;3;3;2	C-myc promoter-binding protein	DENND4A	tr|A0A7I2RAZ6|A0A7I2RAZ6_HUMAN C-myc promoter-binding protein OS=Homo sapiens OX=9606 GN=DENND4A PE=1 SV=1;tr|A0A0U1RR27|A0A0U1RR27_HUMAN C-myc promoter-binding protein OS=Homo sapiens OX=9606 GN=DENND4A PE=1 SV=2;sp|Q7Z401|MYCPP_HUMAN C-myc promoter-bindi	143746	132437	140423	157386	149920	145590	134657	161622	154318	17.1332	17.0149	17.0994	17.2639	17.1938	17.1516	17.0389	17.3023	17.2355	1.08711	0.0664281	1.08159	0.300992
A0A0U1RR71;A1L390;G3V311;G3V3I3;G3V278	A0A0U1RR71;A1L390;G3V311	7;7;5;2;2	7;7;5;2;2	7;7;5;2;2	Pleckstrin homology domain-containing family G member 3	PLEKHG3	tr|A0A0U1RR71|A0A0U1RR71_HUMAN Pleckstrin homology domain-containing family G member 3 OS=Homo sapiens OX=9606 GN=PLEKHG3 PE=1 SV=2;sp|A1L390|PKHG3_HUMAN Pleckstrin homology domain-containing family G member 3 OS=Homo sapiens OX=9606 GN=PLEKHG3 PE=1 SV=1;t	39165.6	37591.1	39319.9	38190.1	36917	36111.1	36194.3	36195.7	38277.9	15.2573	15.1981	15.263	15.2209	15.172	15.1402	15.1435	15.1435	15.2242	0.958145	0.121066	0.953405	0.116446
A0A0U1RR89;C9JYK5;J3QTA2;Q99933	A0A0U1RR89;C9JYK5;J3QTA2;Q99933	1;1;1;1	1;1;1;1	1;1;1;1	BAG family molecular chaperone regulator 1	BAG1	tr|A0A0U1RR89|A0A0U1RR89_HUMAN BAG family molecular chaperone regulator 1 (Fragment) OS=Homo sapiens OX=9606 GN=BAG1 PE=1 SV=1;tr|C9JYK5|C9JYK5_HUMAN BAG family molecular chaperone regulator 1 (Fragment) OS=Homo sapiens OX=9606 GN=BAG1 PE=1 SV=2;tr|J3QTA2|	72844.1	75763.8	81544.6	69572.2	66127	66716.8	74007.5	65373.8	70486	16.1525	16.2092	16.3153	16.0862	16.013	16.0258	16.1754	15.9964	16.105	0.879486	0.0430835	0.911861	0.1324
Q9Y2D4;A0A0U1RRB6;J3QT38	Q9Y2D4;A0A0U1RRB6;J3QT38	7;7;6	6;6;5	6;6;5	Exocyst complex component 6B	EXOC6B	sp|Q9Y2D4|EXC6B_HUMAN Exocyst complex component 6B OS=Homo sapiens OX=9606 GN=EXOC6B PE=1 SV=3;tr|A0A0U1RRB6|A0A0U1RRB6_HUMAN Exocyst complex component OS=Homo sapiens OX=9606 GN=EXOC6B PE=1 SV=1;tr|J3QT38|J3QT38_HUMAN Exocyst complex component OS=Homo sap	85732.6	92620.2	79588.4	87384.6	73611	73435.9	81591.9	72973.8	80348	16.3876	16.499	16.2803	16.4151	16.1676	16.1642	16.3161	16.1551	16.294	0.908857	0.255549	0.910726	0.176355
O94880;A0A0U1RRH6;B4DG57	O94880;A0A0U1RRH6;B4DG57	10;10;7	10;10;7	10;10;7	PHD finger protein 14	PHF14	sp|O94880|PHF14_HUMAN PHD finger protein 14 OS=Homo sapiens OX=9606 GN=PHF14 PE=1 SV=2;tr|A0A0U1RRH6|A0A0U1RRH6_HUMAN PHD finger protein 14 OS=Homo sapiens OX=9606 GN=PHF14 PE=1 SV=1;tr|B4DG57|B4DG57_HUMAN PHD finger protein 14 OS=Homo sapiens OX=9606 GN=P	328757	329112	358843	313417	332430	333917	336424	339478	334242	18.3267	18.3282	18.453	18.2577	18.3427	18.3491	18.3599	18.373	18.3505	0.963659	0.366822	0.99354	0.864397
F6XEV2;A0A0U1RRK1;A0A286YF11;Q9BPX6;S4R3D7;S4R3V1;E9PQV6;S4R3W3	F6XEV2;A0A0U1RRK1;A0A286YF11;Q9BPX6;S4R3D7;S4R3V1	12;12;12;12;6;6;4;3	12;12;12;12;6;6;4;3	12;12;12;12;6;6;4;3	Calcium uptake protein 1, mitochondrial	MICU1	tr|F6XEV2|F6XEV2_HUMAN Calcium uptake protein 1, mitochondrial OS=Homo sapiens OX=9606 GN=MICU1 PE=1 SV=2;tr|A0A0U1RRK1|A0A0U1RRK1_HUMAN Calcium uptake protein 1, mitochondrial OS=Homo sapiens OX=9606 GN=MICU1 PE=1 SV=1;tr|A0A286YF11|A0A286YF11_HUMAN Calci	281125	287595	274749	272624	257150	259314	275917	257276	265483	18.1009	18.1337	18.0678	18.0566	17.9723	17.9843	18.0739	17.973	18.0183	0.935526	0.0463878	0.946895	0.0966333
A0A0U1RRL5;P32519	A0A0U1RRL5;P32519	1;1	1;1	1;1	ETS-related transcription factor Elf-1	ELF1	tr|A0A0U1RRL5|A0A0U1RRL5_HUMAN ETS-related transcription factor Elf-1 (Fragment) OS=Homo sapiens OX=9606 GN=ELF1 PE=1 SV=1;sp|P32519|ELF1_HUMAN ETS-related transcription factor Elf-1 OS=Homo sapiens OX=9606 GN=ELF1 PE=1 SV=2	66006.5	61474.3	67032.8	61295.6	66998	62461.1	63967.1	63514.4	68384.8	16.0103	15.9077	16.0326	15.9035	16.0318	15.9307	15.965	15.9548	16.0614	0.980676	0.634009	1.00695	0.852093
A0A0U1RRL7	A0A0U1RRL7	1	1	1			sp|A0A0U1RRL7|MMPOS_HUMAN Protein MMP24OS OS=Homo sapiens OX=9606 GN=MMP24OS PE=1 SV=1	6027.65	5793.95	6267.28	5691.32	5980.1	5619.34	6201.06	7094.77	6103.63	12.5574	12.5003	12.6136	12.4745	12.546	12.4562	12.5983	12.7925	12.5755	0.955878	0.205014	1.07245	0.291643
A0A0U1RRM1;Q8WXI9;A0A0U1RR34;A0A0U1RRK3;A0A0U1RR30;A0A1B0GVS4;A0A1B0GW07	A0A0U1RRM1;Q8WXI9	18;18;8;7;6;1;1	17;17;8;7;5;1;1	17;17;8;7;5;1;1	Transcriptional repressor p66-beta	GATAD2B	tr|A0A0U1RRM1|A0A0U1RRM1_HUMAN Transcriptional repressor p66-beta OS=Homo sapiens OX=9606 GN=GATAD2B PE=1 SV=1;sp|Q8WXI9|P66B_HUMAN Transcriptional repressor p66-beta OS=Homo sapiens OX=9606 GN=GATAD2B PE=1 SV=1	551620	551241	545687	553309	577720	545874	572508	581667	557878	19.0733	19.0723	19.0577	19.0777	19.14	19.0582	19.1269	19.1498	19.0896	1.0172	0.431147	1.03852	0.0806362
A0A0U1RRM4	A0A0U1RRM4	20	1	1			tr|A0A0U1RRM4|A0A0U1RRM4_HUMAN Polypyrimidine tract-binding protein 1 OS=Homo sapiens OX=9606 GN=PTBP1 PE=1 SV=1	31071.7	30518.4	30499.9	31828	29500	29423.6	31495.2	29685.6	33554.7	14.9233	14.8974	14.8965	14.958	14.8484	14.8447	14.9428	14.8575	15.0342	0.985468	0.617127	1.02873	0.525061
A0A0X1KG68;Q5XG87	A0A0X1KG68;Q5XG87	2;2	1;1	1;1	Non-canonical poly(A) RNA polymerase PAPD7	PAPD7	tr|A0A0X1KG68|A0A0X1KG68_HUMAN Terminal nucleotidyltransferase 4A OS=Homo sapiens OX=9606 GN=TENT4A PE=1 SV=1;sp|Q5XG87|PAPD7_HUMAN Terminal nucleotidyltransferase 4A OS=Homo sapiens OX=9606 GN=TENT4A PE=1 SV=3	8301.23	8950.06	8489.7	10871.8	7996.3	12674.9	8086.34	7647.39	8418.4	13.0191	13.1277	13.0515	13.4083	12.9651	13.6297	12.9813	12.9008	13.0393	1.2254	0.302349	0.938275	0.150801
A0A0X1KG80;Q96EF9;Q96K31	A0A0X1KG80;Q96EF9;Q96K31	1;1;1	1;1;1	1;1;1	Zinc fingers and homeoboxes protein 1, isoform 2;Uncharacterized protein C8orf76	ZHX1-C8orf76;C8orf76	tr|A0A0X1KG80|A0A0X1KG80_HUMAN Zinc fingers and homeoboxes protein 1, isoform 2 (Fragment) OS=Homo sapiens OX=9606 GN=ZHX1-C8orf76 PE=4 SV=1;sp|Q96EF9|ZHX1R_HUMAN Zinc fingers and homeoboxes protein 1, isoform 2 OS=Homo sapiens OX=9606 GN=ZHX1-C8orf76 PE=1	27482.8	26155.4	26982.2	26750.2	26754	25981.1	26346.7	28487.5	26720.5	14.7462	14.6748	14.7197	14.7073	14.7075	14.6652	14.6853	14.798	14.7057	0.98592	0.470747	1.01159	0.71549
A0A140T955;A0A140T933;A0A140T913;A0A140T9X5;A0A140T9I0;Q53Z42;A0A1W2PRT9;A0A1W2PPQ2;A0A1W2PS39;Q5RJ27;Q9GJ45;A0A140T975;A0A1W2PQS8;A0A140T941;B0UXQ0;A0A140T9Z6;A0A140T8W8;A0A1W2PR61;Q5SPM2;A0A140T8Y4;A0A1W2PPF8;A0A0G2JPD3;A0A140T9Z4;A0A0D9SFW8;A0A140T9S7;A0A140T9Q4;A0A1W2PNR7;A0A140T953;A0A140TA02;A0A140TA19;A0A140TA13;P30511	A0A140T955;A0A140T933;A0A140T913;A0A140T9X5;A0A140T9I0;Q53Z42;A0A1W2PRT9;A0A1W2PPQ2;A0A1W2PS39;Q5RJ27;Q9GJ45;A0A140T975;A0A1W2PQS8;A0A140T941;B0UXQ0;A0A140T9Z6	11;11;11;11;11;11;11;10;7;7;7;7;6;6;6;6;5;5;5;5;5;5;1;1;1;1;1;1;1;1;1;1	11;11;11;11;11;11;11;10;7;7;7;7;6;6;6;6;5;5;5;5;5;5;1;1;1;1;1;1;1;1;1;1	3;3;3;3;3;3;3;3;0;0;0;0;0;0;0;0;0;0;0;0;0;0;0;0;0;0;0;0;0;0;0;0		HLA-A	tr|A0A140T955|A0A140T955_HUMAN HLA class I histocompatibility antigen, A alpha chain OS=Homo sapiens OX=9606 GN=HLA-A PE=1 SV=1;tr|A0A140T933|A0A140T933_HUMAN HLA class I histocompatibility antigen, A alpha chain (Fragment) OS=Homo sapiens OX=9606 GN=HLA-A	811506	807255	799737	738977	770740	764545	722938	736459	725125	19.6302	19.6227	19.6092	19.4952	19.5559	19.5442	19.4635	19.4902	19.4679	0.940361	0.0309649	0.903256	0.000231753
A0A1W2PR11;Q5QT33;A0A140T962;A0A140T9J9;A0A140T9B3;Q5SS57;P01893;A0A140TA05;A0A140T9L3;A0A140T942;A0A140TA21;A0A140T9D4;F8W9Z8;A0A140TA12;A0A140T9Z7	A0A1W2PR11;Q5QT33;A0A140T962;A0A140T9J9;A0A140T9B3;Q5SS57;P01893;A0A140TA05;A0A140T9L3;A0A140T942	8;8;8;8;8;5;5;4;4;4;3;3;2;2;2	1;1;1;1;1;1;1;0;0;0;0;0;0;0;0	0;0;0;0;0;0;0;0;0;0;0;0;0;0;0	Putative HLA class I histocompatibility antigen, alpha chain H	HLA-C;HLA-B;HLA-H	tr|A0A1W2PR11|A0A1W2PR11_HUMAN HLA class I histocompatibility antigen, C alpha chain OS=Homo sapiens OX=9606 GN=HLA-C PE=1 SV=1;tr|Q5QT33|Q5QT33_HUMAN HLA class I antigen OS=Homo sapiens OX=9606 GN=HLA-C PE=1 SV=1;tr|A0A140T962|A0A140T962_HUMAN HLA class I	58857.2	63546.9	63449.8	59330.5	60728	58698.2	58393.6	56364.6	52497.9	15.8449	15.9555	15.9533	15.8565	15.8901	15.841	15.8335	15.7825	15.68	0.961813	0.265599	0.899933	0.0609043
A0A140T9Y6;A0A2R8Y5N3;Q6R2W3	A0A140T9Y6;A0A2R8Y5N3;Q6R2W3	1;1;1	1;1;1	1;1;1	SCAN domain-containing protein 3	ZBED9	tr|A0A140T9Y6|A0A140T9Y6_HUMAN SCAN domain-containing protein 3 (Fragment) OS=Homo sapiens OX=9606 GN=ZBED9 PE=1 SV=1;tr|A0A2R8Y5N3|A0A2R8Y5N3_HUMAN SCAN domain-containing protein 3 OS=Homo sapiens OX=9606 GN=ZBED9 PE=1 SV=1;sp|Q6R2W3|SCND3_HUMAN SCAN doma	26954.4	30951.7	29641.8	29964.3	23988	25647	28334.1	25701.6	28966.4	14.7182	14.9177	14.8553	14.871	14.55	14.6465	14.7903	14.6496	14.8221	0.909209	0.287554	0.948078	0.389852
A0A140TA86;Q5XKP0;K7EIR2;A0A140TA84	A0A140TA86;Q5XKP0;K7EIR2;A0A140TA84	3;3;2;2	3;3;2;2	3;3;2;2	Protein QIL1	QIL1;C19orf70	tr|A0A140TA86|A0A140TA86_HUMAN MICOS complex subunit MIC13 OS=Homo sapiens OX=9606 GN=MICOS13 PE=1 SV=1;sp|Q5XKP0|MIC13_HUMAN MICOS complex subunit MIC13 OS=Homo sapiens OX=9606 GN=MICOS13 PE=1 SV=1;tr|K7EIR2|K7EIR2_HUMAN MICOS complex subunit MIC13 OS=Hom	337069	321406	328657	342568	362520	337670	345158	369295	349770	18.3627	18.294	18.3262	18.386	18.4677	18.3653	18.3969	18.4944	18.416	1.05635	0.113253	1.0781	0.04695
A0A182DWF2;A0A182DWF3;Q9NNW7;A0A096LPK7;D3YTF8;A0A096LPD9;E7EWK1;A0A0U1RQX0;A0A096LPH4;A0A096LNY7;A0A096LPB7;A0A096LP96	A0A182DWF2;A0A182DWF3;Q9NNW7;A0A096LPK7;D3YTF8;A0A096LPD9;E7EWK1;A0A0U1RQX0	10;10;10;8;8;6;6;6;2;2;2;2	9;9;9;7;7;5;5;6;2;2;2;2	9;9;9;7;7;5;5;6;2;2;2;2	Thioredoxin reductase 2, mitochondrial	TXNRD2	tr|A0A182DWF2|A0A182DWF2_HUMAN Thioredoxin-disulfide reductase OS=Homo sapiens OX=9606 GN=TXNRD2 PE=1 SV=1;tr|A0A182DWF3|A0A182DWF3_HUMAN Thioredoxin-disulfide reductase OS=Homo sapiens OX=9606 GN=TXNRD2 PE=1 SV=1;sp|Q9NNW7|TRXR2_HUMAN Thioredoxin reductas	444724	418324	411624	422301	447980	416841	433409	467385	430526	18.7626	18.6743	18.651	18.6879	18.7731	18.6691	18.7254	18.8343	18.7157	1.00977	0.777424	1.04444	0.288031
A0A182DWI4;E9PN30;Q9BQE4	A0A182DWI4;E9PN30;Q9BQE4	2;2;2	2;2;2	2;2;2	Selenoprotein S	VIMP	tr|A0A182DWI4|A0A182DWI4_HUMAN Selenoprotein S OS=Homo sapiens OX=9606 GN=SELENOS PE=1 SV=1;tr|E9PN30|E9PN30_HUMAN Selenoprotein S (Fragment) OS=Homo sapiens OX=9606 GN=SELENOS PE=1 SV=1;sp|Q9BQE4|SELS_HUMAN Selenoprotein S OS=Homo sapiens OX=9606 GN=SELEN	52738.4	52272.3	52365.1	46497.7	53372	49179.3	46783.2	48470.2	48495.2	15.6866	15.6738	15.6763	15.5049	15.7038	15.5858	15.5137	15.5648	15.5656	0.947089	0.29678	0.91341	0.0133114
A0A1B0GTG2;A0A1B0GW77;P49419;A0A1B0GTY9;A0A1B0GUA1;A0A1B0GW82;A0A1B0GTJ4;A0A1B0GV49;A0A0J9YWF7;A0A1B0GUY0;H0YHM6;F8WDY6;A0A1B0GVU0;F8VVF2	A0A1B0GTG2;A0A1B0GW77;P49419;A0A1B0GTY9;A0A1B0GUA1;A0A1B0GW82;A0A1B0GTJ4;A0A1B0GV49	24;24;24;22;22;22;20;19;11;9;7;4;3;3	24;24;24;22;22;22;20;19;11;9;7;4;3;3	24;24;24;22;22;22;20;19;11;9;7;4;3;3	Alpha-aminoadipic semialdehyde dehydrogenase	ALDH7A1	tr|A0A1B0GTG2|A0A1B0GTG2_HUMAN Alpha-aminoadipic semialdehyde dehydrogenase OS=Homo sapiens OX=9606 GN=ALDH7A1 PE=1 SV=1;tr|A0A1B0GW77|A0A1B0GW77_HUMAN Aldehyde dehydrogenase (NAD(+)) OS=Homo sapiens OX=9606 GN=ALDH7A1 PE=1 SV=1;sp|P49419|AL7A1_HUMAN Alpha	2.28289e+06	2.21713e+06	2.10134e+06	2.29317e+06	2387700	2.32659e+06	2.28692e+06	2.38574e+06	2.28626e+06	21.1224	21.0803	21.0029	21.1289	21.1872	21.1498	21.125	21.186	21.1246	1.06152	0.115288	1.05416	0.148627
P30566;A0A7P0Z472;A0A7P0T9A7;A0A1B0GTJ7;A0A1B0GWJ0;A0A096LNY6;A0A0A6YY92;A0A7P0T8E4;A0A1B0GTG9;A0A1B0GWF8;A0A096LNY5;A0A096LP92;A0A096LNY4;A0A096LP72;B4DEP1;A0A096LPA2;A0A096LP76;A0A1W2PRX2;V9GY96	P30566;A0A7P0Z472;A0A7P0T9A7;A0A1B0GTJ7;A0A1B0GWJ0;A0A096LNY6;A0A0A6YY92;A0A7P0T8E4;A0A1B0GTG9;A0A1B0GWF8;A0A096LNY5;A0A096LP92	21;21;21;21;21;20;20;20;18;17;16;11;7;6;6;5;2;2;2	21;21;21;21;21;20;20;20;18;17;16;11;7;6;6;5;2;2;2	21;21;21;21;21;20;20;20;18;17;16;11;7;6;6;5;2;2;2	Adenylosuccinate lyase	ADSL	sp|P30566|PUR8_HUMAN Adenylosuccinate lyase OS=Homo sapiens OX=9606 GN=ADSL PE=1 SV=2;tr|A0A7P0Z472|A0A7P0Z472_HUMAN Adenylosuccinate lyase OS=Homo sapiens OX=9606 GN=ADSL PE=1 SV=1;tr|A0A7P0T9A7|A0A7P0T9A7_HUMAN Adenylosuccinate lyase OS=Homo sapiens OX=9	2.81064e+06	2.68833e+06	2.6342e+06	2.85042e+06	2872700	2.82564e+06	2.90456e+06	2.91845e+06	2.91616e+06	21.4225	21.3583	21.3289	21.4427	21.454	21.4301	21.4699	21.4768	21.4756	1.0511	0.112369	1.07451	0.0627918
A0A1B0GTL5;Q9BXF6	A0A1B0GTL5	9;4	9;4	9;4			tr|A0A1B0GTL5|A0A1B0GTL5_HUMAN Rab11 family-interacting protein 5 OS=Homo sapiens OX=9606 GN=RAB11FIP5 PE=1 SV=1	200389	198137	193425	206726	211270	199766	202129	222101	212330	17.6124	17.5961	17.5614	17.6574	17.6887	17.608	17.6249	17.7609	17.6959	1.04361	0.104755	1.07536	0.103924
Q13510;A0A1B0GUH5;A0A1B0GTM3;A0A1B0GUA4;A0A1B0GW68;A0A1B0GUE3;A0A1B0GTZ5;E7EMM4;A0A1B0GUW4;A0A1B0GTP7;A0A1B0GUG1;A0A1B0GVG2;A0A1B0GU62;A0A1B0GVE7;A0A1B0GV06;A0A1B0GUB3;A0A1B0GW66;A0A1B0GU06;A0A1B0GVJ1;A0A1B0GW48;A0A1B0GUJ3;A0A1B0GV95;A0A1B0GVA3;A0A1B0GVC9	Q13510;A0A1B0GUH5;A0A1B0GTM3;A0A1B0GUA4;A0A1B0GW68;A0A1B0GUE3;A0A1B0GTZ5;E7EMM4;A0A1B0GUW4;A0A1B0GTP7;A0A1B0GUG1;A0A1B0GVG2;A0A1B0GU62;A0A1B0GVE7	7;7;7;7;7;6;6;6;6;6;5;4;4;4;3;3;3;3;3;3;3;3;2;1	7;7;7;7;7;6;6;6;6;6;5;4;4;4;3;3;3;3;3;3;3;3;2;1	7;7;7;7;7;6;6;6;6;6;5;4;4;4;3;3;3;3;3;3;3;3;2;1	Acid ceramidase;Acid ceramidase subunit alpha;Acid ceramidase subunit beta	ASAH1	sp|Q13510|ASAH1_HUMAN Acid ceramidase OS=Homo sapiens OX=9606 GN=ASAH1 PE=1 SV=5;tr|A0A1B0GUH5|A0A1B0GUH5_HUMAN Ceramidase OS=Homo sapiens OX=9606 GN=ASAH1 PE=1 SV=1;tr|A0A1B0GTM3|A0A1B0GTM3_HUMAN Ceramidase OS=Homo sapiens OX=9606 GN=ASAH1 PE=1 SV=1;tr|A0	304035	300979	289374	301941	289420	296827	298955	292213	297362	18.2139	18.1993	18.1426	18.2039	18.1428	18.1793	18.1896	18.1567	18.1819	0.993068	0.742127	0.993451	0.727193
H0YDE2;A0A1B0GTN9;E9PKC0;Q6IQ23;E9PL74;A0A1B0GUM1;A0A1B0GUN0	H0YDE2;A0A1B0GTN9;E9PKC0;Q6IQ23;E9PL74;A0A1B0GUM1;A0A1B0GUN0	2;2;2;2;1;1;1	2;2;2;2;1;1;1	2;2;2;2;1;1;1	Pleckstrin homology domain-containing family A member 7	PLEKHA7	tr|H0YDE2|H0YDE2_HUMAN Pleckstrin homology domain-containing family A member 7 (Fragment) OS=Homo sapiens OX=9606 GN=PLEKHA7 PE=1 SV=1;tr|A0A1B0GTN9|A0A1B0GTN9_HUMAN Pleckstrin homology domain-containing family A member 7 (Fragment) OS=Homo sapiens OX=9606	5127.86	5108.45	5212.71	4864.91	5465.8	5092.6	5172.41	5092.17	4792.06	12.3241	12.3187	12.3478	12.2482	12.4162	12.3142	12.3366	12.3141	12.2264	0.998336	0.942618	0.974601	0.378046
Q96L93;A0A1B0GTU3;H0Y534	Q96L93;A0A1B0GTU3;H0Y534	4;4;2	3;3;2	3;3;2	Kinesin-like protein KIF16B	KIF16B	sp|Q96L93|KI16B_HUMAN Kinesin-like protein KIF16B OS=Homo sapiens OX=9606 GN=KIF16B PE=1 SV=2;tr|A0A1B0GTU3|A0A1B0GTU3_HUMAN Kinesin-like protein KIF16B OS=Homo sapiens OX=9606 GN=KIF16B PE=1 SV=1;tr|H0Y534|H0Y534_HUMAN Kinesin-like protein KIF16B (Fragmen	33921.5	37422.5	35739	37313.6	32446	35410.1	36167.7	33681.5	35897.1	15.0499	15.1916	15.1252	15.1874	14.9858	15.1119	15.1424	15.0397	15.1316	0.982133	0.725444	0.987518	0.753076
F5GZ78;A0A1B0GTU4;P49023;A0A1B0GV30;A0A1B0GU60;REV__D6RBA6	F5GZ78;A0A1B0GTU4;P49023	8;8;8;3;3;1	8;8;8;3;3;1	8;8;8;3;3;1	Paxillin	PXN	tr|F5GZ78|F5GZ78_HUMAN Paxillin OS=Homo sapiens OX=9606 GN=PXN PE=1 SV=1;tr|A0A1B0GTU4|A0A1B0GTU4_HUMAN Paxillin OS=Homo sapiens OX=9606 GN=PXN PE=1 SV=1;sp|P49023|PAXI_HUMAN Paxillin OS=Homo sapiens OX=9606 GN=PXN PE=1 SV=3	152807	148862	157564	158959	152380	154324	155862	152270	154998	17.2214	17.1836	17.2656	17.2783	17.2173	17.2356	17.2499	17.2163	17.2419	1.014	0.53692	1.00849	0.663764
A0A3B3ITE1;A0A1B0GTW1;A0A2R8YDH4;Q9UDY2;A0A3B3IRI3;A0A3B3IU51;A0A3B3ISZ5;A0A3B3ISF1;A0A3B3IRV6;A0A3B3IT83;A0A3B3IS03;U3KQJ2;A0A3B3IU26;B1AN86	A0A3B3ITE1;A0A1B0GTW1;A0A2R8YDH4;Q9UDY2;A0A3B3IRI3;A0A3B3IU51;A0A3B3ISZ5;A0A3B3ISF1;A0A3B3IRV6;A0A3B3IT83;A0A3B3IS03	28;28;28;28;26;24;24;22;21;17;16;2;2;2	27;27;27;27;25;23;23;21;20;16;15;2;2;2	27;27;27;27;25;23;23;21;20;16;15;2;2;2	Tight junction protein ZO-2	TJP2	tr|A0A3B3ITE1|A0A3B3ITE1_HUMAN Tight junction protein ZO-2 (Fragment) OS=Homo sapiens OX=9606 GN=TJP2 PE=1 SV=1;tr|A0A1B0GTW1|A0A1B0GTW1_HUMAN Tight junction protein ZO-2 OS=Homo sapiens OX=9606 GN=TJP2 PE=1 SV=1;tr|A0A2R8YDH4|A0A2R8YDH4_HUMAN Uncharacteri	846736	833542	822953	837916	853930	844953	826921	820619	826235	19.6916	19.6689	19.6505	19.6764	19.7038	19.6885	19.6574	19.6464	19.6562	1.01341	0.25807	0.988233	0.286841
A0A1B0GU24;Q9HCJ0	A0A1B0GU24;Q9HCJ0	2;1	2;1	2;1	Trinucleotide repeat-containing gene 6C protein	TNRC6C	tr|A0A1B0GU24|A0A1B0GU24_HUMAN Trinucleotide repeat-containing gene 6C protein OS=Homo sapiens OX=9606 GN=TNRC6C PE=1 SV=1;sp|Q9HCJ0|TNR6C_HUMAN Trinucleotide repeat-containing gene 6C protein OS=Homo sapiens OX=9606 GN=TNRC6C PE=1 SV=3	21314.4	20612	21609.3	18993.1	22067	23274.4	22760.6	21634.3	21760.4	14.3795	14.3312	14.3994	14.2132	14.4296	14.5065	14.4742	14.401	14.4094	1.01257	0.897005	1.04123	0.132527
A0A1B0GU58;P05165;A0A1B0GWA1;A0A1B0GUX9;A0A1B0GWI4;H0Y5U0;Q5JTW6;A0A1B0GTR1	A0A1B0GU58;P05165;A0A1B0GWA1;A0A1B0GUX9;A0A1B0GWI4	5;5;3;3;3;1;1;1	5;5;3;3;3;1;1;1	5;5;3;3;3;1;1;1	Propionyl-CoA carboxylase alpha chain, mitochondrial	PCCA	tr|A0A1B0GU58|A0A1B0GU58_HUMAN Propanoyl-CoA:carbon dioxide ligase subunit alpha (Fragment) OS=Homo sapiens OX=9606 GN=PCCA PE=1 SV=1;sp|P05165|PCCA_HUMAN Propionyl-CoA carboxylase alpha chain, mitochondrial OS=Homo sapiens OX=9606 GN=PCCA PE=1 SV=4;tr|A0A	79239.2	78468.3	77726.9	81717.9	79009	74349.4	73437.7	69647.8	75292.5	16.2739	16.2598	16.2461	16.3184	16.2697	16.182	16.1642	16.0878	16.2002	0.998479	0.943135	0.927554	0.0736954
A0A1B0GU86;C9JMV9;Q03154;A0A1B0GV31;A0A1B0GW23;A0A1B0GVA5;C9JYZ0	A0A1B0GU86;C9JMV9;Q03154;A0A1B0GV31;A0A1B0GW23	5;5;5;4;4;2;1	5;5;5;4;4;2;1	5;5;5;4;4;2;1	Aminoacylase-1	ABHD14A-ACY1;ACY1	tr|A0A1B0GU86|A0A1B0GU86_HUMAN N-acyl-L-amino-acid amidohydrolase OS=Homo sapiens OX=9606 GN=ACY1 PE=1 SV=1;tr|C9JMV9|C9JMV9_HUMAN N-acyl-L-amino-acid amidohydrolase OS=Homo sapiens OX=9606 GN=ABHD14A-ACY1 PE=3 SV=1;sp|Q03154|ACY1_HUMAN Aminoacylase-1 OS=H	146034	141615	135537	146655	152220	142672	145883	146826	144591	17.1559	17.1116	17.0483	17.1621	17.2158	17.1223	17.1545	17.1638	17.1416	1.04339	0.212739	1.03335	0.261905
A0A1B0GUA3;Q96EK5;A0A6Q8PHL8;A0A6Q8PH45;A0A6Q8PGG2;A0A1B0GUH6;A0A6Q8PH08;A0A1B0GTE6;A0A1B0GW21;A0A0D9SFK7;A0A1B0GTX3;A0A1B0GU96;A0A6Q8PHE6;A0A1B0GTE2;A0A1B0GVY9	A0A1B0GUA3;Q96EK5;A0A6Q8PHL8;A0A6Q8PH45;A0A6Q8PGG2	21;21;20;18;16;9;8;8;8;8;8;5;5;5;5	21;21;20;18;16;9;8;8;8;8;8;5;5;5;5	21;21;20;18;16;9;8;8;8;8;8;5;5;5;5	KIF1-binding protein	KIAA1279	tr|A0A1B0GUA3|A0A1B0GUA3_HUMAN KIF-binding protein OS=Homo sapiens OX=9606 GN=KIFBP PE=1 SV=1;sp|Q96EK5|KBP_HUMAN KIF-binding protein OS=Homo sapiens OX=9606 GN=KIFBP PE=1 SV=1;tr|A0A6Q8PHL8|A0A6Q8PHL8_HUMAN KIF-binding protein OS=Homo sapiens OX=9606 GN=K	1.51278e+06	1.50644e+06	1.43708e+06	1.53568e+06	1453700	1.47864e+06	1.49142e+06	1.49933e+06	1.48857e+06	20.5288	20.5227	20.4547	20.5504	20.4713	20.4958	20.5083	20.5159	20.5055	1.00263	0.914854	1.00516	0.774318
A0A1B0GUC2;A0A1W2PP33;C9J7I0	A0A1B0GUC2;A0A1W2PP33;C9J7I0	1;1;1	1;1;1	1;1;1	UBAP1-MVB12-associated (UMA)-domain containing protein 1	UMAD1	tr|A0A1B0GUC2|A0A1B0GUC2_HUMAN UBAP1-MVB12-associated (UMA)-domain-containing protein 1 OS=Homo sapiens OX=9606 GN=UMAD1 PE=1 SV=1;tr|A0A1W2PP33|A0A1W2PP33_HUMAN UBAP1-MVB12-associated (UMA)-domain-containing protein 1 OS=Homo sapiens OX=9606 GN=UMAD1 PE=1	4286.17	5573.35	4839.46	5090.08	5263.2	5341.27	4782.7	4542.78	5318.22	12.0655	12.4443	12.2406	12.3135	12.3617	12.383	12.2236	12.1494	12.3767	1.06773	0.448753	0.996239	0.998586
H0YJB5;A0A1B0GUI1;A0A7P0TAR5;Q6GYQ0;H0YJ04	H0YJB5;A0A1B0GUI1;A0A7P0TAR5;Q6GYQ0	11;11;11;11;2	11;11;11;11;2	11;11;11;11;2	Ral GTPase-activating protein subunit alpha-1	RALGAPA1	tr|H0YJB5|H0YJB5_HUMAN Ral GTPase-activating protein subunit alpha-1 OS=Homo sapiens OX=9606 GN=RALGAPA1 PE=1 SV=2;tr|A0A1B0GUI1|A0A1B0GUI1_HUMAN Ral GTPase-activating protein subunit alpha-1 OS=Homo sapiens OX=9606 GN=RALGAPA1 PE=1 SV=1;tr|A0A7P0TAR5|A0A7	92326.1	90804.8	89447.5	95177.8	119070	97630.1	98002.5	96821.4	96637.3	16.4945	16.4705	16.4488	16.5383	16.8615	16.575	16.5805	16.563	16.5603	1.14418	0.206892	1.06927	0.00803779
A0A1B0GUS7;B1AM27;O14795;I6L9J0;F8W8M9;A0A1B0GVW8;A0A0U1RRL2;A0A0U1RRB5	A0A1B0GUS7;B1AM27;O14795;I6L9J0;F8W8M9;A0A1B0GVW8	8;7;7;5;5;5;2;1	8;7;7;5;5;5;2;1	8;7;7;5;5;5;2;1	Protein unc-13 homolog B	UNC13B	tr|A0A1B0GUS7|A0A1B0GUS7_HUMAN Protein unc-13 homolog B OS=Homo sapiens OX=9606 GN=UNC13B PE=1 SV=1;tr|B1AM27|B1AM27_HUMAN Protein unc-13 homolog B OS=Homo sapiens OX=9606 GN=UNC13B PE=1 SV=1;sp|O14795|UN13B_HUMAN Protein unc-13 homolog B OS=Homo sapiens O	117283	116150	120997	121157	123160	117107	117616	117918	120015	16.8396	16.8256	16.8846	16.8865	16.9102	16.8375	16.8437	16.8474	16.8729	1.01973	0.371798	1.00316	0.829196
F8W787;A0A1B0GV23;A0A1B0GVD5;A0A1B0GWE8;C9JH19;P07339;A0A1B0GW44;A0A1B0GU92;A0A1B0GU03;A0A1B0GVP3;F8WD96;H7C469;A0A1B0GVF1	F8W787;A0A1B0GV23;A0A1B0GVD5;A0A1B0GWE8;C9JH19;P07339;A0A1B0GW44;A0A1B0GU92;A0A1B0GU03;A0A1B0GVP3;F8WD96;H7C469	13;13;13;13;13;13;12;12;12;11;8;8;1	13;13;13;13;13;13;12;12;12;11;8;8;1	13;13;13;13;13;13;12;12;12;11;8;8;1	Cathepsin D;Cathepsin D light chain;Cathepsin D heavy chain	CTSD	tr|F8W787|F8W787_HUMAN Cathepsin D OS=Homo sapiens OX=9606 GN=CTSD PE=1 SV=2;tr|A0A1B0GV23|A0A1B0GV23_HUMAN Cathepsin D OS=Homo sapiens OX=9606 GN=CTSD PE=1 SV=1;tr|A0A1B0GVD5|A0A1B0GVD5_HUMAN Cathepsin D OS=Homo sapiens OX=9606 GN=CTSD PE=1 SV=1;tr|A0A1B0	1.37166e+06	1.38584e+06	1.30631e+06	1.39577e+06	1355400	1.34943e+06	1.34018e+06	1.37486e+06	1.36267e+06	20.3875	20.4023	20.3171	20.4126	20.3703	20.3639	20.354	20.3909	20.378	1.00905	0.689311	1.00342	0.864851
A0A1B0GV47;Q7Z4S6;H0YIM7;H0YHT2;H0YIM6;H0YI78;H0YHG9	A0A1B0GV47;Q7Z4S6	13;13;4;4;3;2;1	13;13;4;4;3;2;1	12;12;3;4;3;2;1	Kinesin-like protein KIF21A	KIF21A	tr|A0A1B0GV47|A0A1B0GV47_HUMAN Kinesin-like protein KIF21A (Fragment) OS=Homo sapiens OX=9606 GN=KIF21A PE=1 SV=1;sp|Q7Z4S6|KI21A_HUMAN Kinesin-like protein KIF21A OS=Homo sapiens OX=9606 GN=KIF21A PE=1 SV=2	288080	281117	283183	291509	293810	261238	283075	268164	284642	18.1361	18.1008	18.1114	18.1532	18.1645	17.995	18.1108	18.0328	18.1188	0.993169	0.849918	0.980643	0.412124
Q96N21;A0A1B0GV70;I3L4S7	Q96N21;A0A1B0GV70	4;4;1	4;4;1	4;4;1	AP-4 complex accessory subunit tepsin	ENTHD2	sp|Q96N21|AP4AT_HUMAN AP-4 complex accessory subunit Tepsin OS=Homo sapiens OX=9606 GN=TEPSIN PE=1 SV=1;tr|A0A1B0GV70|A0A1B0GV70_HUMAN AP-4 complex accessory subunit Tepsin OS=Homo sapiens OX=9606 GN=TEPSIN PE=1 SV=1	49445.2	47605.2	45894.1	47881.2	48571	47443.2	48614.1	46762.3	48909.7	15.5935	15.5388	15.486	15.5472	15.5678	15.5339	15.5691	15.5131	15.5778	1.00665	0.780006	1.00939	0.73039
O75787;A0A1C7CYW4;A0A1B0GVW0;A0A1B0GVB9;A0A1B0GWJ8;A0A1B0GUT7;A0A1B0GTB0;B7Z1I9;H7C3E1;A0A1B0GTU8;A0A1B0GVC7;A0A1B0GU12;B7Z413;A0A1B0GV60;A0A1B0GVI9;A0A1B0GW13;A0A1B0GWD6;A0A1B0GV24;H7C240;A0A1B0GVZ1;A0A1B0GUV3	O75787;A0A1C7CYW4;A0A1B0GVW0;A0A1B0GVB9;A0A1B0GWJ8;A0A1B0GUT7;A0A1B0GTB0;B7Z1I9;H7C3E1;A0A1B0GTU8;A0A1B0GVC7;A0A1B0GU12;B7Z413;A0A1B0GV60;A0A1B0GVI9;A0A1B0GW13;A0A1B0GWD6	8;8;8;8;7;7;7;7;7;6;5;5;5;4;4;4;4;3;2;1;1	8;8;8;8;7;7;7;7;7;6;5;5;5;4;4;4;4;3;2;1;1	8;8;8;8;7;7;7;7;7;6;5;5;5;4;4;4;4;3;2;1;1	Renin receptor	ATP6AP2	sp|O75787|RENR_HUMAN Renin receptor OS=Homo sapiens OX=9606 GN=ATP6AP2 PE=1 SV=2;tr|A0A1C7CYW4|A0A1C7CYW4_HUMAN ATPase H(+)-transporting lysosomal accessory protein 2 OS=Homo sapiens OX=9606 GN=ATP6AP2 PE=1 SV=1;tr|A0A1B0GVW0|A0A1B0GVW0_HUMAN ATPase H(+)-t	260048	261778	249880	237647	256930	253763	241026	252806	233528	17.9884	17.998	17.9309	17.8585	17.971	17.9531	17.8788	17.9477	17.8332	0.969722	0.344662	0.942534	0.10702
Q6ZN17;A0A1B0GVD3;A0A1B0GTK2	Q6ZN17;A0A1B0GVD3;A0A1B0GTK2	9;9;5	9;9;5	9;9;5	Protein lin-28 homolog B	LIN28B	sp|Q6ZN17|LN28B_HUMAN Protein lin-28 homolog B OS=Homo sapiens OX=9606 GN=LIN28B PE=1 SV=1;tr|A0A1B0GVD3|A0A1B0GVD3_HUMAN Protein lin-28 homolog B OS=Homo sapiens OX=9606 GN=LIN28B PE=1 SV=1;tr|A0A1B0GTK2|A0A1B0GTK2_HUMAN Protein lin-28 homolog B (Fragment	661483	639162	680835	675491	697360	674505	700178	715689	707184	19.3353	19.2858	19.3769	19.3656	19.4115	19.3635	19.4174	19.449	19.4317	1.03325	0.21192	1.07145	0.0504427
A0A6Q8PHE5;A0A1B0GVL3;Q05086;A0A0D9SG77;A0A0D9SF91;A0A0D9SES7;S4R306;A0A0D9SG63;A0A0D9SFU3;A0A1B0GTB3;A0A0D9SG54	A0A6Q8PHE5;A0A1B0GVL3;Q05086;A0A0D9SG77	20;20;20;18;6;5;4;3;1;1;1	20;20;20;18;6;5;4;3;1;1;1	20;20;20;18;6;5;4;3;1;1;1	Ubiquitin-protein ligase E3A	UBE3A	tr|A0A6Q8PHE5|A0A6Q8PHE5_HUMAN Ubiquitin-protein ligase E3A OS=Homo sapiens OX=9606 GN=UBE3A PE=1 SV=1;tr|A0A1B0GVL3|A0A1B0GVL3_HUMAN Ubiquitin-protein ligase E3A OS=Homo sapiens OX=9606 GN=UBE3A PE=1 SV=1;sp|Q05086|UBE3A_HUMAN Ubiquitin-protein ligase E3A	566856	559555	560744	610400	599880	579454	607847	612967	605900	19.1126	19.0939	19.097	19.2194	19.1943	19.1443	19.2133	19.2254	19.2087	1.0608	0.0533932	1.08272	0.000132616
A0A1B0GWF2;A0A1B0GVQ5;P61764;A0A2R8Y5D4;A0A0D9SG72;A0A1B0GTP9;A0A1B0GW76;A0A0D9SEP9;A0A0D9SFQ7;A0A0D9SFW6;A0A0D9SEH5;A0A1B0GTD8;A0A096LP33;A0A096LP52;A0A1B0GVV9	A0A1B0GWF2;A0A1B0GVQ5;P61764;A0A2R8Y5D4;A0A0D9SG72;A0A1B0GTP9;A0A1B0GW76	15;15;15;14;14;14;9;3;3;3;2;1;1;1;1	15;15;15;14;14;14;9;3;3;3;2;1;1;1;1	15;15;15;14;14;14;9;3;3;3;2;1;1;1;1	Syntaxin-binding protein 1	STXBP1	tr|A0A1B0GWF2|A0A1B0GWF2_HUMAN Syntaxin-binding protein 1 OS=Homo sapiens OX=9606 GN=STXBP1 PE=1 SV=1;tr|A0A1B0GVQ5|A0A1B0GVQ5_HUMAN Syntaxin-binding protein 1 OS=Homo sapiens OX=9606 GN=STXBP1 PE=1 SV=1;sp|P61764|STXB1_HUMAN Syntaxin-binding protein 1 OS=	485209	470022	491622	503876	535040	523396	509168	528395	507773	18.8882	18.8424	18.9072	18.9427	19.0293	18.9975	18.9578	19.0113	18.9538	1.0798	0.0283157	1.06807	0.0236906
A0A1B0GVT7;A0A6I8PRV1;O75486	A0A1B0GVT7;A0A6I8PRV1;O75486	2;2;2	2;2;2	2;2;2	Transcription initiation protein SPT3 homolog	SUPT3H	tr|A0A1B0GVT7|A0A1B0GVT7_HUMAN Transcription initiation protein SPT3 homolog OS=Homo sapiens OX=9606 GN=SUPT3H PE=1 SV=1;tr|A0A6I8PRV1|A0A6I8PRV1_HUMAN Transcription initiation protein SPT3 homolog OS=Homo sapiens OX=9606 GN=SUPT3H PE=1 SV=1;sp|O75486|SUPT	68107.2	65772.1	65340.8	67501.5	67852	66326.6	65800.1	60585.6	60888.2	16.0555	16.0052	15.9957	16.0426	16.0501	16.0173	16.0058	15.8867	15.8939	1.01235	0.457065	0.940035	0.129959
A0A1B0GVU9;B4DDN1;H7C0R3;A0A0U1RR66;A0A0U1RQX5;A0A1B0GTT3;A0A0U1RQQ5;A0A0U1RRC8;A0A0U1RQJ6;A0A0U1RQX9;A0A0U1RRJ7;A0A0U1RR79	A0A1B0GVU9;B4DDN1	33;27;14;9;7;6;6;5;4;3;2;2	1;0;0;0;0;0;0;0;0;0;0;1	1;0;0;0;0;0;0;0;0;0;0;1		QARS	tr|A0A1B0GVU9|A0A1B0GVU9_HUMAN Glutaminyl-tRNA synthetase (Fragment) OS=Homo sapiens OX=9606 GN=QARS1 PE=1 SV=1;tr|B4DDN1|B4DDN1_HUMAN Glutaminyl-tRNA synthetase OS=Homo sapiens OX=9606 GN=QARS1 PE=1 SV=1	111826	119106	112142	98152.9	117190	105290	106603	106730	102532	16.7709	16.8619	16.775	16.5827	16.8385	16.684	16.7019	16.7036	16.6457	0.934586	0.308321	0.920686	0.0357936
A0A1B0GVV3;Q5EBL4	A0A1B0GVV3;Q5EBL4	3;3	3;3	3;3	RILP-like protein 1	RILPL1	tr|A0A1B0GVV3|A0A1B0GVV3_HUMAN RILP-like protein 1 OS=Homo sapiens OX=9606 GN=RILPL1 PE=1 SV=1;sp|Q5EBL4|RIPL1_HUMAN RILP-like protein 1 OS=Homo sapiens OX=9606 GN=RILPL1 PE=1 SV=1	37294.7	45885.9	41146.6	46917.8	34833	44349.6	41320.5	41967.7	39022.5	15.1867	15.4858	15.3285	15.5178	15.0882	15.4366	15.3346	15.357	15.252	1.01426	0.934559	0.983781	0.85106
A0A1B0GW05;Q2PZI1;H7C3M5;H7C1I8	A0A1B0GW05	5;2;1;1	5;2;1;1	5;2;1;1			tr|A0A1B0GW05|A0A1B0GW05_HUMAN Probable C-mannosyltransferase DPY19L1 OS=Homo sapiens OX=9606 GN=DPY19L1 PE=1 SV=1	121980	120953	120039	117359	126720	124455	126818	131522	125082	16.8963	16.8841	16.8731	16.8406	16.9513	16.9253	16.9524	17.0049	16.9325	1.01532	0.593255	1.05634	0.0569779
Q8WYH8;A0A1B0GW41;E9PEN0	Q8WYH8;A0A1B0GW41;E9PEN0	5;5;3	5;5;3	5;5;3	Inhibitor of growth protein 5	ING5	sp|Q8WYH8|ING5_HUMAN Inhibitor of growth protein 5 OS=Homo sapiens OX=9606 GN=ING5 PE=1 SV=1;tr|A0A1B0GW41|A0A1B0GW41_HUMAN Inhibitor of growth protein 5 OS=Homo sapiens OX=9606 GN=ING5 PE=1 SV=1;tr|E9PEN0|E9PEN0_HUMAN Inhibitor of growth protein 5 OS=Homo	91673.2	94477.2	94328.7	90994	99060	94569.3	91850.7	100196	94515.3	16.4842	16.5277	16.5254	16.4735	16.596	16.5291	16.487	16.6125	16.5283	1.01478	0.634267	1.02169	0.509484
A0A1B0GWI2;O75503;A0A087WZY0;A0A1B0GTR6;A0A1B0GWJ7;A0A1C7CYZ2;A0A1B0GTV7;A0A1B0GUE8;A0A1B0GV94;A0A1B0GVL0;A0A1B0GU14	A0A1B0GWI2;O75503;A0A087WZY0;A0A1B0GTR6;A0A1B0GWJ7;A0A1C7CYZ2;A0A1B0GTV7;A0A1B0GUE8;A0A1B0GV94;A0A1B0GVL0	6;6;4;4;4;4;4;4;4;3;1	6;6;4;4;4;4;4;4;4;3;1	6;6;4;4;4;4;4;4;4;3;1	Ceroid-lipofuscinosis neuronal protein 5	CLN5	tr|A0A1B0GWI2|A0A1B0GWI2_HUMAN Ceroid-lipofuscinosis neuronal protein 5 (Fragment) OS=Homo sapiens OX=9606 GN=CLN5 PE=1 SV=1;sp|O75503|CLN5_HUMAN Ceroid-lipofuscinosis neuronal protein 5 OS=Homo sapiens OX=9606 GN=CLN5 PE=1 SV=2;tr|A0A087WZY0|A0A087WZY0_HU	217751	210144	198426	207710	208440	199893	204984	212079	201221	17.7323	17.681	17.5982	17.6642	17.6693	17.6089	17.6451	17.6942	17.6184	0.98359	0.634055	0.987167	0.715318
R4GND1;A0A1B0GX65;Q969T4;R4GN77;R4GMM6;R4GNG6	R4GND1;A0A1B0GX65;Q969T4;R4GN77	5;5;5;4;2;2	2;2;2;2;2;2	2;2;2;2;2;2	Ubiquitin-conjugating enzyme E2 E3	UBE2E3	tr|R4GND1|R4GND1_HUMAN Ubiquitin-conjugating enzyme E2 E3 OS=Homo sapiens OX=9606 GN=UBE2E3 PE=1 SV=8;tr|A0A1B0GX65|A0A1B0GX65_HUMAN Ubiquitin-conjugating enzyme E2 E3 (Fragment) OS=Homo sapiens OX=9606 GN=UBE2E3 PE=1 SV=1;sp|Q969T4|UB2E3_HUMAN Ubiquitin-c	207688	213057	241668	214136	249100	267222	254669	258856	265900	17.6641	17.7009	17.8827	17.7082	17.9264	18.0277	17.9583	17.9818	18.0205	1.10272	0.305554	1.17665	0.063543
F6WST4;A0A1B0GXE7;Q9P0S3;Q53FV1;J3KTF9;F8VXD5	F6WST4;A0A1B0GXE7;Q9P0S3;Q53FV1;J3KTF9;F8VXD5	2;2;2;2;1;1	2;2;2;2;1;1	1;1;1;1;0;0	ORM1-like protein 1;ORM1-like protein 2	ORMDL1;ORMDL2;ORMDL3	tr|F6WST4|F6WST4_HUMAN ORM1-like protein 1 (Fragment) OS=Homo sapiens OX=9606 GN=ORMDL1 PE=1 SV=7;tr|A0A1B0GXE7|A0A1B0GXE7_HUMAN ORM1-like protein 1 OS=Homo sapiens OX=9606 GN=ORMDL1 PE=1 SV=1;sp|Q9P0S3|ORML1_HUMAN ORM1-like protein 1 OS=Homo sapiens OX=96	94021.9	94578.6	97188.3	87462.2	101400	89182.3	90617.3	92477	85290.5	16.5207	16.5292	16.5685	16.4164	16.6297	16.4445	16.4675	16.4968	16.3801	0.972902	0.592357	0.939102	0.105797
A0A1C7CYX9;Q16555;E5RFU4;E9PD68;Q14194	A0A1C7CYX9;Q16555	21;19;5;3;3	21;19;5;3;3	17;15;4;1;1	Dihydropyrimidinase-related protein 2	DPYSL2	tr|A0A1C7CYX9|A0A1C7CYX9_HUMAN Dihydropyrimidinase-related protein 2 OS=Homo sapiens OX=9606 GN=DPYSL2 PE=1 SV=1;sp|Q16555|DPYL2_HUMAN Dihydropyrimidinase-related protein 2 OS=Homo sapiens OX=9606 GN=DPYSL2 PE=1 SV=1	920083	915967	869175	969473	921990	909459	941949	936513	929318	19.8114	19.8049	19.7293	19.8868	19.8144	19.7946	19.8453	19.8369	19.8258	1.03538	0.26315	1.03791	0.171595
Q9BWM7;A0A1P0AYU5;S4R3N9	Q9BWM7;A0A1P0AYU5;S4R3N9	3;3;2	2;2;2	2;2;2	Sideroflexin-3	SFXN3	sp|Q9BWM7|SFXN3_HUMAN Sideroflexin-3 OS=Homo sapiens OX=9606 GN=SFXN3 PE=1 SV=3;tr|A0A1P0AYU5|A0A1P0AYU5_HUMAN Sidoreflexin OS=Homo sapiens OX=9606 GN=SFXN3 PE=1 SV=1;tr|S4R3N9|S4R3N9_HUMAN Sideroflexin-3 OS=Homo sapiens OX=9606 GN=SFXN3 PE=1 SV=1	92121.6	86935.9	88247.3	93347.2	86281	83846.1	87117.5	94695.7	86472.6	16.4913	16.4077	16.4293	16.5103	16.3968	16.3555	16.4107	16.531	16.4	0.98567	0.704906	1.00367	0.932257
A0A1W2PR66;A0A1W2PQD6;A0A1W2PQ13;A0A1W2PQ60;A0A1W2PNY6;A0A1W2PPH4;A0A1W2PPG9;A0A1W2PPE6;A0A1W2PQH2;A0A1W2PNF0;A0A1W2PRT7;A0A1W2PSD1;A0A1W2PS45;A0A1W2PRN3;A0A1W2PS77;A0A1W2PQL8;A0A1W2PSA9;Q9Y2D2	A0A1W2PR66;A0A1W2PQD6;A0A1W2PQ13;A0A1W2PQ60;A0A1W2PNY6;A0A1W2PPH4;A0A1W2PPG9;A0A1W2PPE6;A0A1W2PQH2;A0A1W2PNF0;A0A1W2PRT7;A0A1W2PSD1;A0A1W2PS45;A0A1W2PRN3;A0A1W2PS77;A0A1W2PQL8;A0A1W2PSA9;Q9Y2D2	1;1;1;1;1;1;1;1;1;1;1;1;1;1;1;1;1;1	1;1;1;1;1;1;1;1;1;1;1;1;1;1;1;1;1;1	1;1;1;1;1;1;1;1;1;1;1;1;1;1;1;1;1;1	UDP-N-acetylglucosamine transporter	SLC35A3	tr|A0A1W2PR66|A0A1W2PR66_HUMAN UDP-N-acetylglucosamine transporter OS=Homo sapiens OX=9606 GN=SLC35A3 PE=1 SV=1;tr|A0A1W2PQD6|A0A1W2PQD6_HUMAN Uncharacterized protein OS=Homo sapiens OX=9606 PE=1 SV=1;tr|A0A1W2PQ13|A0A1W2PQ13_HUMAN Uncharacterized protein	46512.3	43629.7	44778	43596	42846	38588.3	44636.1	43240.5	42724.7	15.5053	15.413	15.4505	15.4119	15.3869	15.2359	15.4459	15.4001	15.3828	0.9267	0.169293	0.967991	0.23501
Q969N2;A0A1W2PNP0;A0A1W2PPS0;A0A1W2PPC3;A0A1W2PP57;A0A1W2PRZ8;A0A1W2PRH2;A0A1W2PPR6;A0A1W2PR92;A0A1W2PPQ7;A0A1W2PPI8;H7C2Y2;A0A1W2PQN1;A0A1W2PP13;A0A1W2PQ29;A0A1W2PP53;A0A1W2PQ52;A0A1W2PRG1;A0A1W2PNW9;A0A1W2PRV7;A0A1W2PPU8;A0A1W2PRH8;A0A1W2PQY1;A0A1W2PQL3;A0A1W2PP98;A0A1W2PNS2;A0A1W2PR70;A0A1W2PNZ5;A0A1W2PP03;A0A1W2PSC5;B7Z7C5;A0A1W2PR22;A0A1W2PRL6;A0A1W2PQI9;A0A1W2PR73;A0A1W2PRB4	Q969N2;A0A1W2PNP0;A0A1W2PPS0;A0A1W2PPC3;A0A1W2PP57;A0A1W2PRZ8;A0A1W2PRH2;A0A1W2PPR6;A0A1W2PR92;A0A1W2PPQ7;A0A1W2PPI8;H7C2Y2;A0A1W2PQN1;A0A1W2PP13;A0A1W2PQ29;A0A1W2PP53;A0A1W2PQ52;A0A1W2PRG1;A0A1W2PNW9;A0A1W2PRV7	8;8;7;7;7;7;6;6;6;5;5;5;5;5;5;5;4;4;4;4;3;3;2;2;2;2;2;2;2;2;2;2;1;1;1;1	8;8;7;7;7;7;6;6;6;5;5;5;5;5;5;5;4;4;4;4;3;3;2;2;2;2;2;2;2;2;2;2;1;1;1;1	8;8;7;7;7;7;6;6;6;5;5;5;5;5;5;5;4;4;4;4;3;3;2;2;2;2;2;2;2;2;2;2;1;1;1;1	GPI transamidase component PIG-T	PIGT	sp|Q969N2|PIGT_HUMAN GPI transamidase component PIG-T OS=Homo sapiens OX=9606 GN=PIGT PE=1 SV=1;tr|A0A1W2PNP0|A0A1W2PNP0_HUMAN GPI transamidase component PIG-T (Fragment) OS=Homo sapiens OX=9606 GN=PIGT PE=1 SV=1;tr|A0A1W2PPS0|A0A1W2PPS0_HUMAN GPI transami	211180	220432	210924	214581	207290	204461	213174	200249	211058	17.6881	17.75	17.6864	17.7112	17.6613	17.6415	17.7017	17.6114	17.6873	0.97478	0.279109	0.971899	0.306963
A0A1W2PNR9;Q9Y5U9	A0A1W2PNR9;Q9Y5U9	2;2	2;2	2;2	Immediate early response 3-interacting protein 1	IER3IP1	tr|A0A1W2PNR9|A0A1W2PNR9_HUMAN Immediate early response 3-interacting protein 1 OS=Homo sapiens OX=9606 GN=IER3IP1 PE=1 SV=1;sp|Q9Y5U9|IR3IP_HUMAN Immediate early response 3-interacting protein 1 OS=Homo sapiens OX=9606 GN=IER3IP1 PE=1 SV=1	135971	144934	138686	146562	138410	139321	148769	140971	146126	17.0529	17.145	17.0815	17.1612	17.0786	17.088	17.1827	17.105	17.1569	1.0112	0.691094	1.03879	0.198299
A0A1W2PNV4;E9PF58;C9JEY1;C9K057;F8VXW2;C9JTT6;C9JBJ7	A0A1W2PNV4	15;7;6;6;3;1;1	15;7;6;6;3;1;1	0;0;0;0;0;0;0			tr|A0A1W2PNV4|A0A1W2PNV4_HUMAN Uncharacterized protein OS=Homo sapiens OX=9606 PE=3 SV=1	1.33461e+06	1.32767e+06	1.26441e+06	1.35645e+06	1329700	1.27109e+06	1.38896e+06	1.34423e+06	1.3108e+06	20.348	20.3405	20.27	20.3714	20.3427	20.2776	20.4056	20.3583	20.322	1.00778	0.781093	1.02987	0.287574
A0A494C0T4;A0A1W2PNW1;H0YJH6;P42226	A0A494C0T4;A0A1W2PNW1;H0YJH6;P42226	2;2;2;2	2;2;2;2	2;2;2;2	Signal transducer and activator of transcription 6	STAT6	tr|A0A494C0T4|A0A494C0T4_HUMAN Signal transducer and activator of transcription OS=Homo sapiens OX=9606 GN=STAT6 PE=1 SV=1;tr|A0A1W2PNW1|A0A1W2PNW1_HUMAN Signal transducer and activator of transcription (Fragment) OS=Homo sapiens OX=9606 GN=STAT6 PE=1 SV=2	15327.3	15288.5	15516.3	17644.8	15200	18578.9	14748	16795.3	17055.9	13.9038	13.9002	13.9215	14.107	13.8918	14.1814	13.8482	14.0358	14.058	1.1147	0.222494	1.05348	0.391346
E9PPJ9;A0A1W2PQA7;A0A1W2PNY5;A0A1W2PQZ6;A0A1W2PRF0;A0A1W2PRJ0;A0A1W2PPP6;A0A1X7SBS0;A0A1W2PS93;A0A1W2PR08;A0A1W2PRF5;G5E9D4;Q96EB1;A0A1W2PPR3;A0A1W2PQ05;A0A1W2PP47	E9PPJ9;A0A1W2PQA7;A0A1W2PNY5;A0A1W2PQZ6;A0A1W2PRF0;A0A1W2PRJ0;A0A1W2PPP6;A0A1X7SBS0;A0A1W2PS93;A0A1W2PR08;A0A1W2PRF5;G5E9D4;Q96EB1;A0A1W2PPR3;A0A1W2PQ05;A0A1W2PP47	2;2;2;2;2;2;2;2;2;2;2;2;2;1;1;1	2;2;2;2;2;2;2;2;2;2;2;2;2;1;1;1	2;2;2;2;2;2;2;2;2;2;2;2;2;1;1;1	Elongator complex protein 4	ELP4	tr|E9PPJ9|E9PPJ9_HUMAN Elongator complex protein 4 OS=Homo sapiens OX=9606 GN=ELP4 PE=1 SV=1;tr|A0A1W2PQA7|A0A1W2PQA7_HUMAN Elongator complex protein 4 OS=Homo sapiens OX=9606 GN=ELP4 PE=1 SV=1;tr|A0A1W2PNY5|A0A1W2PNY5_HUMAN Elongator complex protein 4 OS=	100480	95714.2	98394.9	106018	104210	103426	99415.9	91913.1	101152	16.6165	16.5464	16.5863	16.6939	16.6691	16.6582	16.6012	16.488	16.6262	1.06472	0.0285437	0.992845	0.826323
Q15652;A0A1W2PNZ9;H7BXU7	Q15652;A0A1W2PNZ9	3;3;1	3;3;1	3;3;1	Probable JmjC domain-containing histone demethylation protein 2C	JMJD1C	sp|Q15652|JHD2C_HUMAN Probable JmjC domain-containing histone demethylation protein 2C OS=Homo sapiens OX=9606 GN=JMJD1C PE=1 SV=2;tr|A0A1W2PNZ9|A0A1W2PNZ9_HUMAN Probable JmjC domain-containing histone demethylation protein 2C OS=Homo sapiens OX=9606 GN=JM	6421.67	7151.4	8058.86	6195.07	6657.4	8056.53	7975.25	6508.26	6878.29	12.6487	12.804	12.9764	12.5969	12.7007	12.9759	12.9613	12.6681	12.7478	0.96658	0.743429	0.987513	0.899762
F8W681;A0A804HHX1;A0A804HIP7;A0A1W2PQD1;A0A804HJ22;F8WE55;A0A1W2PRR6;A0A804HI18;A0A804HL46;A0A804HKZ3;A0A1W2PPC6;A0A804HJ11;Q9H3H5	F8W681;A0A804HHX1;A0A804HIP7;A0A1W2PQD1;A0A804HJ22;F8WE55;A0A1W2PRR6;A0A804HI18;A0A804HL46;A0A804HKZ3;A0A1W2PPC6;A0A804HJ11;Q9H3H5	2;2;2;2;2;2;2;2;2;2;2;2;2	2;2;2;2;2;2;2;2;2;2;2;2;2	2;2;2;2;2;2;2;2;2;2;2;2;2	UDP-N-acetylglucosamine--dolichyl-phosphate N-acetylglucosaminephosphotransferase	DPAGT1	tr|F8W681|F8W681_HUMAN UDP-N-acetylglucosamine--dolichyl-phosphate N-acetylglucosaminephosphotransferase OS=Homo sapiens OX=9606 GN=DPAGT1 PE=1 SV=1;tr|A0A804HHX1|A0A804HHX1_HUMAN UDP-N-acetylglucosamine--dolichyl-phosphate N-acetylglucosaminephosphotransf	33810.1	35276.2	32039.2	32550.3	32968	34589.6	36776.9	33140.4	34645.9	15.0452	15.1064	14.9675	14.9904	15.0088	15.0781	15.1665	15.0163	15.0804	0.989938	0.788531	1.03399	0.463183
O14653;I3NI02;E7EQ34;A0A1W2PS81;A0A1W2PQM3;A0A1W2PRC2;A0A1W2PPG1;I3L4Z6;A0A1W2PPP5;A0A1W2PPG5;A0A1W2PRL0;A0A1W2PQP2;A0A1W2PRP7;A0A1W2PRV0;A0A1X7SBU8;A0A1W2PS12;A0A1W2PR02;A0A1W2PQ77;A0A1W2PPW8;A0A1W2PR23;A0A1W2PNV3;A0A1W2PRE6;I3L0K1;A0A1W2PPJ0;A0A1W2PQE0;I3L1K7;A0A1W2PQ06;A0A1W2PQ38;A0A1W2PQS3;A0A1W2PRD0;A0A1W2PQQ4;A0A1W2PQ12	O14653;I3NI02;E7EQ34;A0A1W2PS81;A0A1W2PQM3;A0A1W2PRC2;A0A1W2PPG1;I3L4Z6;A0A1W2PPP5;A0A1W2PPG5;A0A1W2PRL0;A0A1W2PQP2;A0A1W2PRP7;A0A1W2PRV0;A0A1X7SBU8;A0A1W2PS12;A0A1W2PR02;A0A1W2PQ77;A0A1W2PPW8;A0A1W2PR23;A0A1W2PNV3;A0A1W2PRE6;I3L0K1;A0A1W2PPJ0;A0A1W2PQE0;I3L1K7;A0A1W2PQ06;A0A1W2PQ38	4;4;4;4;4;4;4;4;4;4;3;3;3;3;3;3;3;3;3;3;3;2;2;2;2;2;2;2;1;1;1;1	4;4;4;4;4;4;4;4;4;4;3;3;3;3;3;3;3;3;3;3;3;2;2;2;2;2;2;2;1;1;1;1	4;4;4;4;4;4;4;4;4;4;3;3;3;3;3;3;3;3;3;3;3;2;2;2;2;2;2;2;1;1;1;1	Golgi SNAP receptor complex member 2	GOSR2	sp|O14653|GOSR2_HUMAN Golgi SNAP receptor complex member 2 OS=Homo sapiens OX=9606 GN=GOSR2 PE=1 SV=2;tr|I3NI02|I3NI02_HUMAN Golgi SNAP receptor complex member 2 OS=Homo sapiens OX=9606 GN=GOSR2 PE=1 SV=2;tr|E7EQ34|E7EQ34_HUMAN Uncharacterized protein OS=H	61685.7	59336.6	62350.6	60474	63018	65434.3	59369.2	61301	62223.9	15.9126	15.8566	15.9281	15.884	15.9435	15.9978	15.8574	15.9036	15.9252	1.03028	0.348477	0.997389	0.90576
P23368;A0A1W2PQY8;A0A1W2PQT3;A0A1W2PPH1;A0A1W2PQH3;A0A1W2PQF8;A0A1W2PQ37;A0A1W2PR68;A0A1W2PRS2;A0A1W2PRY9;A0A1W2PQH4;A0A1W2PRH1;E9PMB9;A0A1W2PPY2;Q6TCH8;E9PCP1;Q16798	P23368;A0A1W2PQY8;A0A1W2PQT3;A0A1W2PPH1;A0A1W2PQH3;A0A1W2PQF8;A0A1W2PQ37;A0A1W2PR68	19;19;19;19;18;17;16;16;5;5;5;4;1;1;1;1;1	19;19;19;19;18;17;16;16;5;5;5;4;1;1;1;1;1	19;19;19;19;18;17;16;16;5;5;5;4;1;1;1;1;1	NAD-dependent malic enzyme, mitochondrial	ME2	sp|P23368|MAOM_HUMAN NAD-dependent malic enzyme, mitochondrial OS=Homo sapiens OX=9606 GN=ME2 PE=1 SV=1;tr|A0A1W2PQY8|A0A1W2PQY8_HUMAN Malic enzyme OS=Homo sapiens OX=9606 GN=ME2 PE=1 SV=1;tr|A0A1W2PQT3|A0A1W2PQT3_HUMAN Malic enzyme OS=Homo sapiens OX=9606	701502	689601	678066	690858	708020	707726	690794	721609	698631	19.4201	19.3954	19.3711	19.398	19.4334	19.4328	19.3979	19.4609	19.4142	1.01809	0.233423	1.02023	0.29409
A0A1W2PPH5	A0A1W2PPH5	1	1	1			tr|A0A1W2PPH5|A0A1W2PPH5_HUMAN TATA-box-binding protein-associated factor 11-like 13 OS=Homo sapiens OX=9606 GN=TAF11L13 PE=1 SV=1	17677	17259.8	19111.9	19625.4	27385	27235	20571.8	22267.5	20948.9	14.1096	14.0751	14.2222	14.2604	14.7411	14.7332	14.3284	14.4427	14.3546	1.37368	0.0990883	1.1802	0.0148136
A0A1W2PPI5;Q5JSJ4	A0A1W2PPI5;Q5JSJ4	2;2	1;1	1;1	Protein DDX26B	DDX26B	tr|A0A1W2PPI5|A0A1W2PPI5_HUMAN DEAD/H (Asp-Glu-Ala-Asp/His) box polypeptide 26B, isoform CRA_b OS=Homo sapiens OX=9606 GN=INTS6L PE=1 SV=1;sp|Q5JSJ4|INT6L_HUMAN Integrator complex subunit 6-like OS=Homo sapiens OX=9606 GN=INTS6L PE=1 SV=1	12240.6	14606.5	15985.9	13055.3	10474	10733.7	12971.5	10896.7	12455.5	13.5794	13.8343	13.9645	13.6724	13.3545	13.3899	13.6631	13.4116	13.6045	0.799921	0.102566	0.848031	0.172537
J3QT87;A0A1W2PPJ5;Q96SW2;J3QT51	J3QT87;A0A1W2PPJ5;Q96SW2	5;5;5;1	5;5;5;1	5;5;5;1	Protein cereblon	CRBN	tr|J3QT87|J3QT87_HUMAN Protein cereblon (Fragment) OS=Homo sapiens OX=9606 GN=CRBN PE=1 SV=1;tr|A0A1W2PPJ5|A0A1W2PPJ5_HUMAN Protein cereblon OS=Homo sapiens OX=9606 GN=CRBN PE=1 SV=1;sp|Q96SW2|CRBN_HUMAN Protein cereblon OS=Homo sapiens OX=9606 GN=CRBN PE=	245318	239515	232676	247126	246290	251003	249919	248618	249944	17.9043	17.8698	17.828	17.9149	17.91	17.9373	17.9311	17.9236	17.9312	1.03751	0.123528	1.04317	0.10696
A0A1W2PPS1	A0A1W2PPS1	41	1	0			tr|A0A1W2PPS1|A0A1W2PPS1_HUMAN Heterogeneous nuclear ribonucleoprotein U OS=Homo sapiens OX=9606 GN=HNRNPU PE=1 SV=1	73708.7	113012	233266	131360	231770	675573	425336	501088	514298	16.1695	16.7861	17.8316	17.0032	17.8223	19.3658	18.6982	18.9347	18.9722	2.47318	0.258391	3.4304	0.0533042
A0A1W2PPZ5;P23193;A0A1W2PRL9;E5RIS7;B7Z4S1;E5RJ93;E5RK46;A0A1W2PS15;E5RFI1;A0A1W2PPV7	A0A1W2PPZ5;P23193;A0A1W2PRL9	21;21;18;10;7;6;3;3;3;3	21;21;18;10;7;6;3;3;3;3	18;18;15;10;4;6;3;3;3;3	Transcription elongation factor A protein 1	TCEA1	tr|A0A1W2PPZ5|A0A1W2PPZ5_HUMAN Transcription elongation factor A protein 1 OS=Homo sapiens OX=9606 GN=TCEA1 PE=1 SV=1;sp|P23193|TCEA1_HUMAN Transcription elongation factor A protein 1 OS=Homo sapiens OX=9606 GN=TCEA1 PE=1 SV=2;tr|A0A1W2PRL9|A0A1W2PRL9_HUMA	2.75608e+06	2.6499e+06	2.72286e+06	2.70451e+06	2760000	2.66895e+06	2.77707e+06	2.72515e+06	2.76165e+06	21.3942	21.3375	21.3767	21.3669	21.3962	21.3478	21.4051	21.3779	21.3971	1.00057	0.97005	1.01661	0.292091
A0A1W2PQ14;Q96MM7;O60243;Q8IZP7	A0A1W2PQ14;Q96MM7;O60243;Q8IZP7	2;2;1;1	2;2;1;1	2;2;1;1	Heparan-sulfate 6-O-sulfotransferase 2;Heparan-sulfate 6-O-sulfotransferase 1;Heparan-sulfate 6-O-sulfotransferase 3	HS6ST2;HS6ST1;HS6ST3	tr|A0A1W2PQ14|A0A1W2PQ14_HUMAN Heparan-sulfate 6-O-sulfotransferase OS=Homo sapiens OX=9606 GN=HS6ST2 PE=1 SV=1;sp|Q96MM7|H6ST2_HUMAN Heparan-sulfate 6-O-sulfotransferase 2 OS=Homo sapiens OX=9606 GN=HS6ST2 PE=1 SV=2;sp|O60243|H6ST1_HUMAN Heparan-sulfate 6	1588.81	2282.87	3793.32	2250.33	3963.8	4399.22	4782.28	5256.89	5571.32	10.6337	11.1566	11.8892	11.1359	11.9527	12.103	12.2235	12.36	12.4438	1.38465	0.347848	2.03659	0.0877791
A0A1W2PQ63;E9PGF6;E9PFQ4;Q86SQ0	A0A1W2PQ63;E9PGF6;E9PFQ4;Q86SQ0	2;2;2;2	2;2;2;2	2;2;2;2	Pleckstrin homology-like domain family B member 2	PHLDB2	tr|A0A1W2PQ63|A0A1W2PQ63_HUMAN Pleckstrin homology-like domain family B member 2 (Fragment) OS=Homo sapiens OX=9606 GN=PHLDB2 PE=1 SV=1;tr|E9PGF6|E9PGF6_HUMAN Pleckstrin homology-like domain family B member 2 OS=Homo sapiens OX=9606 GN=PHLDB2 PE=1 SV=1;tr|	19035.6	18052.7	17561	17443	17446	19392	19997.8	19454.5	18722.8	14.2164	14.1399	14.1001	14.0904	14.0906	14.2432	14.2876	14.2478	14.1925	0.993259	0.87026	1.06452	0.111227
Q7Z5J4;A0A1W2PQJ7;A8MXE8	Q7Z5J4;A0A1W2PQJ7;A8MXE8	2;2;1	2;2;1	2;2;1	Retinoic acid-induced protein 1	RAI1	sp|Q7Z5J4|RAI1_HUMAN Retinoic acid-induced protein 1 OS=Homo sapiens OX=9606 GN=RAI1 PE=1 SV=2;tr|A0A1W2PQJ7|A0A1W2PQJ7_HUMAN Retinoic acid-induced protein 1 OS=Homo sapiens OX=9606 GN=RAI1 PE=1 SV=1;tr|A8MXE8|A8MXE8_HUMAN Retinoic acid-induced protein 1 (	119460	115755	113616	134837	150960	173091	130727	121760	122165	16.8662	16.8207	16.7938	17.0409	17.2038	17.4012	16.9962	16.8937	16.8985	1.3155	0.0597817	1.07402	0.0715285
A0A1W2PQS6;F6U211;A0A2R8Y7H1;A0A2R8YFH6;A0A2R8Y6L3;S4R435	A0A1W2PQS6;F6U211;A0A2R8Y7H1;A0A2R8YFH6;A0A2R8Y6L3;S4R435	14;11;11;11;9;9	13;10;10;10;8;9	0;0;0;0;0;0		RPS10;RPS10-NUDT3	tr|A0A1W2PQS6|A0A1W2PQS6_HUMAN RPS10-NUDT3 readthrough OS=Homo sapiens OX=9606 GN=RPS10-NUDT3 PE=3 SV=1;tr|F6U211|F6U211_HUMAN 40S ribosomal protein S10 OS=Homo sapiens OX=9606 GN=RPS10 PE=3 SV=1;tr|A0A2R8Y7H1|A0A2R8Y7H1_HUMAN 40S ribosomal protein S10 OS=	2.95086e+06	3.09463e+06	2.7197e+06	3.14855e+06	2682100	3.18417e+06	2.74692e+06	2.98263e+06	2.80562e+06	21.4927	21.5613	21.375	21.5863	21.3549	21.6025	21.3894	21.5082	21.4199	1.02848	0.715503	0.973759	0.602377
A0A1W2PR06;P52569	A0A1W2PR06;P52569	4;4	3;3	3;3	Cationic amino acid transporter 2	SLC7A2	tr|A0A1W2PR06|A0A1W2PR06_HUMAN Cationic amino acid transporter 2 (Fragment) OS=Homo sapiens OX=9606 GN=SLC7A2 PE=1 SV=1;sp|P52569|CTR2_HUMAN Cationic amino acid transporter 2 OS=Homo sapiens OX=9606 GN=SLC7A2 PE=1 SV=2	18079.9	17807.3	20175.3	21321.5	20892	24062.1	22164.1	22295.6	21806.5	14.1421	14.1202	14.3003	14.38	14.3507	14.5545	14.4359	14.4445	14.4125	1.18217	0.0482679	1.18201	0.0467981
F5GYH1;A0A1W2PRM0;A0A1W2PRL5;A0A1W2PR09;Q8NC96;A0A1W2PNT6;A0A1W2PR27;A0A1W2PPF5;F5H2U7;A0A1W2PRQ7;A0A1W2PRW5	F5GYH1;A0A1W2PRM0;A0A1W2PRL5;A0A1W2PR09;Q8NC96;A0A1W2PNT6	9;9;9;9;9;5;2;2;2;2;1	9;9;9;9;9;5;2;2;2;2;1	9;9;9;9;9;5;2;2;2;2;1	Adaptin ear-binding coat-associated protein 1	NECAP1	tr|F5GYH1|F5GYH1_HUMAN Adaptin ear-binding coat-associated protein 1 (Fragment) OS=Homo sapiens OX=9606 GN=NECAP1 PE=1 SV=2;tr|A0A1W2PRM0|A0A1W2PRM0_HUMAN Adaptin ear-binding coat-associated protein 1 OS=Homo sapiens OX=9606 GN=NECAP1 PE=1 SV=1;tr|A0A1W2PR	451871	450907	450928	479040	494400	453815	454104	488003	474863	18.7856	18.7825	18.7825	18.8698	18.9153	18.7917	18.7927	18.8965	18.8572	1.05433	0.171629	1.04673	0.163736
F2Z2I2;Q5W015;Q5VX20;A0A1W2PR17;Q16875;H0Y483	F2Z2I2;Q5W015;Q5VX20;A0A1W2PR17;Q16875	7;7;7;7;7;3	5;5;5;5;5;1	4;4;4;4;4;1	6-phosphofructo-2-kinase/fructose-2,6-bisphosphatase 3;6-phosphofructo-2-kinase;Fructose-2,6-bisphosphatase	PFKFB3	tr|F2Z2I2|F2Z2I2_HUMAN 6-phosphofructo-2-kinase OS=Homo sapiens OX=9606 GN=PFKFB3 PE=1 SV=1;tr|Q5W015|Q5W015_HUMAN 6-phosphofructo-2-kinase OS=Homo sapiens OX=9606 GN=PFKFB3 PE=1 SV=1;tr|Q5VX20|Q5VX20_HUMAN 6-phosphofructo-2-kinase OS=Homo sapiens OX=9606	276863	278043	263673	269085	254790	258806	268366	250468	254276	18.0788	18.0849	18.0084	18.0377	17.9589	17.9815	18.0338	17.9343	17.956	0.956146	0.129564	0.944454	0.103918
E7ER60;A0A1W2PR85;O15056	E7ER60;A0A1W2PR85;O15056	1;1;1	1;1;1	1;1;1	Synaptojanin-2	SYNJ2	tr|E7ER60|E7ER60_HUMAN Synaptojanin-2 OS=Homo sapiens OX=9606 GN=SYNJ2 PE=1 SV=2;tr|A0A1W2PR85|A0A1W2PR85_HUMAN Phosphoinositide 5-phosphatase OS=Homo sapiens OX=9606 GN=SYNJ2 PE=1 SV=1;sp|O15056|SYNJ2_HUMAN Synaptojanin-2 OS=Homo sapiens OX=9606 GN=SYNJ2	11619	10985.3	9977.63	10501.4	9421.2	11283.5	9921.78	10959.5	10581.3	13.5042	13.4233	13.2845	13.3583	13.2017	13.4619	13.2764	13.4199	13.3692	0.957773	0.558615	0.965644	0.564152
A0A1W2PRB8;E9PM72;A0A1W2PS27;Q9NVC6;A0A1W2PS69;A0A1W2PRX4;A0A1W2PNW7;A0A1W2PQ48;E9PKQ4;A0A1W2PPP8;A0A1W2PR99;A0A1W2PNF3;A0A1W2PPC8;E9PJU8;A0A1W2PQE4	A0A1W2PRB8;E9PM72;A0A1W2PS27;Q9NVC6;A0A1W2PS69;A0A1W2PRX4;A0A1W2PNW7	10;8;8;8;7;7;6;4;3;3;3;2;1;1;1	10;8;8;8;7;7;6;4;3;3;3;2;1;1;1	8;8;8;8;7;7;6;4;3;3;3;2;1;0;1	Mediator of RNA polymerase II transcription subunit 17	MED17	tr|A0A1W2PRB8|A0A1W2PRB8_HUMAN Cofactor required for Sp1 transcriptional activation subunit 6 OS=Homo sapiens OX=9606 PE=3 SV=1;tr|E9PM72|E9PM72_HUMAN Mediator of RNA polymerase II transcription subunit 17 OS=Homo sapiens OX=9606 GN=MED17 PE=1 SV=2;tr|A0A1	137267	149566	143129	147814	142700	146320	142230	146675	147069	17.0666	17.1904	17.127	17.1734	17.1226	17.1588	17.1179	17.1623	17.1661	1.01598	0.590394	1.01398	0.634551
A0A1W2PRQ8;Q9BY27;Q14129;Q6FGH4;B5MCQ4	A0A1W2PRQ8;Q9BY27;Q14129	3;3;3;1;1	3;3;3;1;1	3;3;3;1;1	Protein DGCR6L;Protein DGCR6	DGCR6L;DGCR6	tr|A0A1W2PRQ8|A0A1W2PRQ8_HUMAN Uncharacterized protein OS=Homo sapiens OX=9606 PE=3 SV=1;sp|Q9BY27|DGC6L_HUMAN Protein DGCR6L OS=Homo sapiens OX=9606 GN=DGCR6L PE=1 SV=2;sp|Q14129|DGCR6_HUMAN Protein DGCR6 OS=Homo sapiens OX=9606 GN=DGCR6 PE=1 SV=3	4808.86	4705.56	6154.2	9647.55	6916.9	3593.24	6146.1	4426.87	4370.4	12.2315	12.2001	12.5874	13.2359	12.7559	11.8111	12.5855	12.1121	12.0936	1.2865	0.602163	0.953714	0.728762
A0A1W2PS43;A0A1W2PRS1;Q14108;A0A1W2PPX5;A0A1W2PQR6;A0A1W2PQB7;A0A1W2PPU6;A0A1W2PRF6;A0A1W2PSE4;A0A1W2PS70;A0A1W2PNX7;A0A1W2PQL5;D6RDG0	A0A1W2PS43;A0A1W2PRS1;Q14108;A0A1W2PPX5;A0A1W2PQR6;A0A1W2PQB7;A0A1W2PPU6;A0A1W2PRF6	8;8;8;7;7;7;6;5;3;2;2;2;1	8;8;8;7;7;7;6;5;3;2;2;2;1	8;8;8;7;7;7;6;5;3;2;2;2;1	Lysosome membrane protein 2	SCARB2	tr|A0A1W2PS43|A0A1W2PS43_HUMAN Lysosome membrane protein 2 OS=Homo sapiens OX=9606 GN=SCARB2 PE=1 SV=1;tr|A0A1W2PRS1|A0A1W2PRS1_HUMAN Lysosome membrane protein 2 (Fragment) OS=Homo sapiens OX=9606 GN=SCARB2 PE=1 SV=1;sp|Q14108|SCRB2_HUMAN Lysosome membrane	671019	698950	672570	687764	689900	674421	692094	696814	668320	19.356	19.4148	19.3593	19.3916	19.396	19.3633	19.4006	19.4104	19.3502	1.00467	0.770297	1.00719	0.717906
A0A1W2PRV5;E7EQZ4;Q16637;B4DP61;H0YBZ9;A0A0G2JRX5;A0A0G2JRY6	A0A1W2PRV5;E7EQZ4;Q16637;B4DP61	8;8;8;6;1;1;1	8;8;8;6;1;1;1	8;8;8;6;1;1;1	Survival motor neuron protein	SMN1;SMN2	tr|A0A1W2PRV5|A0A1W2PRV5_HUMAN Survival motor neuron protein OS=Homo sapiens OX=9606 GN=SMN2 PE=1 SV=1;tr|E7EQZ4|E7EQZ4_HUMAN Survival motor neuron protein OS=Homo sapiens OX=9606 GN=SMN1 PE=1 SV=1;sp|Q16637|SMN_HUMAN Survival motor neuron protein OS=Homo	506276	580622	589066	566234	533800	502282	572806	527161	537656	18.9496	19.1472	19.1681	19.111	19.0259	18.9381	19.1277	19.0079	19.0363	0.956056	0.50521	0.977123	0.719146
A8MYT4;A0A1W2PS05;Q8NEB9;K7ENH3;K7EIV6;M0R308;K7EKH3;M0R386;A0A0B4J2B1	A8MYT4;A0A1W2PS05;Q8NEB9	11;11;11;4;4;4;4;1;1	11;11;11;4;4;4;4;1;1	11;11;11;4;4;4;4;1;1	Phosphatidylinositol 3-kinase;Phosphatidylinositol 3-kinase catalytic subunit type 3	PIK3C3	tr|A8MYT4|A8MYT4_HUMAN Phosphatidylinositol 3-kinase catalytic subunit type 3 OS=Homo sapiens OX=9606 GN=PIK3C3 PE=1 SV=2;tr|A0A1W2PS05|A0A1W2PS05_HUMAN Phosphatidylinositol 3-kinase catalytic subunit type 3 OS=Homo sapiens OX=9606 GN=PIK3C3 PE=1 SV=1;sp|Q	169116	177069	168630	176955	184160	182162	169943	170540	165844	17.3677	17.434	17.3635	17.433	17.4906	17.4749	17.3747	17.3797	17.3395	1.05529	0.0572313	0.98351	0.427788
A0A1W2PS85;R4GMW8;P28715;A0A090HNM7;A0A494C0S2;A0A494C113	A0A1W2PS85;R4GMW8;P28715;A0A090HNM7;A0A494C0S2	6;6;6;5;4;1	6;6;6;5;4;1	6;6;6;5;4;1	DNA repair protein complementing XP-G cells	BIVM-ERCC5;ERCC5;ERCC5-201	tr|A0A1W2PS85|A0A1W2PS85_HUMAN BIVM-ERCC5 readthrough OS=Homo sapiens OX=9606 GN=BIVM-ERCC5 PE=1 SV=1;tr|R4GMW8|R4GMW8_HUMAN BIVM-ERCC5 readthrough OS=Homo sapiens OX=9606 GN=BIVM-ERCC5 PE=1 SV=2;sp|P28715|ERCC5_HUMAN DNA excision repair protein ERCC-5 OS=	183340	208052	190035	201480	184990	192239	196112	183257	187239	17.4842	17.6666	17.5359	17.6203	17.4971	17.5525	17.5813	17.4835	17.5145	0.995325	0.936221	0.974512	0.600913
A0A1X7SBT5;Q92664	A0A1X7SBT5;Q92664	3;3	3;3	3;3	Transcription factor IIIA	GTF3A	tr|A0A1X7SBT5|A0A1X7SBT5_HUMAN Transcription factor IIIA OS=Homo sapiens OX=9606 GN=GTF3A PE=1 SV=1;sp|Q92664|TF3A_HUMAN Transcription factor IIIA OS=Homo sapiens OX=9606 GN=GTF3A PE=1 SV=3	31378.4	29786.2	31154.8	32101.2	28223	29339.1	30457.8	28525.4	32181.7	14.9375	14.8624	14.9272	14.9703	14.7846	14.8405	14.8945	14.8	14.974	0.971229	0.521914	0.987495	0.749602
A0A1X7SBW3;Q5TA31	A0A1X7SBW3;Q5TA31	4;4	4;4	4;4	E3 ubiquitin-protein ligase RNF187	RNF187	tr|A0A1X7SBW3|A0A1X7SBW3_HUMAN E3 ubiquitin-protein ligase RNF187 OS=Homo sapiens OX=9606 GN=RNF187 PE=1 SV=1;sp|Q5TA31|RN187_HUMAN E3 ubiquitin-protein ligase RNF187 OS=Homo sapiens OX=9606 GN=RNF187 PE=1 SV=2	124795	132020	135380	134206	131500	134288	127223	122409	130367	16.9292	17.0104	17.0466	17.0341	17.0047	17.035	16.957	16.9014	16.9922	1.01989	0.493591	0.968906	0.362513
A0A1X7SBY3;H0Y860;Q9P246;H7C5C6;H7C5A5;H7C5K2;R4GNC5;R4GN82;R4GMP0	A0A1X7SBY3;H0Y860;Q9P246;H7C5C6;H7C5A5;H7C5K2	4;4;4;3;3;2;1;1;1	4;4;4;3;3;2;1;1;1	4;4;4;3;3;2;1;1;1	Stromal interaction molecule 2	STIM2	tr|A0A1X7SBY3|A0A1X7SBY3_HUMAN Stromal interaction molecule 2 OS=Homo sapiens OX=9606 GN=STIM2 PE=1 SV=1;tr|H0Y860|H0Y860_HUMAN Stromal interaction molecule 2 OS=Homo sapiens OX=9606 GN=STIM2 PE=1 SV=2;sp|Q9P246|STIM2_HUMAN Stromal interaction molecule 2 O	89097.7	105448	92075.5	86707.8	76508	78090.2	81135	72130.6	75219	16.4431	16.6862	16.4905	16.4039	16.2233	16.2529	16.308	16.1383	16.1988	0.841899	0.0615718	0.797167	0.0279437
A0A1X7SBZ2;A0A5H1ZRQ2;Q92841;A0A0U1RQJ0	A0A1X7SBZ2;A0A5H1ZRQ2;Q92841	41;41;41;2	32;32;32;1	32;32;32;1	Probable ATP-dependent RNA helicase DDX17	DDX17	tr|A0A1X7SBZ2|A0A1X7SBZ2_HUMAN RNA helicase OS=Homo sapiens OX=9606 GN=DDX17 PE=1 SV=1;tr|A0A5H1ZRQ2|A0A5H1ZRQ2_HUMAN RNA helicase OS=Homo sapiens OX=9606 GN=DDX17 PE=1 SV=2;sp|Q92841|DDX17_HUMAN Probable ATP-dependent RNA helicase DDX17 OS=Homo sapiens OX	5.61116e+06	5.51283e+06	4.90485e+06	5.4679e+06	5433900	5.3455e+06	5.44092e+06	5.36891e+06	5.34838e+06	22.4199	22.3944	22.2258	22.3826	22.3736	22.3499	22.3754	22.3562	22.3507	1.01363	0.75393	1.00807	0.839119
F8VYC4;A0A286YES2;P0DJD0;A0A1W2PNU4;P0DJD1	F8VYC4;A0A286YES2;P0DJD0;A0A1W2PNU4;P0DJD1	29;29;29;28;28	1;1;1;1;1	1;1;1;1;1	RANBP2-like and GRIP domain-containing protein 1;RANBP2-like and GRIP domain-containing protein 2	RGPD1;RGPD2	tr|F8VYC4|F8VYC4_HUMAN RANBP2-like and GRIP domain-containing protein 1 OS=Homo sapiens OX=9606 GN=RGPD1 PE=4 SV=1;tr|A0A286YES2|A0A286YES2_HUMAN RANBP2-like and GRIP domain-containing protein 1 OS=Homo sapiens OX=9606 GN=RGPD1 PE=4 SV=1;sp|P0DJD0|RGPD1_HU	38548	31789.5	34293.4	33800.4	39625	35335	36132.5	39088.8	38032.3	15.2344	14.9563	15.0656	15.0448	15.2741	15.1088	15.141	15.2545	15.2149	1.03947	0.618859	1.08241	0.280558
P08651;A0A286YEX4;S4R308	P08651;A0A286YEX4	6;6;1	6;6;1	5;5;0	Nuclear factor 1 C-type	NFIC	sp|P08651|NFIC_HUMAN Nuclear factor 1 C-type OS=Homo sapiens OX=9606 GN=NFIC PE=1 SV=2;tr|A0A286YEX4|A0A286YEX4_HUMAN Nuclear factor 1 OS=Homo sapiens OX=9606 GN=NFIC PE=1 SV=1	283261	197849	286910	317504	247130	233346	294205	203940	304359	18.1118	17.594	18.1302	18.2764	17.9149	17.8321	18.1665	17.6378	18.2154	1.03901	0.793621	1.0449	0.822226
A0A286YF22;O43175;A0A2C9F2M7;A0A286YFA2;A0A286YFL2;A0A286YFM8;A0A286YF78;A0A286YER3;A0A286YFC8;A0A286YFB2;A0A286YF34;A0A286YFE1;A0A286YFF3;A0A286YFK5	A0A286YF22;O43175;A0A2C9F2M7;A0A286YFA2;A0A286YFL2;A0A286YFM8	25;25;23;21;18;13;10;7;7;7;6;5;4;4	25;25;23;21;18;13;10;7;7;7;6;5;4;4	25;25;23;21;18;13;10;7;7;7;6;5;4;4	D-3-phosphoglycerate dehydrogenase	PHGDH	tr|A0A286YF22|A0A286YF22_HUMAN D-3-phosphoglycerate dehydrogenase OS=Homo sapiens OX=9606 GN=PHGDH PE=1 SV=1;sp|O43175|SERA_HUMAN D-3-phosphoglycerate dehydrogenase OS=Homo sapiens OX=9606 GN=PHGDH PE=1 SV=4;tr|A0A2C9F2M7|A0A2C9F2M7_HUMAN D-3-phosphoglycer	3.70234e+06	3.61844e+06	3.46798e+06	3.70736e+06	3515600	3.4505e+06	3.61922e+06	3.62271e+06	3.5555e+06	21.82	21.7869	21.7257	21.822	21.7453	21.7184	21.7872	21.7886	21.7616	0.989312	0.725883	1.0008	0.959459
A0A286YFD0;Q5SNW7;P42898;L7P8G6;A0A286YF17;F8W9T8	A0A286YFD0;Q5SNW7;P42898;L7P8G6;A0A286YF17	6;6;6;5;5;1	6;6;6;5;5;1	6;6;6;5;5;1	Methylenetetrahydrofolate reductase	MTHFR	tr|A0A286YFD0|A0A286YFD0_HUMAN Methylenetetrahydrofolate reductase OS=Homo sapiens OX=9606 GN=MTHFR PE=1 SV=1;tr|Q5SNW7|Q5SNW7_HUMAN Methylenetetrahydrofolate reductase OS=Homo sapiens OX=9606 GN=MTHFR PE=1 SV=10;sp|P42898|MTHR_HUMAN Methylenetetrahydrofol	26605.1	22394.4	25960.9	25080	30610	27454.9	25263.5	28316.5	28425.8	14.6994	14.4508	14.6641	14.6142	14.9017	14.7448	14.6248	14.7894	14.7949	1.10919	0.261122	1.09399	0.247552
A0A2C9F2P4;A0A286YFF7;P50897;Q5T0S4;A0A286YFE3;A0A286YFL8;A0A286YFL6;E9PIA8;E9PSE5;E9PK48	A0A2C9F2P4;A0A286YFF7;P50897;Q5T0S4;A0A286YFE3;A0A286YFL8	7;7;7;6;6;6;2;2;1;1	7;7;7;6;6;6;2;2;1;1	7;7;7;6;6;6;2;2;1;1	Palmitoyl-protein thioesterase 1	PPT1	tr|A0A2C9F2P4|A0A2C9F2P4_HUMAN Palmitoyl-protein hydrolase 1 OS=Homo sapiens OX=9606 GN=PPT1 PE=1 SV=1;tr|A0A286YFF7|A0A286YFF7_HUMAN Palmitoyl-protein hydrolase 1 OS=Homo sapiens OX=9606 GN=PPT1 PE=1 SV=1;sp|P50897|PPT1_HUMAN Palmitoyl-protein thioesteras	441009	409882	406781	412542	449570	421134	408157	449430	418606	18.7504	18.6448	18.6339	18.6542	18.7782	18.6839	18.6388	18.7777	18.6752	1.02033	0.611062	1.01473	0.727784
A0A286YFF8;Q7Z3U7;F8VZV1;F8VQS2	A0A286YFF8;Q7Z3U7	25;25;12;1	25;25;12;1	25;25;12;1	Protein MON2 homolog	MON2	tr|A0A286YFF8|A0A286YFF8_HUMAN Protein MON2 homolog OS=Homo sapiens OX=9606 GN=MON2 PE=1 SV=1;sp|Q7Z3U7|MON2_HUMAN Protein MON2 homolog OS=Homo sapiens OX=9606 GN=MON2 PE=1 SV=3	922624	928251	914617	958980	929470	893948	955390	928417	933617	19.8154	19.8242	19.8028	19.8711	19.826	19.7698	19.8657	19.8244	19.8325	1.00611	0.807491	1.01878	0.156515
Q7Z3E5;A0A804HJI1;A0A804HHZ1;A0A804HJ52;A0A2Q3DP09;A0A804HIH2;A0A804HIU9;A0A804HK42;H7BZY2;A0A804HK85;A0A804HL13;A0A804HJ95;A0A804HI20;C9JW07;A0A804HIT2;H7BZA2;A0A804HLH5	Q7Z3E5;A0A804HJI1;A0A804HHZ1;A0A804HJ52;A0A2Q3DP09;A0A804HIH2;A0A804HIU9;A0A804HK42;H7BZY2;A0A804HK85;A0A804HL13;A0A804HJ95;A0A804HI20	9;9;9;9;9;9;9;9;9;9;9;8;7;3;3;3;2	9;9;9;9;9;9;9;9;9;9;9;8;7;3;3;3;2	9;9;9;9;9;9;9;9;9;9;9;8;7;3;3;3;2	LisH domain-containing protein ARMC9	ARMC9	sp|Q7Z3E5|ARMC9_HUMAN LisH domain-containing protein ARMC9 OS=Homo sapiens OX=9606 GN=ARMC9 PE=1 SV=3;tr|A0A804HJI1|A0A804HJI1_HUMAN LisH domain-containing protein ARMC9 OS=Homo sapiens OX=9606 GN=ARMC9 PE=4 SV=1;tr|A0A804HHZ1|A0A804HHZ1_HUMAN LisH domain-	236348	231980	224917	238299	234830	234985	229129	223984	236543	17.8506	17.8236	17.779	17.8624	17.8413	17.8422	17.8058	17.773	17.8517	1.02145	0.273883	0.994824	0.819258
A0A2Q3DQE3;Q5SWX3;Q13555;H0Y6G2;Q8WU40;Q13554;H7BXS4;A0A5F9ZHM9;D6RFJ0;Q9UQM7;A0A5F9ZHY2;A0A5K1VW76;A0A5F9ZH50;A0A804HIC9;A0A5F9ZH21;A0A5F9ZHR5;E7EQE4;H7BZC6;H7C394;E9PBE8;E7ETC9;A0A804HLD1;E7ERS6	A0A2Q3DQE3;Q5SWX3;Q13555;H0Y6G2;Q8WU40	17;15;15;15;13;7;5;3;3;3;3;3;3;3;3;3;2;2;2;2;1;1;1	17;15;15;15;13;7;5;3;3;3;3;3;3;3;3;3;2;2;2;2;1;1;1	4;4;4;4;1;1;1;0;0;0;0;0;0;0;0;0;0;1;0;0;0;0;0	Calcium/calmodulin-dependent protein kinase type II subunit gamma	CAMK2G	tr|A0A2Q3DQE3|A0A2Q3DQE3_HUMAN Calcium/calmodulin-dependent protein kinase OS=Homo sapiens OX=9606 GN=CAMK2G PE=1 SV=1;tr|Q5SWX3|Q5SWX3_HUMAN Calcium/calmodulin-dependent protein kinase OS=Homo sapiens OX=9606 GN=CAMK2G PE=1 SV=1;sp|Q13555|KCC2G_HUMAN Calc	783696	781887	784123	814354	844510	813784	836880	852829	832244	19.5799	19.5766	19.5807	19.6353	19.6878	19.6343	19.6747	19.7019	19.6666	1.05232	0.0526629	1.07331	0.00997454
A0A2R2Y2Q3;A0A494C0P6;D6RGJ6;A0A494C034;A0A2R8Y6A3	A0A2R2Y2Q3;A0A494C0P6	24;21;4;3;1	1;0;0;1;0	0;0;0;0;0			tr|A0A2R2Y2Q3|A0A2R2Y2Q3_HUMAN Tropomyosin 3 nu OS=Homo sapiens OX=9606 GN=TPM3 PE=1 SV=1;tr|A0A494C0P6|A0A494C0P6_HUMAN Tropomyosin alpha-3 chain OS=Homo sapiens OX=9606 GN=TPM3 PE=1 SV=1	43479.3	43472.8	42582.7	42613	42911	42110.2	39568.5	41490.4	43308.2	15.408	15.4078	15.378	15.379	15.3891	15.3619	15.2721	15.3405	15.4024	0.985327	0.173815	0.960105	0.250125
A0A590UJ60;A0A5F9UJV3;A0A2R8Y2A8;A0A590UKC4;Q13367;A0A590UJU0;A0A590UK04;A0A590UKD3;A0A590UJU7;A0A590UJW5;A0A590UJE5;A0A590UK30	A0A590UJ60;A0A5F9UJV3;A0A2R8Y2A8;A0A590UKC4;Q13367;A0A590UJU0;A0A590UK04;A0A590UKD3;A0A590UJU7;A0A590UJW5;A0A590UJE5	9;9;9;9;9;8;8;7;7;6;6;3	1;1;1;1;1;1;1;1;1;1;1;1	1;1;1;1;1;1;1;1;1;1;1;1	AP-3 complex subunit beta-2	AP3B2	tr|A0A590UJ60|A0A590UJ60_HUMAN AP-3 complex subunit beta OS=Homo sapiens OX=9606 GN=AP3B2 PE=1 SV=1;tr|A0A5F9UJV3|A0A5F9UJV3_HUMAN AP-3 complex subunit beta OS=Homo sapiens OX=9606 GN=AP3B2 PE=1 SV=1;tr|A0A2R8Y2A8|A0A2R8Y2A8_HUMAN AP-3 complex subunit beta	24825.3	27101	24242.6	27714.6	25922	26900.9	22598.7	24822.8	25537.2	14.5995	14.7261	14.5653	14.7584	14.6619	14.7154	14.464	14.5994	14.6403	1.05735	0.238255	0.957854	0.43728
A0A2R8Y2F6;P42336	A0A2R8Y2F6;P42336	1;1	1;1	1;1	Phosphatidylinositol 4,5-bisphosphate 3-kinase catalytic subunit alpha isoform	PIK3CA	tr|A0A2R8Y2F6|A0A2R8Y2F6_HUMAN Phosphatidylinositol-4,5-bisphosphate 3-kinase OS=Homo sapiens OX=9606 GN=PIK3CA PE=1 SV=1;sp|P42336|PK3CA_HUMAN Phosphatidylinositol 4,5-bisphosphate 3-kinase catalytic subunit alpha isoform OS=Homo sapiens OX=9606 GN=PIK3CA	18041.5	19628	17863.2	17491.6	17498	17924.4	16035.7	16579.9	17945.3	14.139	14.2606	14.1247	14.0944	14.0949	14.1296	13.969	14.0171	14.1313	0.952845	0.249416	0.910472	0.104619
A0A2R8Y2Y1;A0A7P0Z4K1;Q8TF01;A0A7P0T9Z6	A0A2R8Y2Y1;A0A7P0Z4K1;Q8TF01	10;10;10;4	10;10;10;4	10;10;10;4	Arginine/serine-rich protein PNISR	PNISR	tr|A0A2R8Y2Y1|A0A2R8Y2Y1_HUMAN Arginine/serine-rich protein PNISR OS=Homo sapiens OX=9606 GN=PNISR PE=1 SV=2;tr|A0A7P0Z4K1|A0A7P0Z4K1_HUMAN Arginine/serine-rich protein PNISR OS=Homo sapiens OX=9606 GN=PNISR PE=1 SV=1;sp|Q8TF01|PNISR_HUMAN Arginine/serine-	360768	347906	384418	358204	390490	362337	389283	391959	400073	18.4607	18.4083	18.5523	18.4504	18.5749	18.467	18.5705	18.5803	18.6099	1.01641	0.70151	1.08071	0.105696
A0A2R8Y589;A0A2R8Y4C1;A0A2R8Y7U5;A8MST6;A0A2U3TZI9;A0A2R8Y5W6;A0A2R8Y432;A0A2R8YCP0;A0A2R8Y7A4;Q5JTW2;A0A2R8YFB0;A0A2R8Y7M8	A0A2R8Y589;A0A2R8Y4C1;A0A2R8Y7U5;A8MST6;A0A2U3TZI9;A0A2R8Y5W6;A0A2R8Y432;A0A2R8YCP0;A0A2R8Y7A4;Q5JTW2	6;6;6;6;6;6;6;6;6;6;2;2	6;6;6;6;6;6;6;6;6;6;2;2	6;6;6;6;6;6;6;6;6;6;2;2	Centrosomal protein of 78 kDa	CEP78	tr|A0A2R8Y589|A0A2R8Y589_HUMAN Centrosomal protein of 78 kDa OS=Homo sapiens OX=9606 GN=CEP78 PE=1 SV=1;tr|A0A2R8Y4C1|A0A2R8Y4C1_HUMAN Centrosomal protein of 78 kDa OS=Homo sapiens OX=9606 GN=CEP78 PE=1 SV=1;tr|A0A2R8Y7U5|A0A2R8Y7U5_HUMAN Centrosomal prote	67614.2	78146	68275.2	73918.4	73490	73589.2	69418.1	73091.7	70774.4	16.045	16.2539	16.0591	16.1736	16.1653	16.1672	16.083	16.1574	16.1109	1.03253	0.54012	0.996491	0.977564
A0A2R8Y620;A0A2R8Y7U2;A0A2R8Y600;A0A2R8Y455;Q86VX2;V9GY66	A0A2R8Y620;A0A2R8Y7U2;A0A2R8Y600;A0A2R8Y455;Q86VX2;V9GY66	3;3;3;3;3;2	3;3;3;3;3;2	3;3;3;3;3;2	COMM domain-containing protein 7	COMMD7	tr|A0A2R8Y620|A0A2R8Y620_HUMAN COMM domain-containing protein OS=Homo sapiens OX=9606 PE=4 SV=1;tr|A0A2R8Y7U2|A0A2R8Y7U2_HUMAN COMM domain-containing protein OS=Homo sapiens OX=9606 PE=4 SV=1;tr|A0A2R8Y600|A0A2R8Y600_HUMAN COMM domain-containing protein OS	22430.1	21895.9	21348.2	22952.4	20960	21395.5	21255.6	22871.4	21009.3	14.4531	14.4184	14.3818	14.4864	14.3554	14.385	14.3756	14.4813	14.3587	0.994422	0.855259	0.991809	0.790685
A0A2R8Y481;A0A2R8YGN6;A0A2R8Y4I8;A0A2U3TZR0;Q9UBP0;A0A2R8YCL5;A0A2R8Y7K2;A0A2R8Y5N9;A0A2R8YFW8;A0A2R8YEA0	A0A2R8Y481;A0A2R8YGN6;A0A2R8Y4I8;A0A2U3TZR0;Q9UBP0;A0A2R8YCL5;A0A2R8Y7K2;A0A2R8Y5N9;A0A2R8YFW8	10;10;10;10;10;9;7;7;7;3	10;10;10;10;10;9;7;7;7;3	9;9;9;9;9;8;7;6;6;2	Spastin	SPAST	tr|A0A2R8Y481|A0A2R8Y481_HUMAN Spastin (Fragment) OS=Homo sapiens OX=9606 GN=SPAST PE=1 SV=1;tr|A0A2R8YGN6|A0A2R8YGN6_HUMAN Spastin (Fragment) OS=Homo sapiens OX=9606 GN=SPAST PE=1 SV=1;tr|A0A2R8Y4I8|A0A2R8Y4I8_HUMAN Spastin OS=Homo sapiens OX=9606 GN=SPAS	153283	152469	148035	157459	160450	154377	156565	155582	161830	17.2258	17.2182	17.1756	17.2646	17.2918	17.2361	17.2564	17.2473	17.3041	1.04076	0.0619836	1.04449	0.0569394
A0A2R8Y484;Q08722	A0A2R8Y484;Q08722	3;3	3;3	3;3	Leukocyte surface antigen CD47	CD47	tr|A0A2R8Y484|A0A2R8Y484_HUMAN Integrin-associated protein (Fragment) OS=Homo sapiens OX=9606 GN=CD47 PE=1 SV=1;sp|Q08722|CD47_HUMAN Leukocyte surface antigen CD47 OS=Homo sapiens OX=9606 GN=CD47 PE=1 SV=1	295450	267520	285552	277633	286450	265890	281530	298133	272984	18.1726	18.0293	18.1234	18.0828	18.1279	18.0205	18.1029	18.1856	18.0585	0.978139	0.58397	1.00486	0.903592
B1AHR1;A0A2R8Y4H2;Q9UH03;B1AHR2	B1AHR1;A0A2R8Y4H2;Q9UH03	4;4;4;1	4;4;4;1	4;4;4;1	Neuronal-specific septin-3	45172	tr|B1AHR1|B1AHR1_HUMAN Neuronal-specific septin-3 OS=Homo sapiens OX=9606 GN=SEPTIN3 PE=1 SV=1;tr|A0A2R8Y4H2|A0A2R8Y4H2_HUMAN Neuronal-specific septin-3 OS=Homo sapiens OX=9606 GN=SEPTIN3 PE=1 SV=1;sp|Q9UH03|SEPT3_HUMAN Neuronal-specific septin-3 OS=Homo s	189121	203463	189129	188493	178300	178039	193278	170280	176481	17.5289	17.6344	17.529	17.5242	17.4439	17.4418	17.5603	17.3775	17.4292	0.936599	0.105615	0.928361	0.181289
A0A2R8Y4M1;A0A5F9ZHK1;A0A2R8YGW2;A0A2R8Y615;Q9NZA1;Q96NY7	A0A2R8Y4M1;A0A5F9ZHK1;A0A2R8YGW2;A0A2R8Y615;Q9NZA1;Q96NY7	2;2;2;2;2;2	2;2;2;2;2;2	2;2;2;2;2;2	Chloride intracellular channel protein 5;Chloride intracellular channel protein 6	CLIC5;CLIC6	tr|A0A2R8Y4M1|A0A2R8Y4M1_HUMAN Chloride intracellular channel protein 5 OS=Homo sapiens OX=9606 GN=CLIC5 PE=1 SV=1;tr|A0A5F9ZHK1|A0A5F9ZHK1_HUMAN Chloride intracellular channel protein 5 OS=Homo sapiens OX=9606 GN=CLIC5 PE=1 SV=1;tr|A0A2R8YGW2|A0A2R8YGW2_H	43554.2	39140.8	38591.3	43095.2	37537	43407.5	39827.3	39519.5	43084.4	15.4105	15.2564	15.236	15.3952	15.196	15.4057	15.2815	15.2703	15.3949	1.0227	0.739564	1.00944	0.841649
A0A2R8Y4P4;A0A2R8Y7S2;A0A2R8Y440;A0A2R8Y4C5;A0A2R8YF80;A0A2R8YF58;A0A2R8YGP5;K7EQF0;A0A2R8YFK5;K7EP28;A0A2R8YFV8;A0A2R8YCY3;A0A2R8Y4R6;A0A2R8Y7R0;A0A2R8YF38;A0A2R8Y583;A0A0U1RRF5;A0A2R8Y866	A0A2R8Y4P4;A0A2R8Y7S2;A0A2R8Y440;A0A2R8Y4C5;A0A2R8YF80;A0A2R8YF58;A0A2R8YGP5	45;45;38;35;32;32;26;15;14;11;9;8;8;5;3;2;2;1	1;1;1;1;1;1;0;0;0;0;0;0;0;0;0;0;0;0	1;1;1;1;1;1;0;0;0;0;0;0;0;0;0;0;0;0			tr|A0A2R8Y4P4|A0A2R8Y4P4_HUMAN Transcription activator BRG1 OS=Homo sapiens OX=9606 GN=SMARCA4 PE=1 SV=1;tr|A0A2R8Y7S2|A0A2R8Y7S2_HUMAN Transcription activator BRG1 OS=Homo sapiens OX=9606 GN=SMARCA4 PE=1 SV=1;tr|A0A2R8Y440|A0A2R8Y440_HUMAN Transcription a	19132.8	20677.1	21626.2	22234.2	25338	20246.3	22461.3	22209	22181.6	14.2238	14.3357	14.4005	14.4405	14.629	14.3054	14.4552	14.4389	14.4371	1.10389	0.284299	1.08815	0.137142
A0A2R8Y4R4;Q01814;A0A2U3U055;A0A2U3TZI3	A0A2R8Y4R4;Q01814;A0A2U3U055;A0A2U3TZI3	7;7;6;6	1;1;1;1	1;1;1;1	Plasma membrane calcium-transporting ATPase 2	ATP2B2	tr|A0A2R8Y4R4|A0A2R8Y4R4_HUMAN Plasma membrane calcium-transporting ATPase 2 (Fragment) OS=Homo sapiens OX=9606 GN=ATP2B2 PE=1 SV=1;sp|Q01814|AT2B2_HUMAN Plasma membrane calcium-transporting ATPase 2 OS=Homo sapiens OX=9606 GN=ATP2B2 PE=1 SV=2;tr|A0A2U3U05	255249	242397	242647	239344	237870	234605	253412	253391	248848	17.9615	17.887	17.8885	17.8687	17.8598	17.8399	17.9511	17.951	17.9249	0.961537	0.13863	1.02075	0.348679
A0A2R8Y4R7;A0A2R8Y6L6;O75648;A0A2R8YDK3;B4DZN5;A0A2R8YFQ3	A0A2R8Y4R7;A0A2R8Y6L6;O75648	8;8;8;3;1;1	8;8;8;3;1;1	8;8;8;3;1;1	Mitochondrial tRNA-specific 2-thiouridylase 1	TRMU	tr|A0A2R8Y4R7|A0A2R8Y4R7_HUMAN Mitochondrial tRNA-specific 2-thiouridylase 1 (Fragment) OS=Homo sapiens OX=9606 GN=TRMU PE=1 SV=1;tr|A0A2R8Y6L6|A0A2R8Y6L6_HUMAN Mitochondrial tRNA-specific 2-thiouridylase 1 OS=Homo sapiens OX=9606 GN=TRMU PE=1 SV=1;sp|O756	300583	302441	301472	304476	314430	292005	298380	317106	300762	18.1974	18.2063	18.2017	18.216	18.2624	18.1556	18.1868	18.2746	18.1983	1.00709	0.787034	1.01299	0.579293
A0A2R8Y4Z0;Q14004;A0A087X209;A0A2R8YD28;A0A2R8YCQ1;Q9BVE2;A0A2R8Y7Y0;A0A2R8Y644;A0A2R8YFE7	A0A2R8Y4Z0;Q14004	11;11;5;5;4;4;3;2;1	10;10;4;4;4;3;3;1;1	1;1;0;0;0;0;0;0;1	Cyclin-dependent kinase 13	CDK13	tr|A0A2R8Y4Z0|A0A2R8Y4Z0_HUMAN Cyclin-dependent kinase 13 (Fragment) OS=Homo sapiens OX=9606 GN=CDK13 PE=1 SV=1;sp|Q14004|CDK13_HUMAN Cyclin-dependent kinase 13 OS=Homo sapiens OX=9606 GN=CDK13 PE=1 SV=2	151683	146813	150783	151157	161330	158067	158759	157260	157630	17.2107	17.1636	17.2021	17.2057	17.2997	17.2702	17.2765	17.2628	17.2662	1.04735	0.123737	1.05424	0.0267651
A0A2R8Y4Z8;Q9Y3X0;M0QYB4;M0QZR0;M0R2W0	A0A2R8Y4Z8;Q9Y3X0;M0QYB4	9;9;5;3;2	9;9;5;3;2	9;9;5;3;2	Coiled-coil domain-containing protein 9	CCDC9	tr|A0A2R8Y4Z8|A0A2R8Y4Z8_HUMAN Coiled-coil domain-containing protein 9 OS=Homo sapiens OX=9606 GN=CCDC9 PE=1 SV=1;sp|Q9Y3X0|CCDC9_HUMAN Coiled-coil domain-containing protein 9 OS=Homo sapiens OX=9606 GN=CCDC9 PE=1 SV=1;tr|M0QYB4|M0QYB4_HUMAN Coiled-coil do	185284	183441	216293	182791	203920	208542	215155	218616	226981	17.4994	17.485	17.7226	17.4798	17.6376	17.67	17.715	17.738	17.7922	1.01749	0.796266	1.12945	0.135708
H3BV07;A0A2R8Y518;Q9ULP9;A0A0D9SFR5;H3BQ06	H3BV07;A0A2R8Y518;Q9ULP9;A0A0D9SFR5;H3BQ06	4;4;4;2;2	4;4;4;2;2	4;4;4;2;2	TBC1 domain family member 24	TBC1D24	tr|H3BV07|H3BV07_HUMAN TBC1 domain family member 24 (Fragment) OS=Homo sapiens OX=9606 GN=TBC1D24 PE=1 SV=9;tr|A0A2R8Y518|A0A2R8Y518_HUMAN TBC1 domain family member 24 (Fragment) OS=Homo sapiens OX=9606 GN=TBC1D24 PE=1 SV=1;sp|Q9ULP9|TBC24_HUMAN TBC1 domai	30270.9	37130	32098.1	36601.7	27244	32511	30937.1	26989.6	32879.2	14.8856	15.1803	14.9702	15.1596	14.7337	14.9886	14.9171	14.7201	15.0049	0.968417	0.75339	0.912631	0.340523
A0A2R8Y549;Q8NI35;A0A0X1KG69;A0A087WUZ6;A0A0U1RR46;A0A0U1RQT2;A0A2R8Y5I3	A0A2R8Y549;Q8NI35;A0A0X1KG69;A0A087WUZ6;A0A0U1RR46	4;4;3;3;2;1;1	4;4;3;3;2;1;1	4;4;3;3;2;1;1	InaD-like protein	INADL	tr|A0A2R8Y549|A0A2R8Y549_HUMAN InaD-like protein OS=Homo sapiens OX=9606 GN=PATJ PE=1 SV=1;sp|Q8NI35|INADL_HUMAN InaD-like protein OS=Homo sapiens OX=9606 GN=PATJ PE=1 SV=3;tr|A0A0X1KG69|A0A0X1KG69_HUMAN InaD-like protein OS=Homo sapiens OX=9606 GN=PATJ PE	52819.4	56311.9	53390.6	50073	53628	52048.8	51751.8	51892.5	50214.7	15.6888	15.7812	15.7043	15.6117	15.7107	15.6676	15.6593	15.6632	15.6158	0.958331	0.203608	0.946697	0.0919505
A0A2R8Y566;Q9P260;A0A075B785;A0A075B768	A0A2R8Y566;Q9P260;A0A075B785	17;15;12;1	17;15;12;1	17;15;12;1	LisH domain and HEAT repeat-containing protein KIAA1468	KIAA1468	tr|A0A2R8Y566|A0A2R8Y566_HUMAN RAB11-binding protein RELCH OS=Homo sapiens OX=9606 GN=RELCH PE=1 SV=1;sp|Q9P260|RELCH_HUMAN RAB11-binding protein RELCH OS=Homo sapiens OX=9606 GN=RELCH PE=1 SV=2;tr|A0A075B785|A0A075B785_HUMAN RAB11-binding protein RELCH OS	232622	221051	232392	243121	235880	244903	235828	239353	230282	17.8276	17.754	17.8262	17.8913	17.8477	17.9018	17.8474	17.8688	17.813	1.05515	0.0655038	1.02827	0.248294
A0A2R8Y595;A0A2R8YFL0;P49711;V9GY73;Q8NI51;F5H2V8;A0A2R8Y6Z6;A0A2R8Y6C1;V9GYX4;V9GZ46	A0A2R8Y595;A0A2R8YFL0;P49711	17;17;17;3;3;2;1;1;1;1	17;17;17;3;3;2;1;1;1;1	17;17;17;3;3;2;1;1;1;1	Transcriptional repressor CTCF	CTCF	tr|A0A2R8Y595|A0A2R8Y595_HUMAN Transcriptional repressor CTCF OS=Homo sapiens OX=9606 GN=CTCF PE=1 SV=1;tr|A0A2R8YFL0|A0A2R8YFL0_HUMAN Transcriptional repressor CTCF OS=Homo sapiens OX=9606 GN=CTCF PE=1 SV=1;sp|P49711|CTCF_HUMAN Transcriptional repressor C	299732	301437	315349	288498	302550	298286	310841	295265	294434	18.1933	18.2015	18.2666	18.1382	18.2068	18.1863	18.2458	18.1717	18.1676	0.970339	0.233644	0.982567	0.500905
A0A2R8YCH5;A0A2R8Y5A3;P35222;A0A2R8Y543;A0A2R8Y750;B4DGU4;A0A2R8Y7Z0;A0A2R8Y804;A0A2R8Y5C3;A0A2R8Y5Z1;A0A2R8Y6G0;A0A2R8YG06;A0A2R8Y815	A0A2R8YCH5;A0A2R8Y5A3;P35222;A0A2R8Y543;A0A2R8Y750;B4DGU4;A0A2R8Y7Z0;A0A2R8Y804;A0A2R8Y5C3;A0A2R8Y5Z1;A0A2R8Y6G0	23;23;23;22;22;22;22;21;21;21;12;4;4	23;23;23;22;22;22;22;21;21;21;12;4;4	17;17;17;16;16;17;16;15;16;16;8;4;4	Catenin beta-1	CTNNB1	tr|A0A2R8YCH5|A0A2R8YCH5_HUMAN Catenin beta-1 (Fragment) OS=Homo sapiens OX=9606 GN=CTNNB1 PE=1 SV=1;tr|A0A2R8Y5A3|A0A2R8Y5A3_HUMAN Catenin beta-1 OS=Homo sapiens OX=9606 GN=CTNNB1 PE=1 SV=1;sp|P35222|CTNB1_HUMAN Catenin beta-1 OS=Homo sapiens OX=9606 GN=C	1.15815e+06	1.14507e+06	1.1189e+06	1.15352e+06	1127200	1.10054e+06	1.05525e+06	1.07331e+06	1.06505e+06	20.1434	20.127	20.0936	20.1376	20.1043	20.0698	20.0092	20.0336	20.0225	0.988062	0.517862	0.933226	0.00977488
A0A2R8Y5C2;Q8IWY9	A0A2R8Y5C2;Q8IWY9	1;1	1;1	1;1	Codanin-1	CDAN1	tr|A0A2R8Y5C2|A0A2R8Y5C2_HUMAN Codanin-1 OS=Homo sapiens OX=9606 GN=CDAN1 PE=1 SV=1;sp|Q8IWY9|CDAN1_HUMAN Codanin-1 OS=Homo sapiens OX=9606 GN=CDAN1 PE=1 SV=4	474.498	557.015	702.377	441.3	839.56	699.384	527.551	575.4	433.136	8.89026	9.12157	9.4561	8.78562	9.71349	9.44994	9.04317	9.16842	8.75868	1.14208	0.649384	0.88592	0.465715
P49815;A0A2R8Y5F1;A0A2R8YGD6;A0A2R8Y7C8;A0A2R8YDR3;A0A2R8Y7X5;A0A2R8YDZ2;H3BMQ0;X5D2U8;A0A2R8YGU4;A0A2R8Y6C9;A0A2R8YEJ8;A0A2R8YGE6;A0A2R8Y5B2;A0A2R8YCR8;I3L3B1;H3BQK4;C9JX95;Q5HYF7;A0A2R8Y692;H3BQY7	P49815;A0A2R8Y5F1;A0A2R8YGD6;A0A2R8Y7C8;A0A2R8YDR3;A0A2R8Y7X5;A0A2R8YDZ2;H3BMQ0;X5D2U8;A0A2R8YGU4;A0A2R8Y6C9	16;16;16;16;16;16;16;16;16;16;11;5;4;4;2;1;1;1;1;1;1	16;16;16;16;16;16;16;16;16;16;11;5;4;4;2;1;1;1;1;1;1	16;16;16;16;16;16;16;16;16;16;11;5;4;4;2;1;1;1;1;1;1	Tuberin	TSC2	sp|P49815|TSC2_HUMAN Tuberin OS=Homo sapiens OX=9606 GN=TSC2 PE=1 SV=2;tr|A0A2R8Y5F1|A0A2R8Y5F1_HUMAN Tuberin OS=Homo sapiens OX=9606 GN=TSC2 PE=1 SV=1;tr|A0A2R8YGD6|A0A2R8YGD6_HUMAN Tuberin OS=Homo sapiens OX=9606 GN=TSC2 PE=1 SV=1;tr|A0A2R8Y7C8|A0A2R8Y7C	340409	353893	342618	353837	333160	330079	340280	329834	335964	18.3769	18.433	18.3862	18.4327	18.3459	18.3325	18.3764	18.3314	18.3579	0.980861	0.485239	0.970255	0.121064
A0A2R8YEZ3;A0A2R8YD24;A0A2R8Y5I1;A0A804HJN0;A0A6Q8PH55;A0A7I2PE23;Q13216;G3XAG7;A0A6Q8PFI5;A0A804HJL3;C9JNT2;A0A804HIH7	A0A2R8YEZ3;A0A2R8YD24;A0A2R8Y5I1;A0A804HJN0;A0A6Q8PH55;A0A7I2PE23;Q13216;G3XAG7;A0A6Q8PFI5;A0A804HJL3;C9JNT2;A0A804HIH7	2;2;2;2;2;2;2;1;1;1;1;1	2;2;2;2;2;2;2;1;1;1;1;1	2;2;2;2;2;2;2;1;1;1;1;1	DNA excision repair protein ERCC-8	ERCC8	tr|A0A2R8YEZ3|A0A2R8YEZ3_HUMAN DNA excision repair protein ERCC-8 OS=Homo sapiens OX=9606 GN=ERCC8 PE=1 SV=2;tr|A0A2R8YD24|A0A2R8YD24_HUMAN DNA excision repair protein ERCC-8 OS=Homo sapiens OX=9606 GN=ERCC8 PE=1 SV=1;tr|A0A2R8Y5I1|A0A2R8Y5I1_HUMAN DNA exc	2842.74	3511.72	3440.92	2798.16	3322.5	3669.47	3543.81	3899.13	3554.95	11.4731	11.778	11.7486	11.4503	11.6981	11.8414	11.7911	11.9289	11.7956	0.999464	0.983465	1.12276	0.212103
A0A2R8Y6S1;A0A2R8YFV7;A0A2R8Y5N2;A0A2R8Y5S3;Q92574;A0A2R8Y5U8;A0A2R8YEH9	A0A2R8Y6S1;A0A2R8YFV7;A0A2R8Y5N2;A0A2R8Y5S3;Q92574	5;5;5;5;5;2;1	5;5;5;5;5;2;1	5;5;5;5;5;2;1	Hamartin	TSC1	tr|A0A2R8Y6S1|A0A2R8Y6S1_HUMAN Hamartin (Fragment) OS=Homo sapiens OX=9606 GN=TSC1 PE=1 SV=1;tr|A0A2R8YFV7|A0A2R8YFV7_HUMAN Hamartin OS=Homo sapiens OX=9606 GN=TSC1 PE=1 SV=1;tr|A0A2R8Y5N2|A0A2R8Y5N2_HUMAN Hamartin OS=Homo sapiens OX=9606 GN=TSC1 PE=1 SV=1	66798.2	73460.7	67894	64143.5	57476	58422.2	69473.5	53824.4	60738	16.0275	16.1647	16.051	15.969	15.8107	15.8342	16.0842	15.716	15.8903	0.864949	0.0331433	0.884138	0.218787
A0A2R8Y5P7;P49590;A0A2R8Y6I1;A0A2R8Y3N3;D6RB22;B4DQ67;D6RJE6;A0A2R8Y5E8;A0A2R8Y4X6	A0A2R8Y5P7;P49590;A0A2R8Y6I1;A0A2R8Y3N3;D6RB22;B4DQ67;D6RJE6	16;16;15;15;12;10;9;5;4	9;9;8;8;7;5;4;3;2	9;9;8;8;7;5;4;3;2	Probable histidine--tRNA ligase, mitochondrial	HARS2	tr|A0A2R8Y5P7|A0A2R8Y5P7_HUMAN Histidine--tRNA ligase OS=Homo sapiens OX=9606 GN=HARS2 PE=1 SV=1;sp|P49590|SYHM_HUMAN Histidine--tRNA ligase, mitochondrial OS=Homo sapiens OX=9606 GN=HARS2 PE=1 SV=1;tr|A0A2R8Y6I1|A0A2R8Y6I1_HUMAN Histidine--tRNA ligase OS=	528245	521955	494033	508936	502080	500505	524079	512691	517840	19.0108	18.9936	18.9142	18.9571	18.9376	18.933	18.9994	18.9677	18.9821	0.978817	0.416851	1.00672	0.769482
A0A2R8Y5S7;P35241;A0A2R8Y7M3;E9PNV3;A0A2R8Y5P0;E9PQ82;A0A2R8Y4H6;E9PKN5;E9PNP4	A0A2R8Y5S7;P35241;A0A2R8Y7M3	40;40;37;8;7;7;3;2;2	23;23;20;4;4;3;3;2;0	22;22;19;4;4;3;3;2;0	Radixin	RDX	tr|A0A2R8Y5S7|A0A2R8Y5S7_HUMAN Radixin OS=Homo sapiens OX=9606 GN=RDX PE=1 SV=1;sp|P35241|RADI_HUMAN Radixin OS=Homo sapiens OX=9606 GN=RDX PE=1 SV=1;tr|A0A2R8Y7M3|A0A2R8Y7M3_HUMAN Radixin OS=Homo sapiens OX=9606 GN=RDX PE=1 SV=1	2.34961e+06	2.29291e+06	2.32045e+06	2.38216e+06	2350700	2.3156e+06	2.33357e+06	2.32188e+06	2.26356e+06	21.164	21.1287	21.146	21.1838	21.1647	21.143	21.1541	21.1469	21.1102	1.01228	0.323753	0.993688	0.619343
A0A2R8Y602;A0A2R8YDH5	A0A2R8Y602	12;4	1;1	0;0			tr|A0A2R8Y602|A0A2R8Y602_HUMAN Caseinolytic peptidase B protein homolog (Fragment) OS=Homo sapiens OX=9606 GN=CLPB PE=1 SV=1	111563	128637	117091	133999	118720	132300	104848	120223	116067	16.7675	16.9729	16.8373	17.0319	16.8572	17.0135	16.6779	16.8754	16.8246	1.07761	0.257193	0.954791	0.47468
A0A2R8Y635;A0A2R8YDN7;Q9H7F0	A0A2R8Y635;A0A2R8YDN7;Q9H7F0	3;3;3	3;3;3	3;3;3	Probable cation-transporting ATPase 13A3	ATP13A3	tr|A0A2R8Y635|A0A2R8Y635_HUMAN Polyamine-transporting ATPase 13A3 OS=Homo sapiens OX=9606 GN=ATP13A3 PE=1 SV=2;tr|A0A2R8YDN7|A0A2R8YDN7_HUMAN Polyamine-transporting ATPase 13A3 OS=Homo sapiens OX=9606 GN=ATP13A3 PE=1 SV=1;sp|Q9H7F0|AT133_HUMAN Polyamine-tr	82616.5	84997.8	82352.2	84028.6	83894	85739.7	82251.2	82511.1	82086.1	16.3341	16.3751	16.3295	16.3586	16.3563	16.3877	16.3277	16.3323	16.3249	1.01479	0.302738	0.987526	0.340497
A0A2R8Y653;Q9BZX2	A0A2R8Y653;Q9BZX2	8;8	8;8	7;7	Uridine-cytidine kinase 2	UCK2	tr|A0A2R8Y653|A0A2R8Y653_HUMAN Uridine/cytidine kinase OS=Homo sapiens OX=9606 GN=UCK2 PE=1 SV=1;sp|Q9BZX2|UCK2_HUMAN Uridine-cytidine kinase 2 OS=Homo sapiens OX=9606 GN=UCK2 PE=1 SV=1	464445	438207	421174	456978	479340	470700	428340	461584	448994	18.8251	18.7413	18.6841	18.8018	18.8707	18.8444	18.7084	18.8162	18.7763	1.06284	0.149665	1.0114	0.761903
A0A2R8Y661;A0A2R8YGD3;Q9Y4G8;H0Y8N8	A0A2R8Y661;A0A2R8YGD3;Q9Y4G8	5;5;5;1	3;3;3;1	3;3;3;1	Rap guanine nucleotide exchange factor 2	RAPGEF2	tr|A0A2R8Y661|A0A2R8Y661_HUMAN Cyclic nucleotide ras GEF OS=Homo sapiens OX=9606 GN=RAPGEF2 PE=1 SV=1;tr|A0A2R8YGD3|A0A2R8YGD3_HUMAN Cyclic nucleotide ras GEF OS=Homo sapiens OX=9606 GN=RAPGEF2 PE=1 SV=1;sp|Q9Y4G8|RPGF2_HUMAN Rap guanine nucleotide exchang	21399.5	22541.6	29777.6	25378	28672	35185.9	28501.3	29243	33351.8	14.3853	14.4603	14.8619	14.6313	14.8074	15.1027	14.7987	14.8358	15.0255	1.21049	0.241245	1.23573	0.15251
A0A2R8Y6L5;A0A2R8Y6I6;Q13627;A0A2R8Y443;A0A2R8YDF3;E7EMI5;M0R131;Q9Y463;A0A2R8YEY4;M0R2X3;Q92630	A0A2R8Y6L5;A0A2R8Y6I6;Q13627;A0A2R8Y443;A0A2R8YDF3;E7EMI5	6;6;6;5;5;4;2;2;1;1;1	6;6;6;5;5;4;2;2;1;1;1	6;6;6;5;5;4;2;2;1;1;1	Dual specificity tyrosine-phosphorylation-regulated kinase 1A	DYRK1A	tr|A0A2R8Y6L5|A0A2R8Y6L5_HUMAN Dual-specificity kinase (Fragment) OS=Homo sapiens OX=9606 GN=DYRK1A PE=1 SV=1;tr|A0A2R8Y6I6|A0A2R8Y6I6_HUMAN Dual-specificity kinase OS=Homo sapiens OX=9606 GN=DYRK1A PE=1 SV=1;sp|Q13627|DYR1A_HUMAN Dual specificity tyrosine	165826	142170	152499	149863	172540	171526	160346	164706	161764	17.3393	17.1173	17.2184	17.1933	17.3966	17.3881	17.2908	17.3295	17.3035	1.0726	0.335712	1.05716	0.324586
Q9UQ90;A0A2U3TZH1;A0A2R8YFW4;A0A2R8YDQ1;A0A2R8Y6K2;A0A2R8Y7B8;A0A2R8Y3M4;A0A2R8Y4Y7;A0A2R8YFJ7;A0A2R8Y729;A0A2R8Y632;A0A2R8Y7N2;A0A2R8Y6Z7;A0A2R8Y726;A0A2R8YG79;A0A2R8Y6E8;A0A2R8YFF4;A0A2R8Y4M0;A0A2R8Y7E2;H3BMP1;A0A2R8Y4M8;A0A2R8Y4L0;A0A2R8YGV4;A0A2R8Y4L7;A0A2R8Y617;A0A2R8Y4Z7;A0A2R8YFN9;A0A2R8YEH4;A0A2R8YGZ0;A0A2R8YFQ9;A0A2R8YDU1;A0A2R8YDM8;A0A2R8YCU3;H3BTY6;J3KRF6;H3BTR8	Q9UQ90;A0A2U3TZH1;A0A2R8YFW4;A0A2R8YDQ1;A0A2R8Y6K2;A0A2R8Y7B8;A0A2R8Y3M4;A0A2R8Y4Y7;A0A2R8YFJ7;A0A2R8Y729;A0A2R8Y632;A0A2R8Y7N2;A0A2R8Y6Z7;A0A2R8Y726;A0A2R8YG79;A0A2R8Y6E8;A0A2R8YFF4;A0A2R8Y4M0;A0A2R8Y7E2;H3BMP1	9;9;9;9;9;8;8;8;7;7;7;7;7;6;6;6;6;6;5;5;4;4;4;3;3;3;3;2;2;2;1;1;1;1;1;1	9;9;9;9;9;8;8;8;7;7;7;7;7;6;6;6;6;6;5;5;4;4;4;3;3;3;3;2;2;2;1;1;1;1;1;1	9;9;9;9;9;8;8;8;7;7;7;7;7;6;6;6;6;6;5;5;4;4;4;3;3;3;3;2;2;2;1;1;1;1;1;1	Paraplegin	SPG7	sp|Q9UQ90|SPG7_HUMAN Paraplegin OS=Homo sapiens OX=9606 GN=SPG7 PE=1 SV=2;tr|A0A2U3TZH1|A0A2U3TZH1_HUMAN Paraplegin OS=Homo sapiens OX=9606 GN=SPG7 PE=1 SV=1;tr|A0A2R8YFW4|A0A2R8YFW4_HUMAN Paraplegin OS=Homo sapiens OX=9606 GN=SPG7 PE=1 SV=1;tr|A0A2R8YDQ1|	106522	101411	100836	99909	100260	105046	105683	109562	107894	16.7008	16.6299	16.6216	16.6083	16.6134	16.6807	16.6894	16.7414	16.7193	0.988492	0.652906	1.04654	0.102503
A0A2R8Y6W8;P19447;H7C309;A0A2R8Y762;A0A2R8YES7;A0A2R8Y5L2;A0A2R8Y681	A0A2R8Y6W8;P19447	8;8;2;2;2;2;1	8;8;2;2;2;2;1	8;8;2;2;2;2;1	TFIIH basal transcription factor complex helicase XPB subunit	ERCC3	tr|A0A2R8Y6W8|A0A2R8Y6W8_HUMAN DNA excision repair protein ERCC-3 OS=Homo sapiens OX=9606 GN=ERCC3 PE=1 SV=1;sp|P19447|ERCC3_HUMAN General transcription and DNA repair factor IIH helicase subunit XPB OS=Homo sapiens OX=9606 GN=ERCC3 PE=1 SV=1	292727	294233	281667	285456	272940	280069	272243	270026	276845	18.1592	18.1666	18.1036	18.1229	18.0582	18.0954	18.0545	18.0427	18.0787	0.965275	0.135775	0.942997	0.0321258
A0A2R8YDQ9;A0A2R8Y6Y7;Q9P2R7;Q5T9Q5;Q5T9Q8;A0A2R8Y5P6;A0A2R8Y6E6;A0A0U1RQL1;A0A0U1RRI1;A0A0U1RQF8;A0A0U1RQU7;A0A2R8Y5P4	A0A2R8YDQ9;A0A2R8Y6Y7;Q9P2R7;Q5T9Q5	20;20;20;14;8;7;7;5;5;5;1;1	20;20;20;14;8;7;7;5;5;5;1;1	20;20;20;14;8;7;7;5;5;5;1;1	Succinyl-CoA ligase [ADP-forming] subunit beta, mitochondrial	SUCLA2	tr|A0A2R8YDQ9|A0A2R8YDQ9_HUMAN Succinate--CoA ligase [ADP-forming] subunit beta, mitochondrial OS=Homo sapiens OX=9606 GN=SUCLA2 PE=1 SV=1;tr|A0A2R8Y6Y7|A0A2R8Y6Y7_HUMAN Succinate--CoA ligase [ADP-forming] subunit beta, mitochondrial OS=Homo sapiens OX=960	1.73875e+06	1.68627e+06	1.62291e+06	1.67652e+06	1744100	1.67889e+06	1.71551e+06	1.73484e+06	1.70658e+06	20.7296	20.6854	20.6302	20.677	20.7341	20.6791	20.7102	20.7264	20.7027	1.01022	0.688069	1.02159	0.390442
A0A2R8Y793;G5E9R0;A0A6Q8PH58;A0A2R8YGF8;C9JUM1;C9JZR7;C9JTX5;A0A2R8YEA7;A0A6Q8PGD7;F8WCH0	A0A2R8Y793;G5E9R0;A0A6Q8PH58;A0A2R8YGF8	21;12;12;12;10;10;8;6;2;2	1;0;0;0;0;0;0;0;0;0	1;0;0;0;0;0;0;0;0;0		ACTB	tr|A0A2R8Y793|A0A2R8Y793_HUMAN Actin, cytoplasmic 1 (Fragment) OS=Homo sapiens OX=9606 GN=ACTB PE=1 SV=1;tr|G5E9R0|G5E9R0_HUMAN Actin, cytoplasmic 1 OS=Homo sapiens OX=9606 GN=ACTB PE=1 SV=1;tr|A0A6Q8PH58|A0A6Q8PH58_HUMAN Actin, cytoplasmic 1 OS=Homo sapie	33055.9	32617.7	33654.3	33944.2	34919	33961.6	31728.5	32877.4	33138	15.0126	14.9934	15.0385	15.0509	15.0917	15.0516	14.9535	15.0048	15.0162	1.03521	0.0566788	0.984052	0.380506
A0A2R8Y7C0;P69905	A0A2R8Y7C0;P69905	2;2	2;2	2;2	Hemoglobin subunit alpha	HBA1	tr|A0A2R8Y7C0|A0A2R8Y7C0_HUMAN Hemoglobin subunit alpha (Fragment) OS=Homo sapiens OX=9606 GN=HBA2 PE=1 SV=1;sp|P69905|HBA_HUMAN Hemoglobin subunit alpha OS=Homo sapiens OX=9606 GN=HBA1 PE=1 SV=2	45368.4	50047.1	45744.5	46894	39577	40170	43958.7	126998	48355.9	15.4694	15.611	15.4813	15.5171	15.2724	15.2938	15.4239	16.9545	15.5614	0.897145	0.170109	1.55365	0.446836
Q99700;A0A2R8Y7P6;A0A5F9ZHW5;V9GY86;F8VQP2;H0YH87;A0A2R8YDM9;F8WB06;A0A5F9ZI57;A0A2R8Y7E6;A0A2R8Y5A6;A0A5F9ZHX3;A0A5F9ZHH4;A0A5F9ZH85;F8VRK6;S4R3J6;A0A5F9ZHG6	Q99700;A0A2R8Y7P6;A0A5F9ZHW5;V9GY86;F8VQP2;H0YH87;A0A2R8YDM9;F8WB06;A0A5F9ZI57;A0A2R8Y7E6;A0A2R8Y5A6;A0A5F9ZHX3;A0A5F9ZHH4	25;25;25;25;25;24;24;24;24;24;24;24;23;9;7;3;1	23;23;23;23;23;22;22;22;22;22;22;22;21;9;7;1;1	5;5;5;5;5;5;5;4;5;5;5;5;5;4;0;0;0	Ataxin-2	ATXN2	sp|Q99700|ATX2_HUMAN Ataxin-2 OS=Homo sapiens OX=9606 GN=ATXN2 PE=1 SV=2;tr|A0A2R8Y7P6|A0A2R8Y7P6_HUMAN Ataxin-2 OS=Homo sapiens OX=9606 GN=ATXN2 PE=1 SV=1;tr|A0A5F9ZHW5|A0A5F9ZHW5_HUMAN Ataxin-2 OS=Homo sapiens OX=9606 GN=ATXN2 PE=1 SV=1;tr|V9GY86|V9GY86_	1.15835e+06	1.1742e+06	1.20102e+06	1.18932e+06	1250800	1.22044e+06	1.26605e+06	1.26544e+06	1.24204e+06	20.1436	20.1632	20.1958	20.1817	20.2544	20.219	20.2719	20.2712	20.2443	1.03594	0.128537	1.06791	0.0102285
A0A2R8Y7Q9;A0A2R8YEK8;Q9Y5P4;A0A2R8YE18;A0A2R8Y5S9;A0A2R8Y7C5;A0A2R8YFI2;A0A2R8YEA4;A0A2R8Y5H3;A0A2U3TZL3;A0A2R8YCI0;A0A2R8YE59;A0A2R8YDX6;A0A2R8YFA1	A0A2R8Y7Q9;A0A2R8YEK8;Q9Y5P4;A0A2R8YE18;A0A2R8Y5S9;A0A2R8Y7C5;A0A2R8YFI2;A0A2R8YEA4;A0A2R8Y5H3;A0A2U3TZL3;A0A2R8YCI0;A0A2R8YE59	10;10;10;9;9;9;8;8;8;8;6;6;2;2	10;10;10;9;9;9;8;8;8;8;6;6;2;2	10;10;10;9;9;9;8;8;8;8;6;6;2;2	Collagen type IV alpha-3-binding protein	COL4A3BP	tr|A0A2R8Y7Q9|A0A2R8Y7Q9_HUMAN Ceramide transfer protein OS=Homo sapiens OX=9606 GN=CERT1 PE=1 SV=1;tr|A0A2R8YEK8|A0A2R8YEK8_HUMAN Ceramide transfer protein OS=Homo sapiens OX=9606 GN=CERT1 PE=1 SV=1;sp|Q9Y5P4|CERT_HUMAN Ceramide transfer protein OS=Homo s	362084	349987	336406	351602	370900	361142	354062	389794	365551	18.466	18.4169	18.3598	18.4236	18.5007	18.4622	18.4336	18.5724	18.4797	1.03354	0.280837	1.05811	0.19312
A0A2R8Y7W5;A0A2R8YF61	A0A2R8Y7W5;A0A2R8YF61	11;8	1;1	1;1			tr|A0A2R8Y7W5|A0A2R8Y7W5_HUMAN Cyclin-dependent kinase 13 (Fragment) OS=Homo sapiens OX=9606 GN=CDK13 PE=1 SV=1;tr|A0A2R8YF61|A0A2R8YF61_HUMAN Cyclin-dependent kinase 13 (Fragment) OS=Homo sapiens OX=9606 GN=CDK13 PE=1 SV=1	22889.7	22014.4	20961.8	23163.5	23010	22990	23314.4	22216.6	24956	14.4824	14.4262	14.3555	14.4996	14.49	14.4887	14.5089	14.4394	14.6071	1.05006	0.190317	1.07016	0.191663
A0A2R8Y7W8;A0A2R8Y6W5;Q16626	A0A2R8Y7W8;A0A2R8Y6W5;Q16626	3;2;2	3;2;2	2;2;2	Male-enhanced antigen 1	MEA1	tr|A0A2R8Y7W8|A0A2R8Y7W8_HUMAN Male-enhanced antigen 1 OS=Homo sapiens OX=9606 GN=MEA1 PE=1 SV=1;tr|A0A2R8Y6W5|A0A2R8Y6W5_HUMAN Male-enhanced antigen 1 OS=Homo sapiens OX=9606 GN=MEA1 PE=1 SV=1;sp|Q16626|MEA1_HUMAN Male-enhanced antigen 1 OS=Homo sapiens O	84627.1	86616.8	97801.1	84707.5	81549	77811	82939.2	78916.7	81339.3	16.3688	16.4024	16.5776	16.3702	16.3154	16.2477	16.3398	16.268	16.3117	0.907162	0.154166	0.90392	0.147865
P62263;A0A2R8Y811;E5RH77	P62263;A0A2R8Y811;E5RH77	5;5;4	5;5;4	5;5;4	40S ribosomal protein S14	RPS14	sp|P62263|RS14_HUMAN 40S ribosomal protein S14 OS=Homo sapiens OX=9606 GN=RPS14 PE=1 SV=3;tr|A0A2R8Y811|A0A2R8Y811_HUMAN 40S ribosomal protein S14 (Fragment) OS=Homo sapiens OX=9606 GN=RPS14 PE=1 SV=1;tr|E5RH77|E5RH77_HUMAN 40S ribosomal protein S14 OS=Hom	1.85446e+06	1.81477e+06	1.71872e+06	1.76334e+06	1824200	1.78917e+06	1.88688e+06	1.82672e+06	1.76843e+06	20.8226	20.7914	20.7129	20.7499	20.7988	20.7709	20.8476	20.8008	20.754	0.997911	0.950389	1.01746	0.584848
E7ETK0;A0A2R8Y849;A0A2R8YD14;P62847;A0A2R8Y8A0	E7ETK0;A0A2R8Y849;A0A2R8YD14;P62847;A0A2R8Y8A0	7;7;7;7;4	7;7;7;7;4	7;7;7;7;4	40S ribosomal protein S24	RPS24	tr|E7ETK0|E7ETK0_HUMAN 40S ribosomal protein S24 OS=Homo sapiens OX=9606 GN=RPS24 PE=1 SV=1;tr|A0A2R8Y849|A0A2R8Y849_HUMAN 40S ribosomal protein S24 OS=Homo sapiens OX=9606 GN=RPS24 PE=1 SV=1;tr|A0A2R8YD14|A0A2R8YD14_HUMAN 40S ribosomal protein S24 OS=Homo	1.54528e+06	1.6327e+06	1.58459e+06	1.67683e+06	1519900	1.8175e+06	1.61625e+06	1.59143e+06	1.58496e+06	20.5594	20.6388	20.5957	20.6773	20.5355	20.7935	20.6242	20.6019	20.596	1.05284	0.446688	1.00631	0.731082
A0A2R8Y851;P62273;A0A2R8Y6P7;A0A087WTT6	A0A2R8Y851;P62273;A0A2R8Y6P7	3;3;2;1	3;3;2;1	3;3;2;1	40S ribosomal protein S29	RPS29	tr|A0A2R8Y851|A0A2R8Y851_HUMAN 40S ribosomal protein S29 OS=Homo sapiens OX=9606 GN=RPS29 PE=1 SV=1;sp|P62273|RS29_HUMAN 40S ribosomal protein S29 OS=Homo sapiens OX=9606 GN=RPS29 PE=1 SV=2;tr|A0A2R8Y6P7|A0A2R8Y6P7_HUMAN 40S ribosomal protein S29 (Fragment	123924	125852	135106	113251	119260	134002	127052	112095	111385	16.9191	16.9414	17.0437	16.7892	16.8638	17.0319	16.9551	16.7744	16.7652	0.952276	0.434078	0.910753	0.147774
A0A2R8Y852;A0A2R8YDI1;A0A2R8Y8D0	A0A2R8Y852;A0A2R8YDI1	30;27;7	2;2;0	0;0;0			tr|A0A2R8Y852|A0A2R8Y852_HUMAN Homeobox protein cut-like OS=Homo sapiens OX=9606 GN=CUX1 PE=1 SV=1;tr|A0A2R8YDI1|A0A2R8YDI1_HUMAN Homeobox protein cut-like OS=Homo sapiens OX=9606 GN=CUX1 PE=1 SV=1	9918.29	10644.1	12469.3	11337.5	13285	13006.9	12687.1	12552.6	11903.9	13.2759	13.3778	13.6061	13.4688	13.6975	13.667	13.6311	13.6157	13.5392	1.13919	0.195864	1.12449	0.208295
Q969G3;B4DGM3;A0A2R8Y855;A0A2R8Y7U4;A0A2R8YES3;A0A2R8Y4T4;A0A2R8Y7I9;A0A2U3TZQ7;A0A2R8Y765;J3QKS7;J3QR61;J3QKX6;A0A2R8YD78;J3KT85;A0A2R8YEB8;A0A2R8YFC8;J3QL66;A0A2R8YDQ4	Q969G3;B4DGM3;A0A2R8Y855;A0A2R8Y7U4;A0A2R8YES3;A0A2R8Y4T4;A0A2R8Y7I9;A0A2U3TZQ7;A0A2R8Y765;J3QKS7;J3QR61	19;19;19;18;18;18;18;18;18;16;14;7;7;7;6;5;1;1	18;18;18;17;17;17;17;17;17;15;14;7;7;7;6;5;1;1	18;18;18;17;17;17;17;17;17;15;14;7;7;7;6;5;1;1	SWI/SNF-related matrix-associated actin-dependent regulator of chromatin subfamily E member 1	SMARCE1	sp|Q969G3|SMCE1_HUMAN SWI/SNF-related matrix-associated actin-dependent regulator of chromatin subfamily E member 1 OS=Homo sapiens OX=9606 GN=SMARCE1 PE=1 SV=2;tr|B4DGM3|B4DGM3_HUMAN SWI/SNF-related matrix-associated actin-dependent regulator of chromatin	1.12981e+06	1.11486e+06	1.20776e+06	1.10291e+06	1137200	1.10054e+06	1.1048e+06	1.11034e+06	1.1212e+06	20.1076	20.0884	20.2039	20.0729	20.1171	20.0698	20.0754	20.0826	20.0966	0.967626	0.323421	0.966374	0.306513
H7C560;A0A2U3TZI2;A0A2R8Y8E0;P15056;H7C4S5;A0A2R8Y492;A0A2R8YDP5;A0A2R8Y679;A0A2R8Y467;A0A2R8YES9;H7C5K3	H7C560;A0A2U3TZI2;A0A2R8Y8E0;P15056;H7C4S5;A0A2R8Y492;A0A2R8YDP5	8;8;8;8;4;4;4;2;2;1;1	2;2;2;2;0;0;2;0;2;1;1	2;2;2;2;0;0;2;0;2;1;1	Serine/threonine-protein kinase B-raf	BRAF	tr|H7C560|H7C560_HUMAN Serine/threonine-protein kinase B-raf OS=Homo sapiens OX=9606 GN=BRAF PE=1 SV=2;tr|A0A2U3TZI2|A0A2U3TZI2_HUMAN Serine/threonine-protein kinase B-raf OS=Homo sapiens OX=9606 GN=BRAF PE=1 SV=1;tr|A0A2R8Y8E0|A0A2R8Y8E0_HUMAN Serine/thre	87706.7	117196	85010.7	98702.4	87528	94356.7	93533.5	104329	87594.5	16.4204	16.8386	16.3754	16.5908	16.4175	16.5258	16.5132	16.6708	16.4186	0.967831	0.84678	0.98463	0.952861
A0A2R8YCL1;Q13322	A0A2R8YCL1;Q13322	5;5	5;5	5;5	Growth factor receptor-bound protein 10	GRB10	tr|A0A2R8YCL1|A0A2R8YCL1_HUMAN Growth factor receptor-bound protein 10 OS=Homo sapiens OX=9606 GN=GRB10 PE=1 SV=1;sp|Q13322|GRB10_HUMAN Growth factor receptor-bound protein 10 OS=Homo sapiens OX=9606 GN=GRB10 PE=1 SV=2	155854	157965	157353	154716	164920	154239	157545	161935	159483	17.2498	17.2692	17.2636	17.2393	17.3314	17.2348	17.2654	17.3051	17.283	1.00574	0.833555	1.01653	0.164962
A0A2R8YGD1;A0A2R8YD45;A0A804HJ17;O14773;A0A2R8Y7U1;A0A2R8YDY1;A0A2R8Y7I4	A0A2R8YGD1;A0A2R8YD45;A0A804HJ17;O14773;A0A2R8Y7U1	4;4;4;4;3;1;1	4;4;4;4;3;1;1	4;4;4;4;3;1;1	Tripeptidyl-peptidase 1	TPP1	tr|A0A2R8YGD1|A0A2R8YGD1_HUMAN Tripeptidyl aminopeptidase OS=Homo sapiens OX=9606 GN=TPP1 PE=1 SV=1;tr|A0A2R8YD45|A0A2R8YD45_HUMAN Tripeptidyl-peptidase 1 OS=Homo sapiens OX=9606 GN=TPP1 PE=1 SV=1;tr|A0A804HJ17|A0A804HJ17_HUMAN Tripeptidyl-peptidase 1 OS=H	132621	132778	112395	122761	136000	132089	138118	136761	128119	17.0169	17.0187	16.7782	16.9055	17.0532	17.0111	17.0755	17.0613	16.9671	1.03456	0.606852	1.06672	0.354388
A0A2R8YEX0;A0A2R8YD49;Q9H1P3;A0A2R8YG95;A0A2R8Y690;A0A2R8YG59;A0A2R8Y5R1;A0A2R8Y362;A0A2R8YFT0;A0A2R8YDU7;A0A087WTV1;E7ET92;A0A2R8YG53;H0Y7X4;A0A2R8Y429;A0A2R8Y703	A0A2R8YEX0;A0A2R8YD49;Q9H1P3;A0A2R8YG95;A0A2R8Y690;A0A2R8YG59;A0A2R8Y5R1;A0A2R8Y362;A0A2R8YFT0;A0A2R8YDU7;A0A087WTV1;E7ET92	7;7;7;6;6;6;6;6;5;5;4;4;3;2;1;1	7;7;7;6;6;6;6;6;5;5;4;4;3;2;1;1	7;7;7;6;6;6;6;6;5;5;4;4;3;2;1;1	Oxysterol-binding protein-related protein 2;Oxysterol-binding protein	OSBPL2	tr|A0A2R8YEX0|A0A2R8YEX0_HUMAN Oxysterol-binding protein OS=Homo sapiens OX=9606 GN=OSBPL2 PE=1 SV=1;tr|A0A2R8YD49|A0A2R8YD49_HUMAN Oxysterol-binding protein OS=Homo sapiens OX=9606 GN=OSBPL2 PE=1 SV=1;sp|Q9H1P3|OSBL2_HUMAN Oxysterol-binding protein-relate	258711	267520	258567	274807	268380	269189	259419	268944	263235	17.981	18.0293	17.9802	18.0681	18.0339	18.0383	17.9849	18.0369	18.006	1.03514	0.0716851	1.00867	0.604016
P68400;E7EU96;A0A2R8YD58;A0A2R8Y5A0;A0A2R8YF43;A0A2R8YFU2;A0A2R8YDP2;Q8NEV1;A0A2R8Y4D6;A0A2R8Y4H0;V9GYA2;A0A2R8YEW1;A0A2R8YDY7;A0A2R8YCK2;A0A2R8Y7T1;A0A087WY74;A0A2R8YF47;V9GY80;A0A2R8YEL7;A0A2R8Y797;A0A2R8Y3W6;V9GYW6;A0A2R8YCC9	P68400;E7EU96;A0A2R8YD58;A0A2R8Y5A0;A0A2R8YF43;A0A2R8YFU2;A0A2R8YDP2;Q8NEV1;A0A2R8Y4D6;A0A2R8Y4H0	19;19;19;18;17;16;16;15;11;11;8;7;6;5;4;4;4;4;4;4;4;2;2	19;19;19;18;17;16;16;15;11;11;8;7;6;5;4;4;4;4;4;4;4;2;2	19;19;19;18;17;16;16;15;11;11;8;7;6;5;4;4;4;4;4;4;4;2;2	Casein kinase II subunit alpha;Casein kinase II subunit alpha 3	CSNK2A1;CSNK2A3	sp|P68400|CSK21_HUMAN Casein kinase II subunit alpha OS=Homo sapiens OX=9606 GN=CSNK2A1 PE=1 SV=1;tr|E7EU96|E7EU96_HUMAN Casein kinase II subunit alpha OS=Homo sapiens OX=9606 GN=CSNK2A1 PE=1 SV=1;tr|A0A2R8YD58|A0A2R8YD58_HUMAN Casein kinase II subunit alp	1.30201e+06	1.31956e+06	1.30831e+06	1.39504e+06	1371000	1.42503e+06	1.38491e+06	1.34401e+06	1.32517e+06	20.3123	20.3316	20.3193	20.4119	20.3868	20.4426	20.4014	20.3581	20.3377	1.06646	0.0196992	1.03161	0.130615
Q92547;A0A2R8YD63;I3L1F2	Q92547;A0A2R8YD63	18;18;1	18;18;1	18;18;1	DNA topoisomerase 2-binding protein 1	TOPBP1	sp|Q92547|TOPB1_HUMAN DNA topoisomerase 2-binding protein 1 OS=Homo sapiens OX=9606 GN=TOPBP1 PE=1 SV=3;tr|A0A2R8YD63|A0A2R8YD63_HUMAN DNA topoisomerase 2-binding protein 1 OS=Homo sapiens OX=9606 GN=TOPBP1 PE=1 SV=1	295734	298983	282320	299943	313820	295114	295781	312539	308954	18.1739	18.1897	18.107	18.1943	18.2596	18.1709	18.1742	18.2537	18.237	1.03631	0.234072	1.04588	0.138643
A0A2R8YFQ8;A0A2R8YDC7;A0A2R8YF99;A0A2R8YE40;A0A2R8YGK2;F8W7S1;Q8NAN2	A0A2R8YFQ8;A0A2R8YDC7;A0A2R8YF99;A0A2R8YE40;A0A2R8YGK2;F8W7S1;Q8NAN2	1;1;1;1;1;1;1	1;1;1;1;1;1;1	1;1;1;1;1;1;1	Protein FAM73A	FAM73A	tr|A0A2R8YFQ8|A0A2R8YFQ8_HUMAN Mitoguardin 1 OS=Homo sapiens OX=9606 GN=MIGA1 PE=1 SV=1;tr|A0A2R8YDC7|A0A2R8YDC7_HUMAN Mitoguardin 1 OS=Homo sapiens OX=9606 GN=MIGA1 PE=1 SV=1;tr|A0A2R8YF99|A0A2R8YF99_HUMAN Mitoguardin 1 OS=Homo sapiens OX=9606 GN=MIGA1 PE	2510.07	2385.97	2366.04	3327.37	3084.9	3499.24	2422.72	2937.61	2505.03	11.2935	11.2204	11.2083	11.7002	11.591	11.7728	11.2424	11.5204	11.2906	1.36483	0.00506091	1.08307	0.326366
A0A2R8YDQ0;Q9H267;F5H008;G3V3F9	A0A2R8YDQ0;Q9H267;F5H008	17;17;15;3	17;17;15;3	16;16;14;2	Vacuolar protein sorting-associated protein 33B	VPS33B	tr|A0A2R8YDQ0|A0A2R8YDQ0_HUMAN Uncharacterized protein OS=Homo sapiens OX=9606 PE=3 SV=1;sp|Q9H267|VP33B_HUMAN Vacuolar protein sorting-associated protein 33B OS=Homo sapiens OX=9606 GN=VPS33B PE=1 SV=2;tr|F5H008|F5H008_HUMAN Vacuolar protein sorting-assoc	949543	969010	915870	968997	900420	893642	940309	909282	926873	19.8569	19.8862	19.8048	19.8861	19.7802	19.7693	19.8428	19.7944	19.822	0.974823	0.453262	0.979552	0.357791
Q6NUN9;A0A2R8YDQ5;C9JNZ9	Q6NUN9;A0A2R8YDQ5;C9JNZ9	2;2;1	2;2;1	2;2;1	Zinc finger protein 746	ZNF746	sp|Q6NUN9|ZN746_HUMAN Zinc finger protein 746 OS=Homo sapiens OX=9606 GN=ZNF746 PE=1 SV=1;tr|A0A2R8YDQ5|A0A2R8YDQ5_HUMAN Zinc finger protein 746 OS=Homo sapiens OX=9606 GN=ZNF746 PE=1 SV=1;tr|C9JNZ9|C9JNZ9_HUMAN Zinc finger protein 746 OS=Homo sapiens OX=9	21158.5	21616.3	20034.2	19493	21725	20938.8	19618.6	19717.5	19697.7	14.369	14.3998	14.2902	14.2507	14.4071	14.3539	14.2599	14.2672	14.2657	0.989614	0.794699	0.939893	0.112296
A0A2R8YDT1;P15104	A0A2R8YDT1;P15104	8;8	8;8	8;8	Glutamine synthetase	GLUL	tr|A0A2R8YDT1|A0A2R8YDT1_HUMAN Glutamine synthetase OS=Homo sapiens OX=9606 GN=GLUL PE=1 SV=1;sp|P15104|GLNA_HUMAN Glutamine synthetase OS=Homo sapiens OX=9606 GN=GLUL PE=1 SV=4	453481	419669	409950	446029	463830	439721	459205	478143	476749	18.7907	18.6789	18.6451	18.7668	18.8232	18.7462	18.8088	18.8671	18.8629	1.05181	0.233047	1.1021	0.0679489
A0A2R8YE63;Q12929;A0A2R8Y4W2;F5H0R8;H0YFG1;F5H3Q6	A0A2R8YE63;Q12929;A0A2R8Y4W2	9;9;8;2;1;1	9;9;8;2;1;1	9;9;8;2;1;1	Epidermal growth factor receptor kinase substrate 8	EPS8	tr|A0A2R8YE63|A0A2R8YE63_HUMAN Epidermal growth factor receptor kinase substrate 8 OS=Homo sapiens OX=9606 GN=EPS8 PE=1 SV=1;sp|Q12929|EPS8_HUMAN Epidermal growth factor receptor kinase substrate 8 OS=Homo sapiens OX=9606 GN=EPS8 PE=1 SV=1;tr|A0A2R8Y4W2|A0	112292	110963	113385	114638	107900	108257	112695	115775	107689	16.7769	16.7597	16.7909	16.8067	16.7193	16.7241	16.7821	16.821	16.7165	0.982636	0.464339	0.998571	0.940165
O14936;A0A2R8YE77;A0A2U3TZM1;A0A7I2RJN6;A0A2U3TZN6;Q5JS79;A0A2R8YFN5;A0A2U3TZM4;A0A2R8Y6F8;A0A2R8YEK3;Q5JS72;A0A2R8Y3B3;A0A2R8YEJ7;A0A2R8Y7X6;A0A2R8Y6D8;A0A2R8Y4K4;A0A2R8YGH2;A0A2R8Y472	O14936;A0A2R8YE77;A0A2U3TZM1;A0A7I2RJN6;A0A2U3TZN6;Q5JS79;A0A2R8YFN5;A0A2U3TZM4;A0A2R8Y6F8;A0A2R8YEK3;Q5JS72	13;13;13;13;12;12;12;12;12;10;9;6;3;2;1;1;1;1	13;13;13;13;12;12;12;12;12;10;9;6;3;2;1;1;1;1	13;13;13;13;12;12;12;12;12;10;9;6;3;2;1;1;1;1	Peripheral plasma membrane protein CASK	CASK	sp|O14936|CSKP_HUMAN Peripheral plasma membrane protein CASK OS=Homo sapiens OX=9606 GN=CASK PE=1 SV=3;tr|A0A2R8YE77|A0A2R8YE77_HUMAN Calcium/calmodulin-dependent serine protein kinase (MAGUK family), isoform CRA_c OS=Homo sapiens OX=9606 GN=CASK PE=1 SV=1	333819	346753	338923	346231	322610	326643	345754	318654	311520	18.3487	18.4036	18.3706	18.4014	18.2994	18.3174	18.3994	18.2816	18.249	0.976448	0.395746	0.957266	0.29294
A0A2R8YEM2;P51946;D6RHI7;D6RG18	A0A2R8YEM2;P51946;D6RHI7;D6RG18	7;7;5;5	7;7;5;5	7;7;5;5	Cyclin-H	CCNH	tr|A0A2R8YEM2|A0A2R8YEM2_HUMAN Cyclin-H OS=Homo sapiens OX=9606 GN=CCNH PE=1 SV=1;sp|P51946|CCNH_HUMAN Cyclin-H OS=Homo sapiens OX=9606 GN=CCNH PE=1 SV=1;tr|D6RHI7|D6RHI7_HUMAN Cyclin-H OS=Homo sapiens OX=9606 GN=CCNH PE=1 SV=1;tr|D6RG18|D6RG18_HUMAN Cycli	216637	213965	204512	213701	222290	218808	210735	208031	210630	17.7249	17.707	17.6418	17.7052	17.7621	17.7393	17.6851	17.6664	17.6844	1.031	0.226963	0.990998	0.670328
H7BZY9;A0A2R8YEZ7;A0A2U3TZT9;C9J1D1;Q8WTS1	H7BZY9;A0A2R8YEZ7;A0A2U3TZT9;C9J1D1;Q8WTS1	1;1;1;1;1	1;1;1;1;1	1;1;1;1;1	1-acylglycerol-3-phosphate O-acyltransferase ABHD5	ABHD5	tr|H7BZY9|H7BZY9_HUMAN 1-acylglycerol-3-phosphate O-acyltransferase ABHD5 (Fragment) OS=Homo sapiens OX=9606 GN=ABHD5 PE=1 SV=2;tr|A0A2R8YEZ7|A0A2R8YEZ7_HUMAN 1-acylglycerol-3-phosphate O-acyltransferase ABHD5 OS=Homo sapiens OX=9606 GN=ABHD5 PE=1 SV=1;tr|	6253.31	6584.58	5947.62	6569.05	6537.9	5444.78	6744.24	6783.71	5943.52	12.6104	12.6849	12.5381	12.6815	12.6746	12.4107	12.7194	12.7279	12.5371	0.987556	0.837068	1.03652	0.544906
Q9BZ23;A0A2R8YF29;V9GYH1	Q9BZ23;A0A2R8YF29	4;4;1	2;2;0	1;1;0	Pantothenate kinase 2, mitochondrial	PANK2	sp|Q9BZ23|PANK2_HUMAN Pantothenate kinase 2, mitochondrial OS=Homo sapiens OX=9606 GN=PANK2 PE=1 SV=3;tr|A0A2R8YF29|A0A2R8YF29_HUMAN Pantothenate kinase 2, mitochondrial (Fragment) OS=Homo sapiens OX=9606 GN=PANK2 PE=1 SV=1	49431	47860.3	46276.2	49064	43490	47397.8	45656.4	47472.3	50034.9	15.5931	15.5465	15.498	15.5824	15.4084	15.5325	15.4785	15.5348	15.6106	0.974815	0.560949	0.997187	0.92801
A0A2R8YF87;Q96AX1;H3BMM5;F5H2X5;F5H6Y0;A0A2R8Y5U3	A0A2R8YF87;Q96AX1;H3BMM5	11;11;10;4;3;2	11;11;10;4;3;2	11;11;10;4;3;2	Vacuolar protein sorting-associated protein 33A	VPS33A	tr|A0A2R8YF87|A0A2R8YF87_HUMAN Vacuolar protein sorting-associated protein 33A OS=Homo sapiens OX=9606 GN=VPS33A PE=1 SV=1;sp|Q96AX1|VP33A_HUMAN Vacuolar protein sorting-associated protein 33A OS=Homo sapiens OX=9606 GN=VPS33A PE=1 SV=1;tr|H3BMM5|H3BMM5_HU	383293	389316	368445	374616	352710	366862	366555	354814	363599	18.5481	18.5706	18.4911	18.5151	18.4281	18.4849	18.4837	18.4367	18.472	0.958927	0.156876	0.950847	0.0717085
A0A2R8YFH5;Q15437;Q5QPE2;Q5QPE1;A0A2R8Y633;A0A2R8Y7S7;A0A2R8YF30	A0A2R8YFH5;Q15437;Q5QPE2	23;23;12;8;3;3;2	23;23;12;8;3;3;2	20;20;9;8;2;2;1	Protein transport protein Sec23B	SEC23B	tr|A0A2R8YFH5|A0A2R8YFH5_HUMAN Protein transport protein SEC23 OS=Homo sapiens OX=9606 GN=SEC23B PE=1 SV=1;sp|Q15437|SC23B_HUMAN Protein transport protein Sec23B OS=Homo sapiens OX=9606 GN=SEC23B PE=1 SV=2;tr|Q5QPE2|Q5QPE2_HUMAN Protein transport protein S	749822	763839	736775	780763	776450	779569	776501	790498	749174	19.5162	19.5429	19.4909	19.5745	19.5665	19.5723	19.5666	19.5924	19.5149	1.03837	0.065016	1.02921	0.215008
B1ALK7;A0A2R8YG42;Q14155;E9PDQ5;E7EUY6;F6SJA5;Q15052;E7EU80;C9JAD7;C9JDI6;B1ANY6;E7ENL8	B1ALK7;A0A2R8YG42;Q14155;E9PDQ5;E7EUY6	17;17;13;11;10;3;3;2;1;1;1;1	17;17;13;11;10;3;3;2;1;1;1;1	17;17;13;11;10;3;3;2;1;1;1;1	Rho guanine nucleotide exchange factor 7	ARHGEF7	tr|B1ALK7|B1ALK7_HUMAN Rho guanine nucleotide exchange factor 7 OS=Homo sapiens OX=9606 GN=ARHGEF7 PE=1 SV=1;tr|A0A2R8YG42|A0A2R8YG42_HUMAN Rho guanine nucleotide exchange factor 7 OS=Homo sapiens OX=9606 GN=ARHGEF7 PE=1 SV=1;sp|Q14155|ARHG7_HUMAN Rho guan	670108	660827	651060	677840	662090	645049	671964	650274	645411	19.354	19.3339	19.3124	19.3706	19.3367	19.299	19.358	19.3107	19.2999	1.00151	0.939036	0.992762	0.651561
A0A2R8YGH5;H7C1E4;P61966	A0A2R8YGH5;H7C1E4;P61966	4;4;4	3;3;3	3;3;3	AP-1 complex subunit sigma-1A	AP1S1	tr|A0A2R8YGH5|A0A2R8YGH5_HUMAN AP complex subunit sigma OS=Homo sapiens OX=9606 GN=AP1S1 PE=1 SV=1;tr|H7C1E4|H7C1E4_HUMAN AP-1 complex subunit sigma-1A (Fragment) OS=Homo sapiens OX=9606 GN=AP1S1 PE=1 SV=1;sp|P61966|AP1S1_HUMAN AP-1 complex subunit sigma-1	38944.9	38661.6	36120.2	38882.4	38006	35713.5	38851.7	38721.8	37513.6	15.2491	15.2386	15.1405	15.2468	15.2139	15.1242	15.2457	15.2409	15.1951	0.990111	0.788736	1.01196	0.67442
A0A2R8YGX0;A0A7I2V4X9;P10071;A0A7I2PJA1;P08151;P10070	A0A2R8YGX0;A0A7I2V4X9;P10071;A0A7I2PJA1;P08151;P10070	2;2;2;1;1;1	2;2;2;1;1;1	2;2;2;1;1;1	Transcriptional activator GLI3;Transcriptional repressor GLI3R;Zinc finger protein GLI1;Zinc finger protein GLI2	GLI3;GLI1;GLI2	tr|A0A2R8YGX0|A0A2R8YGX0_HUMAN Transcriptional activator GLI3 OS=Homo sapiens OX=9606 GN=GLI3 PE=1 SV=1;tr|A0A7I2V4X9|A0A7I2V4X9_HUMAN Transcriptional activator GLI3 OS=Homo sapiens OX=9606 GN=GLI3 PE=1 SV=1;sp|P10071|GLI3_HUMAN Transcriptional activator G	17937.2	18663.2	19096.1	19748.6	17190	16213.7	18117.9	16943.6	18135	14.1307	14.1879	14.221	14.2695	14.0693	13.9849	14.1451	14.0485	14.1465	0.95432	0.488835	0.955114	0.190006
Q5VWN6;A0A2R8YH03;J3KPH3	Q5VWN6;A0A2R8YH03	11;11;1	11;11;1	11;11;1	Protein FAM208B	FAM208B	sp|Q5VWN6|TASO2_HUMAN Protein TASOR 2 OS=Homo sapiens OX=9606 GN=TASOR2 PE=1 SV=1;tr|A0A2R8YH03|A0A2R8YH03_HUMAN Protein TASOR 2 OS=Homo sapiens OX=9606 GN=TASOR2 PE=1 SV=1	108384	116417	108005	103689	104720	105098	111779	98636.4	97935.7	16.7258	16.8289	16.7207	16.6619	16.6762	16.6814	16.7703	16.5898	16.5795	0.942012	0.133049	0.92652	0.20941
A0A2U3TZH3;Q05639;A0A2R8Y488;A0A2R8Y660;A0A2R8YDN5	A0A2U3TZH3;Q05639	28;28;12;9;7	14;14;3;1;1	14;14;3;1;1	Elongation factor 1-alpha 2	EEF1A2	tr|A0A2U3TZH3|A0A2U3TZH3_HUMAN Elongation factor 1-alpha OS=Homo sapiens OX=9606 GN=EEF1A2 PE=1 SV=1;sp|Q05639|EF1A2_HUMAN Elongation factor 1-alpha 2 OS=Homo sapiens OX=9606 GN=EEF1A2 PE=1 SV=1	592044	605938	573852	621204	622090	655506	636753	682235	674878	19.1753	19.2088	19.1303	19.2447	19.2468	19.3222	19.2804	19.3799	19.3643	1.07166	0.0439914	1.12531	0.0137892
A0A2U3TZJ3;H7C134;E7EQQ5;A0A804HHS7;Q9C035	A0A2U3TZJ3;H7C134;E7EQQ5;A0A804HHS7;Q9C035	1;1;1;1;1	1;1;1;1;1	1;1;1;1;1	Tripartite motif-containing protein 5	TRIM5	tr|A0A2U3TZJ3|A0A2U3TZJ3_HUMAN Uncharacterized protein (Fragment) OS=Homo sapiens OX=9606 PE=4 SV=1;tr|H7C134|H7C134_HUMAN Tripartite motif-containing protein 5 (Fragment) OS=Homo sapiens OX=9606 GN=TRIM5 PE=1 SV=1;tr|E7EQQ5|E7EQQ5_HUMAN Tripartite motif-c	29875	31629.4	30212.4	38010.1	28154	32478.2	31555.9	29115.3	28820.6	14.8667	14.949	14.8829	15.2141	14.7811	14.9872	14.9456	14.8295	14.8148	1.07551	0.530465	0.975739	0.504615
E9PNW4;A0A2U3TZL5;P13987;H0YET2	E9PNW4;A0A2U3TZL5;P13987	3;3;3;1	3;3;3;1	3;3;3;1	CD59 glycoprotein	CD59	tr|E9PNW4|E9PNW4_HUMAN CD59 glycoprotein OS=Homo sapiens OX=9606 PE=1 SV=1;tr|A0A2U3TZL5|A0A2U3TZL5_HUMAN CD59 glycoprotein (Fragment) OS=Homo sapiens OX=9606 GN=CD59 PE=1 SV=1;sp|P13987|CD59_HUMAN CD59 glycoprotein OS=Homo sapiens OX=9606 GN=CD59 PE=1 SV=	119348	98306.6	114711	108418	133210	121801	111769	132670	114653	16.8648	16.585	16.8076	16.7262	17.0233	16.8942	16.7702	17.0175	16.8069	1.09346	0.34784	1.08041	0.384363
A0A2U3TZU2;P06744;K7EQ48;A0A2R8Y6C7;A0A0J9YYH3;A0A0J9YX90;A0A0J9YXP8;K7ERC6;K7EPY4;K7EP41;K7ELR7;A0A2R8YF08;K7ENA0;K7ERK8;K7EIL4;A0A0J9YXH9;A0A0J9YXM3;A0A0J9YYI8;Q8N196	A0A2U3TZU2;P06744;K7EQ48;A0A2R8Y6C7;A0A0J9YYH3;A0A0J9YX90;A0A0J9YXP8	22;22;16;12;12;12;12;8;7;6;4;4;3;3;2;2;2;1;1	22;22;16;12;12;12;12;8;7;6;4;4;3;3;2;2;2;1;1	14;14;11;9;9;9;9;6;6;5;3;3;3;3;2;2;2;1;1	Glucose-6-phosphate isomerase	GPI	tr|A0A2U3TZU2|A0A2U3TZU2_HUMAN Glucose-6-phosphate isomerase OS=Homo sapiens OX=9606 GN=GPI PE=1 SV=1;sp|P06744|G6PI_HUMAN Glucose-6-phosphate isomerase OS=Homo sapiens OX=9606 GN=GPI PE=1 SV=4;tr|K7EQ48|K7EQ48_HUMAN Glucose-6-phosphate isomerase (Fragment	5.08169e+06	4.94196e+06	4.75797e+06	5.03814e+06	4855200	4.78905e+06	4.92329e+06	4.79854e+06	4.82496e+06	22.2769	22.2367	22.1819	22.2645	22.2111	22.1913	22.2312	22.1942	22.2021	0.993286	0.800368	0.984113	0.507883
A0A2U3TZV8;Q4KWH8	A0A2U3TZV8;Q4KWH8	3;3	3;3	3;3	1-phosphatidylinositol 4,5-bisphosphate phosphodiesterase eta-1	PLCH1	tr|A0A2U3TZV8|A0A2U3TZV8_HUMAN Phosphoinositide phospholipase C OS=Homo sapiens OX=9606 GN=PLCH1 PE=1 SV=1;sp|Q4KWH8|PLCH1_HUMAN 1-phosphatidylinositol 4,5-bisphosphate phosphodiesterase eta-1 OS=Homo sapiens OX=9606 GN=PLCH1 PE=1 SV=1	471441	378216	399379	407430	442590	527889	417508	467742	453380	18.8467	18.5289	18.6074	18.6362	18.7556	19.0099	18.6714	18.8354	18.7904	1.10318	0.393859	1.07173	0.401743
J3KSG1;J3QRK1;A0A2U3U043;Q719H9;E9PK99;E9PMS5;E9PRT1;E9PJJ5;Q4G0X4	J3KSG1;J3QRK1;A0A2U3U043;Q719H9	3;3;3;3;1;1;1;1;1	2;2;2;2;1;1;1;1;1	2;2;2;2;1;1;1;1;1	BTB/POZ domain-containing protein KCTD1	KCTD1	tr|J3KSG1|J3KSG1_HUMAN BTB/POZ domain-containing protein KCTD1 (Fragment) OS=Homo sapiens OX=9606 GN=KCTD1 PE=1 SV=1;tr|J3QRK1|J3QRK1_HUMAN BTB/POZ domain-containing protein KCTD1 (Fragment) OS=Homo sapiens OX=9606 GN=KCTD1 PE=1 SV=1;tr|A0A2U3U043|A0A2U3U0	66377.1	67271.6	61616.7	69869.1	72343	74584.1	67914.3	74241.1	68856.4	16.0184	16.0377	15.911	16.0924	16.1426	16.1866	16.0514	16.1799	16.0713	1.11026	0.0401736	1.08064	0.116998
P56556;A0A2Y9D025;R4GN43	P56556;A0A2Y9D025;R4GN43	4;4;3	4;4;3	4;4;3	NADH dehydrogenase [ubiquinone] 1 alpha subcomplex subunit 6	NDUFA6	sp|P56556|NDUA6_HUMAN NADH dehydrogenase [ubiquinone] 1 alpha subcomplex subunit 6 OS=Homo sapiens OX=9606 GN=NDUFA6 PE=1 SV=4;tr|A0A2Y9D025|A0A2Y9D025_HUMAN Complex I-B14 OS=Homo sapiens OX=9606 GN=NDUFA6 PE=1 SV=1;tr|R4GN43|R4GN43_HUMAN Complex I-B14 OS=	41532.5	44551.8	42552.2	47752.9	43126	51945.2	41410	41504.5	44340.1	15.342	15.4432	15.3769	15.5433	15.3963	15.6647	15.3377	15.341	15.4363	1.11029	0.189204	0.989257	0.738824
A0A2Z4LIS9	A0A2Z4LIS9	3	1	1			sp|A0A2Z4LIS9|FXO3B_HUMAN Forkhead box protein O3B OS=Homo sapiens OX=9606 GN=FOXO3B PE=1 SV=1	34093.6	33349.8	35291.5	34223.6	32369	36516	31614.5	32539.7	33854.1	15.0572	15.0254	15.107	15.0627	14.9823	15.1562	14.9483	14.9899	15.047	1.00364	0.948979	0.953992	0.143406
A0A384DVK4;Q7Z5L2	A0A384DVK4;Q7Z5L2	4;4	4;4	4;4	Coiled-coil domain-containing protein R3HCC1L	R3HCC1L	tr|A0A384DVK4|A0A384DVK4_HUMAN Coiled-coil domain-containing protein R3HCC1L OS=Homo sapiens OX=9606 GN=R3HCC1L PE=1 SV=1;sp|Q7Z5L2|R3HCL_HUMAN Coiled-coil domain-containing protein R3HCC1L OS=Homo sapiens OX=9606 GN=R3HCC1L PE=1 SV=3	19273.5	16301.4	19481.5	18635.1	17367	19809.6	16704.6	16946.8	17739.1	14.2343	13.9927	14.2498	14.1857	14.0841	14.2739	14.028	14.0487	14.1146	1.01372	0.835669	0.933417	0.372979
A0A384DVU0;Q8IY17;M0QYF5;M0QZK5;M0R2H4;M0R2K2;A0A2R8Y7E1;Q6ZV29	A0A384DVU0;Q8IY17	7;7;1;1;1;1;1;1	7;7;1;1;1;1;1;1	7;7;1;1;1;1;1;1	Neuropathy target esterase	PNPLA6	tr|A0A384DVU0|A0A384DVU0_HUMAN Patatin-like phospholipase domain-containing protein 6 OS=Homo sapiens OX=9606 GN=PNPLA6 PE=1 SV=1;sp|Q8IY17|PLPL6_HUMAN Patatin-like phospholipase domain-containing protein 6 OS=Homo sapiens OX=9606 GN=PNPLA6 PE=1 SV=3	44864.2	44241.2	41275.1	43851.6	45939	46217.8	45915.2	49515.7	47381	15.4533	15.4331	15.333	15.4203	15.4874	15.4962	15.4867	15.5956	15.532	1.04317	0.248036	1.09535	0.0557354
A0A3B3IRE4;Q8TCE6;Q6NSW5	A0A3B3IRE4;Q8TCE6;Q6NSW5	4;4;3	4;4;3	4;4;3	Protein FAM45A;Protein FAM45B	FAM45A;FAM45B	tr|A0A3B3IRE4|A0A3B3IRE4_HUMAN DENN domain-containing protein 10 OS=Homo sapiens OX=9606 GN=DENND10 PE=1 SV=1;sp|Q8TCE6|DEN10_HUMAN DENN domain-containing protein 10 OS=Homo sapiens OX=9606 GN=DENND10 PE=1 SV=1;sp|Q6NSW5|DE10B_HUMAN Putative DENN domain-co	36630.6	40979.7	40484.3	41036.9	37815	40586.6	37887.8	37983.7	37731.8	15.1608	15.3226	15.3051	15.3246	15.2067	15.3087	15.2094	15.2131	15.2035	1.01138	0.800408	0.961968	0.401766
A0A3B3IRI2;P17812;B4E1E0;A0A3B3IRQ8;A0A3B3ITF6;A0A3B3ITB8;A0A3B3ISY3;A0A3B3ITH9	A0A3B3IRI2;P17812;B4E1E0;A0A3B3IRQ8;A0A3B3ITF6;A0A3B3ITB8	29;29;24;19;19;15;5;5	29;29;24;19;19;15;5;5	26;26;22;16;16;12;4;4	CTP synthase 1;CTP synthase	CTPS1	tr|A0A3B3IRI2|A0A3B3IRI2_HUMAN CTP synthase OS=Homo sapiens OX=9606 GN=CTPS1 PE=1 SV=1;sp|P17812|PYRG1_HUMAN CTP synthase 1 OS=Homo sapiens OX=9606 GN=CTPS1 PE=1 SV=2;tr|B4E1E0|B4E1E0_HUMAN CTP synthase OS=Homo sapiens OX=9606 GN=CTPS1 PE=1 SV=1;tr|A0A3B3I	2.55968e+06	2.47882e+06	2.36414e+06	2.64563e+06	2595600	2.62031e+06	2.65022e+06	2.69344e+06	2.61185e+06	21.2875	21.2412	21.1729	21.3352	21.3076	21.3213	21.3377	21.361	21.3166	1.06199	0.112402	1.07468	0.0733119
Q9BY41;A0A3B3IRV1;A6NGJ7;A0A3B3ISJ4;A0A3B3IS68;A0A3B3IT04;A0A3B3ITZ3;A0A3B3IRI9;A0A3B3IRZ0;A6NFW1;A0A3B3IRP8;E7EVA8;A0A3B3IT84;A0A3B3IT30;A0A3B3ISS7;A0A3B3IT95;A0A3B3IRZ8;A6NMT1;A0A3B3ISE4;A0A3B3IU01;A0A3B3IU62;A0A3B3IRJ3;A0A3B3ISY0;A0A3B3IRJ8;A0A3B3IS37;E7EW22;A0A3B3IU52;A0A3B3ITV2;C9J8F0	Q9BY41;A0A3B3IRV1;A6NGJ7;A0A3B3ISJ4;A0A3B3IS68;A0A3B3IT04;A0A3B3ITZ3;A0A3B3IRI9;A0A3B3IRZ0;A6NFW1;A0A3B3IRP8;E7EVA8;A0A3B3IT84;A0A3B3IT30;A0A3B3ISS7;A0A3B3IT95;A0A3B3IRZ8;A6NMT1;A0A3B3ISE4;A0A3B3IU01;A0A3B3IU62	4;4;4;4;4;4;4;4;3;3;3;3;3;3;3;3;3;3;2;2;2;1;1;1;1;1;1;1;1	4;4;4;4;4;4;4;4;3;3;3;3;3;3;3;3;3;3;2;2;2;1;1;1;1;1;1;1;1	4;4;4;4;4;4;4;4;3;3;3;3;3;3;3;3;3;3;2;2;2;1;1;1;1;1;1;1;1	Histone deacetylase 8	HDAC8	sp|Q9BY41|HDAC8_HUMAN Histone deacetylase 8 OS=Homo sapiens OX=9606 GN=HDAC8 PE=1 SV=2;tr|A0A3B3IRV1|A0A3B3IRV1_HUMAN Histone deacetylase (Fragment) OS=Homo sapiens OX=9606 PE=3 SV=1;tr|A6NGJ7|A6NGJ7_HUMAN Histone deacetylase 8 OS=Homo sapiens OX=9606 GN=H	120330	114165	113216	117608	134030	125343	119895	117409	102766	16.8766	16.8008	16.7887	16.8436	17.0322	16.9355	16.8714	16.8412	16.649	1.08418	0.156977	0.978025	0.677786
A0A3B3ITL0;A0A3B3IRJ9;Q9Y2H2;A0A3B3ITR9;A0A3B3ISI3;A0A0J9YWP2;A0A1B0GUS5;A0A0J9YY79;A0A3B3ISJ5	A0A3B3ITL0;A0A3B3IRJ9;Q9Y2H2;A0A3B3ITR9;A0A3B3ISI3	4;4;4;2;2;1;1;1;1	4;4;4;2;2;1;1;1;1	4;4;4;2;2;1;1;1;1	Phosphatidylinositide phosphatase SAC2	INPP5F	tr|A0A3B3ITL0|A0A3B3ITL0_HUMAN Phosphatidylinositide phosphatase SAC2 OS=Homo sapiens OX=9606 GN=INPP5F PE=1 SV=1;tr|A0A3B3IRJ9|A0A3B3IRJ9_HUMAN Phosphatidylinositide phosphatase SAC2 OS=Homo sapiens OX=9606 GN=INPP5F PE=1 SV=1;sp|Q9Y2H2|SAC2_HUMAN Phospha	103090	99129.4	100921	102307	107320	106713	106922	107919	102696	16.6535	16.597	16.6229	16.6425	16.7116	16.7034	16.7062	16.7196	16.648	1.04355	0.0924876	1.0475	0.0764728
A0A3B3IRK5;Q9H2D1	A0A3B3IRK5;Q9H2D1	2;2	2;2	2;2	Mitochondrial folate transporter/carrier	SLC25A32	tr|A0A3B3IRK5|A0A3B3IRK5_HUMAN Uncharacterized protein OS=Homo sapiens OX=9606 PE=3 SV=1;sp|Q9H2D1|MFTC_HUMAN Mitochondrial folate transporter/carrier OS=Homo sapiens OX=9606 GN=SLC25A32 PE=1 SV=2	142218	128328	131179	128784	158800	144279	131590	151956	130762	17.1177	16.9695	17.0012	16.9746	17.2769	17.1385	17.0057	17.2133	16.9966	1.07502	0.381909	1.03133	0.644391
A0A3B3IRL5;C9J381;C9J029;H7C5T1;H7C511	A0A3B3IRL5;C9J381	13;12;2;2;2	1;0;0;0;0	1;0;0;0;0	Inosine-5-monophosphate dehydrogenase	IMPDH1	tr|A0A3B3IRL5|A0A3B3IRL5_HUMAN Inosine-5-monophosphate dehydrogenase (Fragment) OS=Homo sapiens OX=9606 GN=IMPDH1 PE=1 SV=1;tr|C9J381|C9J381_HUMAN Inosine-5-monophosphate dehydrogenase OS=Homo sapiens OX=9606 GN=IMPDH1 PE=1 SV=1	1913.18	1364.6	2453.95	2346.46	2604.1	2075.17	3116.72	3558.42	3699.27	10.9018	10.4143	11.2609	11.1963	11.3466	11.019	11.6058	11.797	11.853	1.22576	0.313065	1.81	0.0574044
A0A3B3ISF7;A0A3B3ISJ7;A0A3B3IRN6;A0A3B3ITZ5;N0DVX5;Q9HCK1	A0A3B3ISF7;A0A3B3ISJ7;A0A3B3IRN6;A0A3B3ITZ5;N0DVX5;Q9HCK1	3;3;3;3;3;3	3;3;3;3;3;3	3;3;3;3;3;3	DBF4-type zinc finger-containing protein 2	ZDBF2	tr|A0A3B3ISF7|A0A3B3ISF7_HUMAN DBF4-type zinc finger-containing protein 2 OS=Homo sapiens OX=9606 GN=ZDBF2 PE=1 SV=1;tr|A0A3B3ISJ7|A0A3B3ISJ7_HUMAN DBF4-type zinc finger-containing protein 2 OS=Homo sapiens OX=9606 GN=ZDBF2 PE=1 SV=1;tr|A0A3B3IRN6|A0A3B3IR	69052.8	69927	69050.1	67567.7	66883	67049.8	73224.7	69875.1	70204.1	16.0754	16.0936	16.0754	16.044	16.0294	16.0329	16.16	16.0925	16.0993	0.968614	0.00477294	1.02535	0.232591
Q9H334;A0A3B3IST0;A0A3B3IRS5;A0A3B3IUB6;A0A3B3IST6;G5E965;C9J0F0;H0Y882;A0A3B3IT66;A0A0B4J2F3;A0A3B3IRW5;A0A3B3IS87;A0A3B3IT14;A0A3B3ISQ6;A0A3B3ITZ4;A0A3B3IU15;A0A3B3IU08;A0A087WVT2;A0A3B3IRY1;A0A3B3ISQ7;A0A3B3ISQ3;A0A3B3IRL7;C9J5T4	Q9H334;A0A3B3IST0;A0A3B3IRS5;A0A3B3IUB6;A0A3B3IST6;G5E965;C9J0F0;H0Y882;A0A3B3IT66;A0A0B4J2F3;A0A3B3IRW5;A0A3B3IS87;A0A3B3IT14;A0A3B3ISQ6	6;6;6;6;6;6;5;4;4;4;4;4;3;3;2;2;2;2;2;2;2;2;1	6;6;6;6;6;6;5;4;4;4;4;4;3;3;2;2;2;2;2;2;2;2;1	6;6;6;6;6;6;5;4;4;4;4;4;3;3;2;2;2;2;2;2;2;2;1	Forkhead box protein P1	FOXP1	sp|Q9H334|FOXP1_HUMAN Forkhead box protein P1 OS=Homo sapiens OX=9606 GN=FOXP1 PE=1 SV=1;tr|A0A3B3IST0|A0A3B3IST0_HUMAN Forkhead box protein P1 OS=Homo sapiens OX=9606 GN=FOXP1 PE=1 SV=1;tr|A0A3B3IRS5|A0A3B3IRS5_HUMAN Forkhead box P1, isoform CRA_g OS=Homo	127184	138669	134211	142143	124380	137354	126009	125007	127023	16.9566	17.0813	17.0341	17.117	16.9244	17.0675	16.9432	16.9316	16.9547	1.00953	0.867156	0.944944	0.152329
A0A3B3IRS7;A0A3B3IU68;A0A3F2YP66;A0A3B3ITP2;A0A3B3IT31;Q9NUN5	A0A3B3IRS7;A0A3B3IU68;A0A3F2YP66;A0A3B3ITP2;A0A3B3IT31;Q9NUN5	1;1;1;1;1;1	1;1;1;1;1;1	1;1;1;1;1;1	Probable lysosomal cobalamin transporter	LMBRD1	tr|A0A3B3IRS7|A0A3B3IRS7_HUMAN Lysosomal cobalamin transport escort protein LMBD1 OS=Homo sapiens OX=9606 GN=LMBRD1 PE=1 SV=1;tr|A0A3B3IU68|A0A3B3IU68_HUMAN Lysosomal cobalamin transport escort protein LMBD1 (Fragment) OS=Homo sapiens OX=9606 GN=LMBRD1 PE=	26164.7	22935.5	25352.3	26583.6	24553	24606.6	25702.3	26400.8	24971.4	14.6753	14.4853	14.6298	14.6982	14.5836	14.5868	14.6496	14.6883	14.608	1.01733	0.726188	1.03522	0.470977
A0A3B3IRT8;P43307;C9J3L8;C9J5W0;E9PAL7;C9IZQ1;C9JBX5	A0A3B3IRT8;P43307;C9J3L8;C9J5W0;E9PAL7;C9IZQ1	5;5;4;4;4;4;1	5;5;4;4;4;4;1	5;5;4;4;4;4;1	Translocon-associated protein subunit alpha	SSR1	tr|A0A3B3IRT8|A0A3B3IRT8_HUMAN Signal sequence receptor subunit alpha OS=Homo sapiens OX=9606 GN=SSR1 PE=1 SV=1;sp|P43307|SSRA_HUMAN Translocon-associated protein subunit alpha OS=Homo sapiens OX=9606 GN=SSR1 PE=1 SV=3;tr|C9J3L8|C9J3L8_HUMAN Signal sequenc	269220	278673	271801	256884	270460	265330	269729	286639	257939	18.0384	18.0882	18.0522	17.9708	18.0451	18.0174	18.0412	18.1289	17.9767	0.967037	0.147779	0.993429	0.835833
A0A3B3IRU2;A0A3B3ISH1	A0A3B3IRU2;A0A3B3ISH1	4;2	1;1	1;1			tr|A0A3B3IRU2|A0A3B3IRU2_HUMAN NHP2 non-histone chromosome protein 2-like 1 (S. cerevisiae), isoform CRA_b OS=Homo sapiens OX=9606 GN=SNU13 PE=1 SV=1;tr|A0A3B3ISH1|A0A3B3ISH1_HUMAN NHP2-like protein 1 (Fragment) OS=Homo sapiens OX=9606 GN=SNU13 PE=1 SV=1	52496.5	78039.3	54243.4	83489.5	58352	105019	53128.9	67481	71355.6	15.6799	16.2519	15.7272	16.3493	15.8325	16.6803	15.6972	16.0422	16.1227	1.33597	0.267311	1.03889	0.779976
A0A3B3IRV3	A0A3B3IRV3	9	4	4			tr|A0A3B3IRV3|A0A3B3IRV3_HUMAN Malignant T-cell-amplified sequence OS=Homo sapiens OX=9606 GN=MCTS2P PE=1 SV=1	127336	140879	123893	140177	123550	130947	129119	126955	125575	16.9583	17.1041	16.9187	17.0969	16.9147	16.9986	16.9783	16.954	16.9382	1.00655	0.905863	0.973328	0.58283
Q2KHR3;A0A3B3IRW6;H0YCQ7	Q2KHR3;A0A3B3IRW6	19;19;9	19;19;9	19;19;9	Glutamine and serine-rich protein 1	QSER1	sp|Q2KHR3|QSER1_HUMAN Glutamine and serine-rich protein 1 OS=Homo sapiens OX=9606 GN=QSER1 PE=1 SV=3;tr|A0A3B3IRW6|A0A3B3IRW6_HUMAN Glutamine and serine-rich protein 1 OS=Homo sapiens OX=9606 GN=QSER1 PE=1 SV=1	484186	489105	468501	476339	484900	467412	481785	466519	475916	18.8852	18.8998	18.8377	18.8616	18.8873	18.8343	18.878	18.8316	18.8603	0.990886	0.617328	0.987813	0.493449
A0A3B3IRZ4;A0A2R8Y7T6;Q6DN90;A0A3B3IU98;A0A0C4DGT3;A0A2R8Y695;A0A1W2PPU7;A0A1W2PRJ5;A0A0G2JLG2;A0A1W2PR28;A0A6Q8PFR7;Q9UPP2;Q5JU85	A0A3B3IRZ4;A0A2R8Y7T6;Q6DN90;A0A3B3IU98;A0A0C4DGT3;A0A2R8Y695	9;8;8;7;7;5;1;1;1;1;1;1;1	9;8;8;7;7;5;1;1;1;1;1;1;1	9;8;8;7;7;5;1;1;1;1;1;1;1	IQ motif and SEC7 domain-containing protein 1	IQSEC1	tr|A0A3B3IRZ4|A0A3B3IRZ4_HUMAN IQ motif and SEC7 domain-containing protein 1 OS=Homo sapiens OX=9606 GN=IQSEC1 PE=1 SV=1;tr|A0A2R8Y7T6|A0A2R8Y7T6_HUMAN IQ motif and SEC7 domain-containing protein 1 OS=Homo sapiens OX=9606 GN=IQSEC1 PE=1 SV=1;sp|Q6DN90|IQEC	91602.3	138285	135590	136348	158740	107654	142475	148266	143494	16.4831	17.0773	17.0489	17.0569	17.2763	16.716	17.1203	17.1778	17.1306	1.10196	0.594035	1.18813	0.293089
B1AKC8;A0A3B3IRZ6;F8WAI8;Q9NUA8	B1AKC8;A0A3B3IRZ6;F8WAI8;Q9NUA8	2;2;2;2	2;2;2;2	2;2;2;2	Zinc finger and BTB domain-containing protein 40	ZBTB40	tr|B1AKC8|B1AKC8_HUMAN Zinc finger and BTB domain-containing protein 40 (Fragment) OS=Homo sapiens OX=9606 GN=ZBTB40 PE=1 SV=1;tr|A0A3B3IRZ6|A0A3B3IRZ6_HUMAN Zinc finger and BTB domain-containing protein 40 (Fragment) OS=Homo sapiens OX=9606 GN=ZBTB40 PE=1	24971.1	25072.1	23116	24934	23051	24279.9	23633.9	22230.7	22996.4	14.608	14.6138	14.4966	14.6058	14.4925	14.5675	14.5286	14.4403	14.4891	0.987775	0.747056	0.941247	0.141791
A0A3B3ISD4;Q53S60;A0A3B3IS78;O95342	A0A3B3ISD4;Q53S60;A0A3B3IS78;O95342	1;1;1;1	1;1;1;1	1;1;1;1	Bile salt export pump	ABCB11	tr|A0A3B3ISD4|A0A3B3ISD4_HUMAN Bile salt export pump (Fragment) OS=Homo sapiens OX=9606 GN=ABCB11 PE=1 SV=1;tr|Q53S60|Q53S60_HUMAN Bile salt export pump (Fragment) OS=Homo sapiens OX=9606 GN=ABCB11 PE=1 SV=1;tr|A0A3B3IS78|A0A3B3IS78_HUMAN Bile salt export	8667.91	10369.1	9796.75	9902.42	9277.8	10416.2	10308.5	10530.6	8618.97	13.0815	13.34	13.2581	13.2736	13.1796	13.3465	13.3315	13.3623	13.0733	1.02645	0.684334	1.02165	0.818993
A0A7P0T8Y4;A0A3B3IS90;Q2TAA5	A0A7P0T8Y4;A0A3B3IS90;Q2TAA5	2;2;2	2;2;2	2;2;2	GDP-Man:Man(3)GlcNAc(2)-PP-Dol alpha-1,2-mannosyltransferase	ALG11	tr|A0A7P0T8Y4|A0A7P0T8Y4_HUMAN GDP-Man:Man(3)GlcNAc(2)-PP-Dol alpha-1,2-mannosyltransferase OS=Homo sapiens OX=9606 GN=ALG11 PE=1 SV=1;tr|A0A3B3IS90|A0A3B3IS90_HUMAN GDP-Man:Man(3)GlcNAc(2)-PP-Dol alpha-1,2-mannosyltransferase OS=Homo sapiens OX=9606 GN=AL	4412.92	4770.23	4210.89	4919.86	4333.8	5989.29	4951.83	4657.73	4617.69	12.1075	12.2198	12.0399	12.2644	12.0814	12.5482	12.2737	12.1854	12.173	1.13804	0.326524	1.06221	0.23788
A0A499FJD3;A0A3B3ISA1;Q96S15	A0A499FJD3;A0A3B3ISA1;Q96S15	2;2;2	2;2;2	2;2;2	WD repeat-containing protein 24	WDR24	tr|A0A499FJD3|A0A499FJD3_HUMAN GATOR complex protein WDR24 OS=Homo sapiens OX=9606 GN=WDR24 PE=1 SV=1;tr|A0A3B3ISA1|A0A3B3ISA1_HUMAN GATOR complex protein WDR24 OS=Homo sapiens OX=9606 GN=WDR24 PE=1 SV=1;sp|Q96S15|WDR24_HUMAN GATOR complex protein WDR24 OS	53072.5	51468.7	47399.7	50908.1	49530	46967.4	51088.3	48606.6	48328.5	15.6957	15.6514	15.5326	15.6356	15.596	15.5194	15.6407	15.5689	15.5606	0.970151	0.514894	0.974217	0.55364
A0A3B3ISF0;Q659C4;A0A3B3IT29;A0A3B3ISF8;G3V0E9;H0Y9K3;D6R9W6;D6RJB0	A0A3B3ISF0;Q659C4;A0A3B3IT29;A0A3B3ISF8	9;7;6;6;4;4;4;4	6;4;6;6;4;4;4;3	6;4;6;6;4;4;4;3	La-related protein 1B	LARP1B	tr|A0A3B3ISF0|A0A3B3ISF0_HUMAN La-related protein 1B OS=Homo sapiens OX=9606 GN=LARP1B PE=1 SV=1;sp|Q659C4|LAR1B_HUMAN La-related protein 1B OS=Homo sapiens OX=9606 GN=LARP1B PE=1 SV=2;tr|A0A3B3IT29|A0A3B3IT29_HUMAN La-related protein 1B OS=Homo sapiens OX	108071	103742	105282	101227	104260	99376.8	101083	102013	103467	16.7216	16.6626	16.6839	16.6272	16.6698	16.6006	16.6252	16.6384	16.6588	0.96143	0.10048	0.966788	0.0871218
B4DKB2;A0A3B3ISF9;P42892;E9PJG1;E9PHZ1	B4DKB2;A0A3B3ISF9;P42892	5;5;5;1;1	5;5;5;1;1	5;5;5;1;1	Endothelin-converting enzyme 1	ECE1	tr|B4DKB2|B4DKB2_HUMAN Endothelin-converting enzyme 1 OS=Homo sapiens OX=9606 GN=ECE1 PE=1 SV=1;tr|A0A3B3ISF9|A0A3B3ISF9_HUMAN Endothelin-converting enzyme 1 OS=Homo sapiens OX=9606 GN=ECE1 PE=1 SV=1;sp|P42892|ECE1_HUMAN Endothelin-converting enzyme 1 OS=H	244852	234499	228907	229410	246380	233790	223271	234169	228549	17.9015	17.8392	17.8044	17.8076	17.9105	17.8349	17.7684	17.8372	17.8021	1.00187	0.953655	0.968558	0.264566
A0A7I2V2P6;A0A3B3ISG5;P14735;A0A7I2V3E3;A0A7I2V610;A0A7I2YQV5;A0A7I2V4Q3;A0A7I2V2S1;B3KSB8;A0A7I2V3K9;A0A7I2YQS6;A0A7I2V612;A0A7I2V373;A0A7I2V4A4;A0A7I2V634	A0A7I2V2P6;A0A3B3ISG5;P14735;A0A7I2V3E3;A0A7I2V610;A0A7I2YQV5;A0A7I2V4Q3;A0A7I2V2S1;B3KSB8;A0A7I2V3K9	34;34;34;33;32;32;28;26;19;18;16;16;16;11;9	34;34;34;33;32;32;28;26;19;18;16;16;16;11;9	34;34;34;33;32;32;28;26;19;18;16;16;16;11;9	Insulin-degrading enzyme	IDE	tr|A0A7I2V2P6|A0A7I2V2P6_HUMAN Insulin-degrading enzyme OS=Homo sapiens OX=9606 GN=IDE PE=1 SV=1;tr|A0A3B3ISG5|A0A3B3ISG5_HUMAN Insulin-degrading enzyme OS=Homo sapiens OX=9606 GN=IDE PE=1 SV=1;sp|P14735|IDE_HUMAN Insulin-degrading enzyme OS=Homo sapiens O	2.32511e+06	2.31169e+06	2.2539e+06	2.39085e+06	2387100	2.30703e+06	2.31451e+06	2.33292e+06	2.31652e+06	21.1489	21.1405	21.104	21.1891	21.1868	21.1376	21.1423	21.1537	21.1435	1.02819	0.141777	1.01063	0.381445
A0A3B3ITJ2;A0A3B3ISM6;P10746;A0A3B3IS76;A0A087WZB7;A0A3B3IU75;A0A3B3IS33;A0A087WUV7;A0A3B3IUC8;A0A087X021;Q5T3L7;A0A3B3ISX6;Q5T3L8;A0A3B3ISL9;Q5T3L9	A0A3B3ITJ2;A0A3B3ISM6;P10746;A0A3B3IS76	3;3;3;2;1;1;1;1;1;1;1;1;1;1;1	3;3;3;2;1;1;1;1;1;1;1;1;1;1;1	3;3;3;2;1;1;1;1;1;1;1;1;1;1;1	Uroporphyrinogen-III synthase	UROS	tr|A0A3B3ITJ2|A0A3B3ITJ2_HUMAN Hydroxymethylbilane hydrolyase [cyclizing] OS=Homo sapiens OX=9606 GN=UROS PE=1 SV=1;tr|A0A3B3ISM6|A0A3B3ISM6_HUMAN Hydroxymethylbilane hydrolyase [cyclizing] OS=Homo sapiens OX=9606 GN=UROS PE=1 SV=1;sp|P10746|HEM4_HUMAN Uro	45428.1	46067.3	47842.9	47051.3	57580	51321.4	49759.1	51800.5	51526.3	15.4713	15.4915	15.546	15.5219	15.8133	15.6473	15.6027	15.6607	15.653	1.11924	0.196437	1.09866	0.0101149
A0A3B3ISP1;Q92625;A0A3B3ITU5;R4GN70;R4GMQ4;R4GMS8;R4GMN5;R4GN78;F8VR14;H0YI72;A0A804HKX1;Q7Z6G8	A0A3B3ISP1;Q92625;A0A3B3ITU5	13;13;8;1;1;1;1;1;1;1;1;1	13;13;8;1;1;1;1;1;1;1;1;1	13;13;8;1;1;1;1;1;1;1;1;1	Ankyrin repeat and SAM domain-containing protein 1A	ANKS1A	tr|A0A3B3ISP1|A0A3B3ISP1_HUMAN Ankyrin repeat and SAM domain-containing protein 1A OS=Homo sapiens OX=9606 GN=ANKS1A PE=1 SV=1;sp|Q92625|ANS1A_HUMAN Ankyrin repeat and SAM domain-containing protein 1A OS=Homo sapiens OX=9606 GN=ANKS1A PE=1 SV=4;tr|A0A3B3IT	128986	134475	150657	141853	147960	153647	158759	171568	168519	16.9769	17.037	17.2009	17.114	17.1748	17.2293	17.2765	17.3884	17.3626	1.07086	0.271028	1.2046	0.0372991
H3BSW0;A0A3B3ISV5;Q8N9N7	H3BSW0;A0A3B3ISV5;Q8N9N7	6;6;6	6;6;6	6;6;6	Leucine-rich repeat-containing protein 57	LRRC57	tr|H3BSW0|H3BSW0_HUMAN Leucine-rich repeat-containing protein 57 (Fragment) OS=Homo sapiens OX=9606 GN=LRRC57 PE=1 SV=1;tr|A0A3B3ISV5|A0A3B3ISV5_HUMAN Uncharacterized protein OS=Homo sapiens OX=9606 PE=4 SV=1;sp|Q8N9N7|LRC57_HUMAN Leucine-rich repeat-conta	213752	220592	193562	220262	206090	213480	216199	203529	212922	17.7056	17.751	17.5624	17.7489	17.6529	17.7037	17.722	17.6349	17.7	1.01899	0.68038	1.00755	0.854048
A0A3F2YNW9;A0A3B3IUA1;A0A3B3IU40;A0A3B3IT28;A0A3B3ITE5;A0A3B3ITF7;A0A3B3ITW6;Q12756;A0A3B3ITK3;H7C0K6;H7C3Y8	A0A3F2YNW9;A0A3B3IUA1;A0A3B3IU40;A0A3B3IT28;A0A3B3ITE5;A0A3B3ITF7;A0A3B3ITW6;Q12756;A0A3B3ITK3;H7C0K6	14;14;14;14;14;14;14;14;11;7;4	4;4;4;4;4;4;4;4;4;1;3	4;4;4;4;4;4;4;4;4;1;3	Kinesin-like protein KIF1A;Kinesin-like protein	KIF1A	tr|A0A3F2YNW9|A0A3F2YNW9_HUMAN Kinesin-like protein KIF1A OS=Homo sapiens OX=9606 GN=KIF1A PE=1 SV=1;tr|A0A3B3IUA1|A0A3B3IUA1_HUMAN Kinesin-like protein KIF1A OS=Homo sapiens OX=9606 GN=KIF1A PE=1 SV=1;tr|A0A3B3IU40|A0A3B3IU40_HUMAN Kinesin-like protein KI	102492	121486	114817	102560	114600	112032	114101	106620	103132	16.6452	16.8904	16.809	16.6461	16.8062	16.7735	16.8	16.7021	16.6541	0.971654	0.676378	0.955893	0.504683
A0A3B3IT47;Q9Y2I8;E7EQ49;A0A087WTQ2;C9JGR9	A0A3B3IT47;Q9Y2I8;E7EQ49;A0A087WTQ2;C9JGR9	4;4;3;3;2	4;4;3;3;2	4;4;3;3;2	WD repeat-containing protein 37	WDR37	tr|A0A3B3IT47|A0A3B3IT47_HUMAN WD repeat-containing protein 37 OS=Homo sapiens OX=9606 GN=WDR37 PE=1 SV=1;sp|Q9Y2I8|WDR37_HUMAN WD repeat-containing protein 37 OS=Homo sapiens OX=9606 GN=WDR37 PE=1 SV=2;tr|E7EQ49|E7EQ49_HUMAN WD repeat-containing protein 3	58813.6	63698.5	58505.5	64322.5	64805	63313.3	62011.6	63280.6	61115.2	15.8439	15.959	15.8363	15.973	15.9838	15.9502	15.9203	15.9495	15.8992	1.06311	0.146507	1.02978	0.39374
A0A3B3IT54;Q9H7E9;A0A3B3IRR6;A0A3B3ITA3	A0A3B3IT54;Q9H7E9;A0A3B3IRR6;A0A3B3ITA3	8;8;7;7	8;8;7;7	7;7;6;6	UPF0488 protein C8orf33	C8orf33	tr|A0A3B3IT54|A0A3B3IT54_HUMAN UPF0488 protein C8orf33 OS=Homo sapiens OX=9606 GN=C8orf33 PE=1 SV=1;sp|Q9H7E9|CH033_HUMAN UPF0488 protein C8orf33 OS=Homo sapiens OX=9606 GN=C8orf33 PE=1 SV=1;tr|A0A3B3IRR6|A0A3B3IRR6_HUMAN UPF0488 protein C8orf33 OS=Homo sa	468545	457311	465826	463466	517230	485026	473658	498036	469928	18.8378	18.8028	18.8294	18.8221	18.9804	18.8877	18.8535	18.9259	18.8421	1.0532	0.248035	1.03588	0.185179
H0YNU5;A0A7P0TBM9;A0A3B3IT82;P54132;H0YLV8	H0YNU5;A0A7P0TBM9;A0A3B3IT82;P54132	16;16;16;16;7	16;16;16;16;7	16;16;16;16;7	Bloom syndrome protein	BLM	tr|H0YNU5|H0YNU5_HUMAN DNA helicase OS=Homo sapiens OX=9606 GN=BLM PE=1 SV=1;tr|A0A7P0TBM9|A0A7P0TBM9_HUMAN DNA helicase OS=Homo sapiens OX=9606 GN=BLM PE=1 SV=1;tr|A0A3B3IT82|A0A3B3IT82_HUMAN DNA helicase OS=Homo sapiens OX=9606 GN=BLM PE=1 SV=1;sp|P54132	510356	510034	508236	484566	489310	486232	488708	476065	479721	18.9611	18.9602	18.9551	18.8863	18.9004	18.8913	18.8986	18.8608	18.8718	0.955176	0.00100992	0.944962	0.0162493
Q8N5Y2;A0A3B3ITL5;A0A3B3ITF3;A0A3B3IT59;A0A3B3IU80;A0A3B3IS72;A0A3B3IRI6;A0A3F2YNX2;A0A3B3ISB4;A0A3B3IRN2;A0A3B3ITX5;A0A3B3ITV8;A0A3B3IRT2;A0A3B3ITF8;A0A3B3IT49;A0A3B3IUB0;F8WC61;A0A3B3ITH5;C9JKR8;A6NLU8;A0A3B3IU53;P0C860;C9JXM9	Q8N5Y2;A0A3B3ITL5;A0A3B3ITF3;A0A3B3IT59;A0A3B3IU80;A0A3B3IS72;A0A3B3IRI6;A0A3F2YNX2	5;5;5;4;4;4;4;3;2;2;2;2;2;2;2;2;1;1;1;1;1;1;1	5;5;5;4;4;4;4;3;2;2;2;2;2;2;2;2;1;1;1;1;1;1;1	5;5;5;4;4;4;4;3;2;2;2;2;2;2;2;2;1;1;1;1;1;1;1	Male-specific lethal 3 homolog	MSL3	sp|Q8N5Y2|MS3L1_HUMAN Male-specific lethal 3 homolog OS=Homo sapiens OX=9606 GN=MSL3 PE=1 SV=1;tr|A0A3B3ITL5|A0A3B3ITL5_HUMAN Male-specific lethal 3 homolog (Fragment) OS=Homo sapiens OX=9606 GN=MSL3 PE=1 SV=1;tr|A0A3B3ITF3|A0A3B3ITF3_HUMAN Male-specific l	8718.33	9660.21	8419.89	8993.23	9602.6	8314.93	8396.17	8969.33	9815.07	13.0898	13.2378	13.0396	13.1346	13.2292	13.0215	13.0355	13.1308	13.2608	1.00419	0.946646	1.01426	0.832564
H0Y3A3;A0A3B3ITG3;Q5VWQ8;F6R503;F8WA47;REV__H0Y3A3;REV__A0A3B3ITG3;REV__Q5VWQ8	H0Y3A3;A0A3B3ITG3;Q5VWQ8	6;6;6;1;1;1;1;1	6;6;6;1;1;1;1;1	6;6;6;1;1;1;1;1	Disabled homolog 2-interacting protein	DAB2IP	tr|H0Y3A3|H0Y3A3_HUMAN Disabled homolog 2-interacting protein (Fragment) OS=Homo sapiens OX=9606 GN=DAB2IP PE=1 SV=1;tr|A0A3B3ITG3|A0A3B3ITG3_HUMAN Disabled homolog 2-interacting protein OS=Homo sapiens OX=9606 GN=DAB2IP PE=1 SV=1;sp|Q5VWQ8|DAB2P_HUMAN Dis	115846	131380	139054	130926	150770	127246	143721	155474	130389	16.8218	17.0034	17.0853	16.9984	17.202	16.9573	17.1329	17.2463	16.9925	1.05867	0.490226	1.11211	0.224406
A0A3B3ITH3;Q9P2X3;J3KT25;J3QRS6;J3QQU0	A0A3B3ITH3;Q9P2X3;J3KT25;J3QRS6	4;4;2;2;1	4;4;2;2;1	4;4;2;2;1	Protein IMPACT	IMPACT	tr|A0A3B3ITH3|A0A3B3ITH3_HUMAN Protein IMPACT OS=Homo sapiens OX=9606 GN=IMPACT PE=1 SV=1;sp|Q9P2X3|IMPCT_HUMAN Protein IMPACT OS=Homo sapiens OX=9606 GN=IMPACT PE=1 SV=2;tr|J3KT25|J3KT25_HUMAN Protein IMPACT (Fragment) OS=Homo sapiens OX=9606 GN=IMPACT PE	74123.7	75551.5	75508.4	78468.5	68656	71529.6	74140.7	69881.6	77082.2	16.1776	16.2052	16.2044	16.2598	16.0671	16.1263	16.178	16.0926	16.2341	0.971004	0.516571	0.981885	0.575767
A0A3B3ITJ4	A0A3B3ITJ4	22	3	3			tr|A0A3B3ITJ4|A0A3B3ITJ4_HUMAN Heterogeneous nuclear ribonucleoprotein L (Fragment) OS=Homo sapiens OX=9606 GN=HNRNPL PE=1 SV=1	210188	201990	196078	212366	208150	210498	220406	223238	220664	17.6813	17.6239	17.5811	17.6962	17.6673	17.6834	17.7498	17.7682	17.7515	1.03742	0.200406	1.09215	0.0432359
A0A3B3ITK4;Q96LA8	A0A3B3ITK4;Q96LA8	3;3	3;3	3;3	Protein arginine N-methyltransferase 6	PRMT6	tr|A0A3B3ITK4|A0A3B3ITK4_HUMAN Protein arginine N-methyltransferase 6 (Fragment) OS=Homo sapiens OX=9606 GN=PRMT6 PE=1 SV=1;sp|Q96LA8|ANM6_HUMAN Protein arginine N-methyltransferase 6 OS=Homo sapiens OX=9606 GN=PRMT6 PE=1 SV=1	153789	160313	155774	157303	144860	156142	151858	147660	151774	17.2306	17.2905	17.2491	17.2632	17.1443	17.2525	17.2124	17.1719	17.2116	0.975375	0.448598	0.960447	0.0633611
A0A3B3ITQ6	A0A3B3ITQ6	1	1	1			tr|A0A3B3ITQ6|A0A3B3ITQ6_HUMAN Serine/threonine-protein kinase Nek5 OS=Homo sapiens OX=9606 GN=NEK5 PE=1 SV=1	29918.6	27119.1	31490.6	33572.7	34623	32393.6	36137.9	35415.4	37028.8	14.8688	14.727	14.9426	15.035	15.0794	14.9834	15.1412	15.1121	15.1764	1.13624	0.081374	1.22652	0.0339247
A0A3B3ITR4;C9J718;C9JF32;A0A0C4DG23;O00522	A0A3B3ITR4;C9J718;C9JF32;A0A0C4DG23;O00522	2;1;1;1;1	1;1;1;1;1	1;1;1;1;1	Krev interaction trapped protein 1	KRIT1	tr|A0A3B3ITR4|A0A3B3ITR4_HUMAN FERM domain-containing protein (Fragment) OS=Homo sapiens OX=9606 PE=4 SV=1;tr|C9J718|C9J718_HUMAN Krev interaction trapped protein 1 (Fragment) OS=Homo sapiens OX=9606 GN=KRIT1 PE=4 SV=1;tr|C9JF32|C9JF32_HUMAN Krev interacti	5669.68	6554.27	5342.74	5321.47	6310	5877.54	6377.43	6764.55	5815.11	12.4691	12.6782	12.3834	12.3776	12.6234	12.521	12.6388	12.7238	12.5056	0.996717	0.980999	1.07915	0.362285
O95363;A0A3B3ITR6;Q5JRF7	O95363;A0A3B3ITR6	5;5;1	5;5;1	5;5;1	Phenylalanine--tRNA ligase, mitochondrial	FARS2	sp|O95363|SYFM_HUMAN Phenylalanine--tRNA ligase, mitochondrial OS=Homo sapiens OX=9606 GN=FARS2 PE=1 SV=1;tr|A0A3B3ITR6|A0A3B3ITR6_HUMAN Phenylalanyl-tRNA synthetase OS=Homo sapiens OX=9606 GN=FARS2 PE=1 SV=1	30587.8	32730.8	29687	31054	27813	27943.4	29900.8	28321.9	28147.2	14.9007	14.9984	14.8575	14.9225	14.7635	14.7702	14.8679	14.7896	14.7807	0.933389	0.210204	0.928653	0.111493
A0A3B3ITT1;Q6IQ22	A0A3B3ITT1;Q6IQ22	8;7	8;7	8;7	Ras-related protein Rab-12	RAB12	tr|A0A3B3ITT1|A0A3B3ITT1_HUMAN Ras-related protein Rab-12 OS=Homo sapiens OX=9606 GN=RAB12 PE=1 SV=1;sp|Q6IQ22|RAB12_HUMAN Ras-related protein Rab-12 OS=Homo sapiens OX=9606 GN=RAB12 PE=1 SV=3	59365.4	63231	61339.8	67047.2	64936	63861	64214.2	66965.8	63859	15.8573	15.9483	15.9045	16.0329	15.9867	15.9626	15.9706	16.0311	15.9626	1.06474	0.0565131	1.06036	0.0698855
A0A3B3ITT5;P47914	A0A3B3ITT5;P47914	5;5	5;5	5;5	60S ribosomal protein L29	RPL29	tr|A0A3B3ITT5|A0A3B3ITT5_HUMAN 60S ribosomal protein L29 OS=Homo sapiens OX=9606 GN=RPL29 PE=1 SV=1;sp|P47914|RL29_HUMAN 60S ribosomal protein L29 OS=Homo sapiens OX=9606 GN=RPL29 PE=1 SV=2	1.00524e+06	1.0347e+06	1.044e+06	1.03606e+06	1022200	1.03643e+06	1.09521e+06	1.10666e+06	1.08289e+06	19.9391	19.9808	19.9937	19.9827	19.9632	19.9832	20.0628	20.0778	20.0465	1.00349	0.791675	1.06512	0.0154128
A0A3B3ITU8;A0A3B3IU04;A0A3F2YNW8;Q14643;A0A3B3IRP0;A0A3B3IU13;A0A3B3IU05;A0A3B3ITQ1;A0A3B3ITM6;B7ZMI3;A0A3B3IRT5;A0A3B3ITM1;A0A3B3ISR4;A0A3B3ITQ4;A0A3B3ISE3;A0A3B3IS59	A0A3B3ITU8;A0A3B3IU04;A0A3F2YNW8;Q14643;A0A3B3IRP0;A0A3B3IU13;A0A3B3IU05;A0A3B3ITQ1	7;7;7;7;4;4;4;4;3;3;2;1;1;1;1;1	4;4;4;4;2;2;2;2;2;2;1;1;1;1;1;1	3;3;3;3;2;2;2;2;1;2;1;1;1;1;1;1	Inositol 1,4,5-trisphosphate receptor type 1	ITPR1	tr|A0A3B3ITU8|A0A3B3ITU8_HUMAN Inositol 1,4,5-trisphosphate receptor OS=Homo sapiens OX=9606 GN=ITPR1 PE=1 SV=1;tr|A0A3B3IU04|A0A3B3IU04_HUMAN Inositol 1,4,5-trisphosphate receptor OS=Homo sapiens OX=9606 GN=ITPR1 PE=1 SV=1;tr|A0A3F2YNW8|A0A3F2YNW8_HUMAN I	75398.3	75774.5	71041.1	69951.9	75410	73795.4	73666.7	75011.7	71721.9	16.2022	16.2094	16.1164	16.0941	16.2025	16.1712	16.1687	16.1948	16.1301	0.986245	0.671538	0.991839	0.764822
A0A3B3ITW3;P28288	A0A3B3ITW3;P28288	19;19	19;19	19;19	ATP-binding cassette sub-family D member 3	ABCD3	tr|A0A3B3ITW3|A0A3B3ITW3_HUMAN ATP-binding cassette sub-family D member 3 OS=Homo sapiens OX=9606 GN=ABCD3 PE=1 SV=2;sp|P28288|ABCD3_HUMAN ATP-binding cassette sub-family D member 3 OS=Homo sapiens OX=9606 GN=ABCD3 PE=1 SV=1	1.50377e+06	1.53344e+06	1.44003e+06	1.48704e+06	1508200	1.54229e+06	1.52028e+06	1.59035e+06	1.48868e+06	20.5202	20.5483	20.4577	20.504	20.5244	20.5566	20.5359	20.6009	20.5056	1.01346	0.567626	1.02726	0.374975
E9PN17;A0A3B3ITX4;O75964;A0A3B3IRW3	E9PN17;A0A3B3ITX4;O75964	5;5;5;1	5;5;5;1	5;5;5;1	ATP synthase subunit g, mitochondrial	ATP5L	tr|E9PN17|E9PN17_HUMAN ATP synthase subunit g, mitochondrial OS=Homo sapiens OX=9606 GN=ATP5MG PE=1 SV=1;tr|A0A3B3ITX4|A0A3B3ITX4_HUMAN Uncharacterized protein OS=Homo sapiens OX=9606 PE=3 SV=1;sp|O75964|ATP5L_HUMAN ATP synthase subunit g, mitochondrial OS	316406	316817	304209	303068	320040	314875	312843	330386	306179	18.2714	18.2733	18.2147	18.2093	18.2879	18.2644	18.2551	18.3338	18.224	1.00059	0.981953	1.01278	0.668032
H3BSD5;H3BT49;H3BTZ6;H3BSV9;A0A3B3IU33;Q9Y303	H3BSD5;H3BT49;H3BTZ6;H3BSV9;A0A3B3IU33;Q9Y303	2;2;2;2;2;2	2;2;2;2;2;2	2;2;2;2;2;2	Putative N-acetylglucosamine-6-phosphate deacetylase	AMDHD2	tr|H3BSD5|H3BSD5_HUMAN N-acetylglucosamine-6-phosphate deacetylase (Fragment) OS=Homo sapiens OX=9606 GN=AMDHD2 PE=1 SV=8;tr|H3BT49|H3BT49_HUMAN N-acetylglucosamine-6-phosphate deacetylase OS=Homo sapiens OX=9606 GN=AMDHD2 PE=1 SV=1;tr|H3BTZ6|H3BTZ6_HUMAN	2638.64	2704.12	2882.05	3446.48	3950.6	3115.34	3720.61	3863.85	3565.7	11.3656	11.4009	11.4929	11.7509	11.9479	11.6052	11.8613	11.9158	11.8	1.27813	0.0579961	1.35567	0.00103794
A0A3B3IU42;H0YEL0;O14893;G5EA29;H0YDP6;H0YCF4	A0A3B3IU42;H0YEL0;O14893;G5EA29;H0YDP6	7;6;6;4;4;1	7;6;6;4;4;1	7;6;6;4;4;1	Gem-associated protein 2	GEMIN2	tr|A0A3B3IU42|A0A3B3IU42_HUMAN Gem-associated protein 2 OS=Homo sapiens OX=9606 GN=GEMIN2 PE=1 SV=1;tr|H0YEL0|H0YEL0_HUMAN Gem-associated protein 2 (Fragment) OS=Homo sapiens OX=9606 GN=GEMIN2 PE=1 SV=2;sp|O14893|GEMI2_HUMAN Gem-associated protein 2 OS=Hom	425935	461324	447917	468795	443340	458964	451494	447308	447787	18.7003	18.8154	18.7729	18.8386	18.7581	18.808	18.7843	18.7709	18.7725	1.02691	0.404494	1.00855	0.736219
F8W717;A0A3B3IU69;O00423;G3V497;G3V538;G3V500;G3V3N9;G3V4H6;G3V4U5;G3V3J1;G3V5C8;H0YJS9;H0YJY3	F8W717;A0A3B3IU69;O00423	9;9;9;4;4;4;4;3;2;2;2;1;1	9;9;9;4;4;4;4;3;2;2;2;1;1	9;9;9;4;4;4;4;3;2;2;2;1;1	Echinoderm microtubule-associated protein-like 1	EML1	tr|F8W717|F8W717_HUMAN Echinoderm microtubule-associated protein-like 1 OS=Homo sapiens OX=9606 GN=EML1 PE=1 SV=1;tr|A0A3B3IU69|A0A3B3IU69_HUMAN Echinoderm microtubule-associated protein-like 1 OS=Homo sapiens OX=9606 GN=EML1 PE=1 SV=1;sp|O00423|EMAL1_HUMA	212021	221318	210734	224577	209060	212264	213004	210304	215718	17.6938	17.7558	17.6851	17.7769	17.6736	17.6955	17.7005	17.6821	17.7188	1.00284	0.92767	0.992164	0.684696
A0A3B3IUA2;B1AHD1;A0A3B3ISK4	A0A3B3IUA2;B1AHD1	7;6;1	1;0;1	1;0;1		NHP2L1	tr|A0A3B3IUA2|A0A3B3IUA2_HUMAN Ribonucloprotein OS=Homo sapiens OX=9606 GN=SNU13 PE=1 SV=1;tr|B1AHD1|B1AHD1_HUMAN Ribonucloprotein OS=Homo sapiens OX=9606 GN=SNU13 PE=1 SV=1	1.27387e+06	1.2234e+06	1.04576e+06	1.24655e+06	1198800	1.19581e+06	1.23857e+06	1.10309e+06	1.15377e+06	20.2808	20.2225	19.9961	20.2495	20.1932	20.1896	20.2402	20.0731	20.1379	1.02769	0.663994	0.986564	0.881831
Q13144;A0A3B3IUB1;A0A3B3IUF2;A0A3B3ITG6;A0A3B3ISX3;A0A3B3ISM8;A0A3B3IS56;A0A3B3IRP4;A0A3B3ISS1;A0A3B3ITQ2;A0A3B3IT53;C9JRD9;H7C2X0;A0A3B3ISI2;A0A3B3IST9;A0A3B3ISV1;A0A3B3ITK8	Q13144;A0A3B3IUB1	12;12;5;5;5;5;5;5;4;4;3;3;2;2;2;2;1	12;12;5;5;5;5;5;5;4;4;3;3;2;2;2;2;1	12;12;5;5;5;5;5;5;4;4;3;3;2;2;2;2;1	Translation initiation factor eIF-2B subunit epsilon	EIF2B5	sp|Q13144|EI2BE_HUMAN Translation initiation factor eIF-2B subunit epsilon OS=Homo sapiens OX=9606 GN=EIF2B5 PE=1 SV=3;tr|A0A3B3IUB1|A0A3B3IUB1_HUMAN eIF-2B GDP-GTP exchange factor subunit epsilon OS=Homo sapiens OX=9606 GN=EIF2B5 PE=1 SV=1	670999	700892	670380	707312	677750	677931	682732	665481	663868	19.356	19.4188	19.3546	19.432	19.3704	19.3708	19.381	19.344	19.3405	1.01015	0.64651	0.985217	0.448673
A0A3B3IUB5;Q8TCT9;A0A075B6F6;A0A0S2Z6F0;A0A3B3IT72;A0A0C4DGU3	A0A3B3IUB5;Q8TCT9;A0A075B6F6;A0A0S2Z6F0;A0A3B3IT72	9;9;5;5;5;1	9;9;5;5;5;1	9;9;5;5;5;1	Minor histocompatibility antigen H13	HM13	tr|A0A3B3IUB5|A0A3B3IUB5_HUMAN Minor histocompatibility antigen H13 OS=Homo sapiens OX=9606 GN=HM13 PE=1 SV=1;sp|Q8TCT9|HM13_HUMAN Minor histocompatibility antigen H13 OS=Homo sapiens OX=9606 GN=HM13 PE=1 SV=1;tr|A0A075B6F6|A0A075B6F6_HUMAN Minor histocomp	1.25747e+06	1.24293e+06	1.3718e+06	1.17359e+06	1430400	1.40674e+06	1.43742e+06	1.55723e+06	1.53221e+06	20.2621	20.2453	20.3876	20.1625	20.448	20.4239	20.4551	20.5706	20.5472	1.03578	0.680162	1.16907	0.0185884
A0A3B3IUD2;Q9BUK6;REV__P04114	A0A3B3IUD2;Q9BUK6	14;14;1	14;14;1	14;14;1	Protein misato homolog 1	MSTO1	tr|A0A3B3IUD2|A0A3B3IUD2_HUMAN Protein misato homolog 1 OS=Homo sapiens OX=9606 GN=MSTO1 PE=1 SV=1;sp|Q9BUK6|MSTO1_HUMAN Protein misato homolog 1 OS=Homo sapiens OX=9606 GN=MSTO1 PE=1 SV=1	286997	280572	279540	303420	325260	311037	291883	323968	310621	18.1307	18.098	18.0927	18.211	18.3112	18.2467	18.155	18.3055	18.2448	1.10932	0.0239838	1.09369	0.0905591
A0A3B3IUD7;Q14690	A0A3B3IUD7;Q14690	57;57	57;57	57;57	Protein RRP5 homolog	PDCD11	tr|A0A3B3IUD7|A0A3B3IUD7_HUMAN Programmed cell death 11, isoform CRA_a OS=Homo sapiens OX=9606 GN=PDCD11 PE=1 SV=1;sp|Q14690|RRP5_HUMAN Protein RRP5 homolog OS=Homo sapiens OX=9606 GN=PDCD11 PE=1 SV=3	3.16285e+06	3.14106e+06	3.09463e+06	3.14493e+06	3339300	3.31612e+06	3.30747e+06	3.33471e+06	3.28891e+06	21.5928	21.5828	21.5613	21.5846	21.6711	21.6611	21.6573	21.6691	21.6492	1.04275	0.149198	1.05666	0.00365408
A0A3F2YNW7;A0A6Q8NVI4;Q8NFD5;H0Y7H8;A0A1B0GV63;A0A1B0GWJ2;A0A1B0GTJ8;A0A1B0GVK1;H0Y2R3;H0Y3S9;A0A1B0GTI6;A0A6I8PTU7;A0A1B0GV92;A0A1B0GU09;A0A1B0GU65	A0A3F2YNW7;A0A6Q8NVI4;Q8NFD5;H0Y7H8;A0A1B0GV63;A0A1B0GWJ2;A0A1B0GTJ8;A0A1B0GVK1	10;10;10;9;8;8;8;8;3;2;2;2;1;1;1	9;9;9;8;7;7;7;7;2;1;2;2;1;1;1	9;9;9;8;7;7;7;7;2;1;2;2;1;1;1	AT-rich interactive domain-containing protein 1B	ARID1B	tr|A0A3F2YNW7|A0A3F2YNW7_HUMAN AT-rich interactive domain-containing protein 1B OS=Homo sapiens OX=9606 GN=ARID1B PE=1 SV=1;tr|A0A6Q8NVI4|A0A6Q8NVI4_HUMAN AT-rich interactive domain-containing protein 1B OS=Homo sapiens OX=9606 GN=ARID1B PE=1 SV=1;sp|Q8NFD	272034	269174	274318	270482	276080	273027	268685	280816	283808	18.0534	18.0382	18.0655	18.0452	18.0747	18.0587	18.0356	18.0993	18.1146	1.00498	0.571688	1.02181	0.331446
A0A494BYR6;Q86Y91;Q8NI77	A0A494BYR6;Q86Y91	4;4;1	4;4;1	4;4;1	Kinesin-like protein KIF18B	KIF18B	tr|A0A494BYR6|A0A494BYR6_HUMAN Kinesin-like protein OS=Homo sapiens OX=9606 GN=KIF18B PE=1 SV=1;sp|Q86Y91|KI18B_HUMAN Kinesin-like protein KIF18B OS=Homo sapiens OX=9606 GN=KIF18B PE=1 SV=4	74378.8	76563.2	68918.5	70722.9	76433	73334.4	69599.2	68417.2	68042.7	16.1826	16.2244	16.0726	16.1099	16.2219	16.1622	16.0868	16.0621	16.0542	1.00286	0.935683	0.937226	0.173744
A0A494BZR8;Q9NZJ5	A0A494BZR8;Q9NZJ5	2;2	2;2	2;2	Eukaryotic translation initiation factor 2-alpha kinase 3	EIF2AK3	tr|A0A494BZR8|A0A494BZR8_HUMAN Eukaryotic translation initiation factor 2-alpha kinase 3 (Fragment) OS=Homo sapiens OX=9606 GN=EIF2AK3 PE=1 SV=1;sp|Q9NZJ5|E2AK3_HUMAN Eukaryotic translation initiation factor 2-alpha kinase 3 OS=Homo sapiens OX=9606 GN=EIF2	32844.3	32681.7	32050.8	30665.9	36286	33301.8	33004.4	33551.6	32181.7	15.0034	14.9962	14.9681	14.9043	15.1471	15.0233	15.0104	15.0341	14.974	1.02743	0.662449	1.0119	0.464679
A0A494BZT8;Q9Y6A5;A0A087WUE2;E7EMT0;C9JA91;H0Y8F2;A0A494C117;F8WC55	A0A494BZT8;Q9Y6A5;A0A087WUE2	26;26;15;11;8;5;4;2	26;26;15;11;8;5;4;2	26;26;15;11;8;5;4;2	Transforming acidic coiled-coil-containing protein 3	TACC3	tr|A0A494BZT8|A0A494BZT8_HUMAN Transforming acidic coiled-coil-containing protein 3 OS=Homo sapiens OX=9606 GN=TACC3 PE=1 SV=1;sp|Q9Y6A5|TACC3_HUMAN Transforming acidic coiled-coil-containing protein 3 OS=Homo sapiens OX=9606 GN=TACC3 PE=1 SV=1;tr|A0A087WU	1.2688e+06	1.25787e+06	1.33716e+06	1.22388e+06	1221500	1.19137e+06	1.23825e+06	1.19909e+06	1.20717e+06	20.275	20.2626	20.3507	20.223	20.2202	20.1842	20.2399	20.1935	20.2032	0.941228	0.0695751	0.943237	0.0735862
A0A494BZV2;H0Y2S9;H0Y7E2;H7C3G6;J3QRL2;K7EL39;J3KSK7;A0A1W2PPU9	A0A494BZV2;H0Y2S9	27;19;12;9;4;2;2;2	1;1;1;0;0;0;0;0	1;1;1;0;0;0;0;0		MPRIP	tr|A0A494BZV2|A0A494BZV2_HUMAN Myosin phosphatase Rho-interacting protein OS=Homo sapiens OX=9606 GN=MPRIP PE=1 SV=1;tr|H0Y2S9|H0Y2S9_HUMAN Myosin phosphatase Rho-interacting protein (Fragment) OS=Homo sapiens OX=9606 GN=MPRIP PE=1 SV=3	7866.72	7539.24	8019.69	6550.94	7676.3	6783.12	6648.81	6017.54	7082.81	12.9415	12.8802	12.9693	12.6775	12.9062	12.7277	12.6989	12.555	12.7901	0.896895	0.135415	0.843057	0.0533666
A0A494BZW8;A0A494C0J9;E7ERD7;C9J8C7;A0A494C116;A0A499FJL5;A0A494C0B6;Q9UKU0	A0A494BZW8;A0A494C0J9;E7ERD7;C9J8C7;A0A494C116;A0A499FJL5;A0A494C0B6;Q9UKU0	3;3;3;3;3;3;3;3	2;2;2;2;2;2;2;2	1;1;1;1;1;1;1;1	Long-chain-fatty-acid--CoA ligase 6	ACSL6	tr|A0A494BZW8|A0A494BZW8_HUMAN Long-chain-fatty-acid--CoA ligase 6 OS=Homo sapiens OX=9606 GN=ACSL6 PE=1 SV=1;tr|A0A494C0J9|A0A494C0J9_HUMAN Long-chain-fatty-acid--CoA ligase 6 OS=Homo sapiens OX=9606 GN=ACSL6 PE=1 SV=1;tr|E7ERD7|E7ERD7_HUMAN Long-chain-fa	34396.3	35702	35123.1	35771.7	34182	34365.5	33278.1	36705.5	33315.7	15.07	15.1237	15.1001	15.1265	15.0609	15.0687	15.0223	15.1637	15.0239	0.991426	0.654943	0.981733	0.619065
G3V238;A0A494BZY7;Q5JPI9	G3V238;A0A494BZY7;Q5JPI9	1;1;1	1;1;1	1;1;1	Protein-lysine N-methyltransferase METTL10	METTL10	tr|G3V238|G3V238_HUMAN EEF1A lysine methyltransferase 2 OS=Homo sapiens OX=9606 GN=EEF1AKMT2 PE=1 SV=1;tr|A0A494BZY7|A0A494BZY7_HUMAN EEF1A lysine methyltransferase 2 OS=Homo sapiens OX=9606 GN=EEF1AKMT2 PE=1 SV=1;sp|Q5JPI9|EFMT2_HUMAN EEF1A lysine methylt	3473.44	3153.87	3875.34	4771.46	3624.4	4310.93	4527.62	4020.03	4133.09	11.7622	11.6229	11.9201	12.2202	11.8235	12.0738	12.1445	11.973	12.013	1.20987	0.139553	1.20738	0.0642616
A0A494C1C6;A0A494C0D2;A0A494C0V5;A0A494C0C5;F6Y2X3;A0A494C141;A0A499FJ53;A6XNE1;A0A494C004;Q16635	A0A494C1C6;A0A494C0D2;A0A494C0V5;A0A494C0C5;F6Y2X3;A0A494C141;A0A499FJ53;A6XNE1;A0A494C004;Q16635	1;1;1;1;1;1;1;1;1;1	1;1;1;1;1;1;1;1;1;1	1;1;1;1;1;1;1;1;1;1	Tafazzin	TAZ	tr|A0A494C1C6|A0A494C1C6_HUMAN Tafazzin, phospholipid-lysophospholipid transacylase OS=Homo sapiens OX=9606 GN=TAFAZZIN PE=1 SV=1;tr|A0A494C0D2|A0A494C0D2_HUMAN Tafazzin family protein (Fragment) OS=Homo sapiens OX=9606 GN=TAZ PE=1 SV=1;tr|A0A494C0V5|A0A49	3939.13	5227.02	5834.44	4695.71	4755.6	4481.69	5584.17	4599.71	4885.6	11.9437	12.3518	12.5104	12.1971	12.2154	12.1298	12.4471	12.1673	12.2543	0.92883	0.65626	1.00459	0.918354
A0A494C017;C9JJV6;C9JZL8;A0A499FIY8;C9JC07;Q96S97	A0A494C017;C9JJV6;C9JZL8;A0A499FIY8;C9JC07;Q96S97	2;2;2;2;2;2	2;2;2;2;2;2	2;2;2;2;2;2	Myeloid-associated differentiation marker	MYADM	tr|A0A494C017|A0A494C017_HUMAN Myeloid-associated differentiation marker (Fragment) OS=Homo sapiens OX=9606 GN=MYADM PE=1 SV=1;tr|C9JJV6|C9JJV6_HUMAN Myeloid-associated differentiation marker (Fragment) OS=Homo sapiens OX=9606 GN=MYADM PE=1 SV=8;tr|C9JZL8|	13940.3	13294.9	14614	13310.9	17431	14376.1	16730.1	16569.1	15351.7	13.767	13.6986	13.8351	13.7003	14.0894	13.8114	14.0302	14.0162	13.9061	1.07811	0.484424	1.16253	0.0174227
A0A494C050;Q8N5F7;Q5M9Q1	A0A494C050;Q8N5F7	7;7;3	7;7;3	7;7;3	NF-kappa-B-activating protein	NKAP	tr|A0A494C050|A0A494C050_HUMAN NF-kappa-B-activating protein (Fragment) OS=Homo sapiens OX=9606 GN=NKAP PE=1 SV=1;sp|Q8N5F7|NKAP_HUMAN NF-kappa-B-activating protein OS=Homo sapiens OX=9606 GN=NKAP PE=1 SV=1	461529	458079	469817	467398	448670	450780	488335	465978	473306	18.8161	18.8052	18.8417	18.8343	18.7753	18.7821	18.8975	18.8299	18.8524	0.983751	0.3454	1.02749	0.181232
Q5T278;A0A494C066;B7Z4W5;Q16773;Q5T277;Q5T276	Q5T278;A0A494C066;B7Z4W5;Q16773	3;3;3;3;1;1	3;3;3;3;1;1	3;3;3;3;1;1	Kynurenine--oxoglutarate transaminase 1	CCBL1	tr|Q5T278|Q5T278_HUMAN Kynurenine--oxoglutarate transaminase 1 (Fragment) OS=Homo sapiens OX=9606 GN=KYAT1 PE=1 SV=1;tr|A0A494C066|A0A494C066_HUMAN Kynurenine--oxoglutarate transaminase 1 OS=Homo sapiens OX=9606 GN=KYAT1 PE=4 SV=1;tr|B7Z4W5|B7Z4W5_HUMAN Cy	398469	390351	355906	385306	372030	361608	380710	371005	383591	18.6041	18.5744	18.4411	18.5556	18.5051	18.4641	18.5383	18.5011	18.5492	0.977478	0.615348	0.991771	0.858817
A0A494C0Z6;H0Y6K5;A0A494C070;H0Y7L6;Q02447;A0A494C1G8	A0A494C0Z6;H0Y6K5;A0A494C070;H0Y7L6;Q02447;A0A494C1G8	2;2;2;2;2;1	2;2;2;2;2;1	2;2;2;2;2;1	Transcription factor Sp3	SP3	tr|A0A494C0Z6|A0A494C0Z6_HUMAN Transcription factor Sp3 (Fragment) OS=Homo sapiens OX=9606 GN=SP3 PE=1 SV=1;tr|H0Y6K5|H0Y6K5_HUMAN Transcription factor Sp3 OS=Homo sapiens OX=9606 GN=SP3 PE=1 SV=1;tr|A0A494C070|A0A494C070_HUMAN Transcription factor Sp3 OS=	91336	90496.3	99546.8	86041.4	97207	90145.5	94678.4	92402.3	97313.9	16.4789	16.4656	16.6031	16.3927	16.5688	16.46	16.5307	16.4956	16.5704	0.971621	0.567722	1.01072	0.759645
A0A494C0G7;Q9UNQ2;A0A0C4DGB1;A0A7P0T9J1;A0A7P0Z4I0;A0A7P0T9Y7;B4DRY2;D6RCL3;A0A7P0T967;A0A7P0T8X7	A0A494C0G7;Q9UNQ2;A0A0C4DGB1;A0A7P0T9J1;A0A7P0Z4I0;A0A7P0T9Y7;B4DRY2;D6RCL3	10;10;9;9;9;9;8;7;3;3	10;10;9;9;9;9;8;7;3;3	10;10;9;9;9;9;8;7;3;3	Probable dimethyladenosine transferase	DIMT1	tr|A0A494C0G7|A0A494C0G7_HUMAN rRNA adenine N(6)-methyltransferase OS=Homo sapiens OX=9606 GN=DIMT1 PE=1 SV=1;sp|Q9UNQ2|DIM1_HUMAN Probable dimethyladenosine transferase OS=Homo sapiens OX=9606 GN=DIMT1 PE=1 SV=1;tr|A0A0C4DGB1|A0A0C4DGB1_HUMAN rRNA adenine	296918	306635	300819	300088	296230	291054	298018	289432	287120	18.1797	18.2262	18.1985	18.195	18.1764	18.1509	18.185	18.1429	18.1313	0.981203	0.215079	0.967046	0.0866897
A0A494C0P0;A0A494C0K7;Q6P2C8	A0A494C0P0;A0A494C0K7;Q6P2C8	3;3;3	3;3;3	3;3;3	Mediator of RNA polymerase II transcription subunit 27	MED27	tr|A0A494C0P0|A0A494C0P0_HUMAN Cofactor required for Sp1 transcriptional activation subunit 8 OS=Homo sapiens OX=9606 GN=MED27 PE=1 SV=1;tr|A0A494C0K7|A0A494C0K7_HUMAN Cofactor required for Sp1 transcriptional activation subunit 8 OS=Homo sapiens OX=9606 G	74137.9	79437.4	74659.8	76539.6	70917	74785	68048.5	70503.9	70719.5	16.1779	16.2775	16.188	16.2239	16.1138	16.1905	16.0543	16.1054	16.1098	0.97374	0.445264	0.916914	0.0384305
A0A494C0N4;A0A7P0T962;A0A7P0TB61;A0A7P0T8P4;Q7Z4L5;A0A7P0Z487;A0A7P0Z4B3;A0A7P0T968;A0A7P0TA66;A0A7P0TBE5;A0A7P0TAJ8;A0A7P0TAK1;H9KV93;A0A7P0TBF6	A0A494C0N4;A0A7P0T962;A0A7P0TB61;A0A7P0T8P4;Q7Z4L5;A0A7P0Z487;A0A7P0Z4B3;A0A7P0T968;A0A7P0TA66;A0A7P0TBE5;A0A7P0TAJ8	5;5;5;5;5;4;4;4;4;4;4;1;1;1	5;5;5;5;5;4;4;4;4;4;4;1;1;1	5;5;5;5;5;4;4;4;4;4;4;1;1;1	Tetratricopeptide repeat protein 21B	TTC21B	tr|A0A494C0N4|A0A494C0N4_HUMAN Tetratricopeptide repeat protein 21B OS=Homo sapiens OX=9606 GN=TTC21B PE=1 SV=1;tr|A0A7P0T962|A0A7P0T962_HUMAN Tetratricopeptide repeat protein 21B OS=Homo sapiens OX=9606 GN=TTC21B PE=1 SV=1;tr|A0A7P0TB61|A0A7P0TB61_HUMAN T	55254.2	62792.3	56952.5	60941.7	52192	61368.9	48865.5	57331.1	52491.3	15.7538	15.9383	15.7975	15.8951	15.6715	15.9052	15.5765	15.807	15.6798	0.997164	0.953538	0.906793	0.179464
A0A494C0R8;K7EIG1;I3L2B0;I3L318;I3L3A3;I3L350;I3L4B5	A0A494C0R8;K7EIG1;I3L2B0	43;41;40;3;1;1;1	43;41;40;3;1;1;1	2;1;2;0;0;0;0		CLUH	tr|A0A494C0R8|A0A494C0R8_HUMAN Clustered mitochondria protein homolog OS=Homo sapiens OX=9606 GN=CLUH PE=1 SV=1;tr|K7EIG1|K7EIG1_HUMAN Clustered mitochondria protein homolog (Fragment) OS=Homo sapiens OX=9606 GN=CLUH PE=1 SV=2;tr|I3L2B0|I3L2B0_HUMAN Cluste	2.42777e+06	2.37658e+06	2.3075e+06	2.46546e+06	2499600	2.47324e+06	2.39258e+06	2.48185e+06	2.41621e+06	21.2112	21.1805	21.1379	21.2334	21.2533	21.238	21.1901	21.243	21.2043	1.0459	0.0826747	1.02514	0.251461
A0A494C0W0;O95453;A0A494C1K5;A0A494C0Q2;A0A494C1N1;A0A494C0K5;A0A494C0Q6;A0A494BZW7;A0A494C0P9;A0A494C156;A0A494BZU6;A0A494C1G3;H3BRK1;A0A494C002;F5H1Z4;H3BT23	A0A494C0W0;O95453;A0A494C1K5;A0A494C0Q2;A0A494C1N1;A0A494C0K5;A0A494C0Q6;A0A494BZW7;A0A494C0P9;A0A494C156;A0A494BZU6;A0A494C1G3	22;22;21;21;21;19;18;17;17;16;16;15;10;10;4;1	22;22;21;21;21;19;18;17;17;16;16;15;10;10;4;1	22;22;21;21;21;19;18;17;17;16;16;15;10;10;4;1	Poly(A)-specific ribonuclease PARN	PARN	tr|A0A494C0W0|A0A494C0W0_HUMAN Poly(A)-specific ribonuclease PARN OS=Homo sapiens OX=9606 GN=PARN PE=1 SV=1;sp|O95453|PARN_HUMAN Poly(A)-specific ribonuclease PARN OS=Homo sapiens OX=9606 GN=PARN PE=1 SV=1;tr|A0A494C1K5|A0A494C1K5_HUMAN Poly(A)-specific ri	849034	801588	806012	854577	899830	863815	864582	901966	873390	19.6955	19.6125	19.6204	19.7049	19.7793	19.7204	19.7216	19.7827	19.7363	1.06578	0.0587784	1.07462	0.037597
A0A494C100;Q9UJA3	A0A494C100;Q9UJA3	8;8	8;8	8;8	DNA helicase MCM8	MCM8	tr|A0A494C100|A0A494C100_HUMAN DNA helicase OS=Homo sapiens OX=9606 PE=3 SV=1;sp|Q9UJA3|MCM8_HUMAN DNA helicase MCM8 OS=Homo sapiens OX=9606 GN=MCM8 PE=1 SV=2	50517.3	53666.2	52247.1	50255.1	47377	52003.4	49108.3	51542.9	48516.1	15.6245	15.7117	15.6731	15.617	15.5319	15.6663	15.5837	15.6535	15.5662	0.956561	0.249369	0.953568	0.135114
A0A494C108;Q8N9T8;H0YH26;H0YFD2;F8WFC1;H0YG91	A0A494C108;Q8N9T8	20;20;4;3;3;2	20;20;4;3;3;2	20;20;4;3;3;2	Protein KRI1 homolog	KRI1	tr|A0A494C108|A0A494C108_HUMAN Protein KRI1 homolog OS=Homo sapiens OX=9606 GN=KRI1 PE=1 SV=1;sp|Q8N9T8|KRI1_HUMAN Protein KRI1 homolog OS=Homo sapiens OX=9606 GN=KRI1 PE=1 SV=3	1.3343e+06	1.31316e+06	1.33316e+06	1.32602e+06	1340100	1.33738e+06	1.35339e+06	1.36977e+06	1.33526e+06	20.3477	20.3246	20.3464	20.3387	20.3539	20.351	20.3681	20.3855	20.3487	1.00575	0.409827	1.01954	0.106427
A0A494C143;Q14689	A0A494C143;Q14689	6;6	4;4	2;2	Disco-interacting protein 2 homolog A	DIP2A	tr|A0A494C143|A0A494C143_HUMAN Disco-interacting protein 2 homolog A OS=Homo sapiens OX=9606 GN=DIP2A PE=1 SV=1;sp|Q14689|DIP2A_HUMAN Disco-interacting protein 2 homolog A OS=Homo sapiens OX=9606 GN=DIP2A PE=1 SV=2	52465.1	53301.2	56022.8	56283	54611	55393.1	53463.4	53182.6	54547.5	15.6791	15.7019	15.7737	15.7804	15.7369	15.7574	15.7063	15.6987	15.7352	1.0278	0.296674	0.996319	0.885878
A0A494C146;P50336;A0A1W2PQM0;A0A494C0M9;A0A494C134;F5H825;D3DVG2;H0YFE1;A0A1W2PRF9;F5GZT7;A0A1W2PPA5;H0YFP3;A0A494C0D4	A0A494C146;P50336;A0A1W2PQM0;A0A494C0M9;A0A494C134;F5H825;D3DVG2;H0YFE1;A0A1W2PRF9;F5GZT7;A0A1W2PPA5;H0YFP3;A0A494C0D4	2;2;1;1;1;1;1;1;1;1;1;1;1	2;2;1;1;1;1;1;1;1;1;1;1;1	2;2;1;1;1;1;1;1;1;1;1;1;1	Protoporphyrinogen oxidase	PPOX	tr|A0A494C146|A0A494C146_HUMAN Protoporphyrinogen oxidase (Fragment) OS=Homo sapiens OX=9606 GN=PPOX PE=1 SV=1;sp|P50336|PPOX_HUMAN Protoporphyrinogen oxidase OS=Homo sapiens OX=9606 GN=PPOX PE=1 SV=1;tr|A0A1W2PQM0|A0A1W2PQM0_HUMAN Protoporphyrinogen oxida	27275.3	26653.8	28852.1	27977.5	29243	27781.6	30423.8	33850.4	32054.5	14.7353	14.7021	14.8164	14.772	14.8358	14.7618	14.8929	15.0469	14.9682	1.02683	0.407041	1.16365	0.0199255
A0A494C164;P52630;A0A494C1L3;B4DLC8	A0A494C164;P52630;A0A494C1L3;B4DLC8	2;2;1;1	2;2;1;1	2;2;1;1	Signal transducer and activator of transcription 2	STAT2	tr|A0A494C164|A0A494C164_HUMAN Signal transducer and activator of transcription OS=Homo sapiens OX=9606 GN=STAT2 PE=1 SV=1;sp|P52630|STAT2_HUMAN Signal transducer and activator of transcription 2 OS=Homo sapiens OX=9606 GN=STAT2 PE=1 SV=1;tr|A0A494C1L3|A0A	4857.86	5414.75	5145.12	5737.47	5291.1	4734.59	5625.49	4640.41	5634.71	12.2461	12.4027	12.329	12.4862	12.3694	12.209	12.4578	12.18	12.4601	1.02241	0.773275	1.03132	0.725176
A0A494C1F2;P35658;A0A0A0MSW3;A0A494BZU9;H0Y837;B7ZAV2;E9PKD2;H0YF36;H0YDS4;A0A494C0J0;A0A494C104;A0A494C0Y1;E9PS86	A0A494C1F2;P35658;A0A0A0MSW3	38;38;27;16;10;8;6;3;3;2;2;2;1	38;38;27;16;10;8;6;3;3;2;2;2;1	37;37;27;16;10;8;6;3;3;2;2;2;1	Nuclear pore complex protein Nup214	NUP214	tr|A0A494C1F2|A0A494C1F2_HUMAN Nuclear pore complex protein Nup214 OS=Homo sapiens OX=9606 GN=NUP214 PE=1 SV=1;sp|P35658|NU214_HUMAN Nuclear pore complex protein Nup214 OS=Homo sapiens OX=9606 GN=NUP214 PE=1 SV=2;tr|A0A0A0MSW3|A0A0A0MSW3_HUMAN Nuclear pore	2.27135e+06	2.23698e+06	2.19505e+06	2.23335e+06	2273700	2.20384e+06	2.26871e+06	2.21841e+06	2.23833e+06	21.1151	21.0931	21.0658	21.0908	21.1166	21.0716	21.1134	21.0811	21.094	1.00112	0.936543	1.00329	0.793732
A0A494C1L5;P50851;E9PEM5;A0A494BZW2;H0YAC6;A0A494C0R9;A0A3B3IS13;H0Y9N9;A0A3B3ISK3;H0YA17;A0A3B3IU76	A0A494C1L5;P50851;E9PEM5;A0A494BZW2;H0YAC6;A0A494C0R9	31;31;28;25;18;17;8;3;3;2;2	31;31;28;25;18;17;8;3;3;2;2	31;31;28;25;18;17;8;3;3;2;2	Lipopolysaccharide-responsive and beige-like anchor protein	LRBA	tr|A0A494C1L5|A0A494C1L5_HUMAN Lipopolysaccharide-responsive and beige-like anchor protein OS=Homo sapiens OX=9606 GN=LRBA PE=1 SV=1;sp|P50851|LRBA_HUMAN Lipopolysaccharide-responsive and beige-like anchor protein OS=Homo sapiens OX=9606 GN=LRBA PE=1 SV=4;	692805	738631	716918	727842	670350	688324	708709	683934	701899	19.4021	19.4945	19.4514	19.4733	19.3546	19.3927	19.4348	19.3835	19.4209	0.971217	0.392477	0.974952	0.319117
A0A494C1M4;Q3SY69;H0YHN9;C9IZ36	A0A494C1M4;Q3SY69	19;19;3;1	19;19;3;1	17;17;3;0	Mitochondrial 10-formyltetrahydrofolate dehydrogenase	ALDH1L2	tr|A0A494C1M4|A0A494C1M4_HUMAN 10-formyltetrahydrofolate dehydrogenase OS=Homo sapiens OX=9606 GN=ALDH1L2 PE=1 SV=1;sp|Q3SY69|AL1L2_HUMAN Mitochondrial 10-formyltetrahydrofolate dehydrogenase OS=Homo sapiens OX=9606 GN=ALDH1L2 PE=1 SV=2	620087	631840	600985	608952	622340	620181	636987	647969	653669	19.2421	19.2692	19.197	19.216	19.2473	19.2423	19.2809	19.3056	19.3182	0.999223	0.972293	1.04626	0.0701331
P26885;A0A494C1N0;F5H0N4	P26885;A0A494C1N0;F5H0N4	7;7;5	7;7;5	7;7;5	Peptidyl-prolyl cis-trans isomerase FKBP2;Peptidyl-prolyl cis-trans isomerase	FKBP2	sp|P26885|FKBP2_HUMAN Peptidyl-prolyl cis-trans isomerase FKBP2 OS=Homo sapiens OX=9606 GN=FKBP2 PE=1 SV=2;tr|A0A494C1N0|A0A494C1N0_HUMAN Peptidylprolyl isomerase OS=Homo sapiens OX=9606 GN=FKBP2 PE=1 SV=1;tr|F5H0N4|F5H0N4_HUMAN Peptidylprolyl isomerase (F	352801	368803	358538	372515	363950	376050	350174	354067	360517	18.4285	18.4925	18.4518	18.5069	18.4734	18.5206	18.4177	18.4337	18.4597	1.02997	0.147268	0.985758	0.417481
J3KPS2;A0A494C1T9;Q6ZRV2	J3KPS2;A0A494C1T9;Q6ZRV2	11;11;11	11;11;11	11;11;11	Protein FAM83H	FAM83H	tr|J3KPS2|J3KPS2_HUMAN Protein FAM83H (Fragment) OS=Homo sapiens OX=9606 GN=FAM83H PE=1 SV=1;tr|A0A494C1T9|A0A494C1T9_HUMAN Protein FAM83H OS=Homo sapiens OX=9606 GN=FAM83H PE=1 SV=1;sp|Q6ZRV2|FA83H_HUMAN Protein FAM83H OS=Homo sapiens OX=9606 GN=FAM83H PE	192583	186098	186602	193294	190140	194057	188081	192424	187140	17.5551	17.5057	17.5096	17.5604	17.5367	17.5661	17.521	17.5539	17.5138	1.0216	0.183522	1.00418	0.778228
A0A499FI31;Q15020;H0YHU8;F8W667;A0A494C0L2;F8VVK9;F8VZM2	A0A499FI31;Q15020	36;36;6;6;5;2;2	36;36;6;6;5;2;2	36;36;6;6;5;2;2	Squamous cell carcinoma antigen recognized by T-cells 3	SART3	tr|A0A499FI31|A0A499FI31_HUMAN Squamous cell carcinoma antigen recognized by T-cells 3 OS=Homo sapiens OX=9606 GN=SART3 PE=1 SV=1;sp|Q15020|SART3_HUMAN Squamous cell carcinoma antigen recognized by T-cells 3 OS=Homo sapiens OX=9606 GN=SART3 PE=1 SV=1	2.0376e+06	1.98991e+06	1.92583e+06	2.03415e+06	2052100	2.01522e+06	2.08552e+06	2.10758e+06	2.03633e+06	20.9584	20.9243	20.877	20.956	20.9687	20.9425	20.992	21.0072	20.9575	1.02488	0.265042	1.04638	0.0902146
A0A499FI48;C9JMN9	A0A499FI48	39;2	1;0	1;0			tr|A0A499FI48|A0A499FI48_HUMAN Protein disulfide-isomerase OS=Homo sapiens OX=9606 GN=PDIA4 PE=1 SV=1	26658.7	25734.9	28061.4	23661.2	34637	27009.8	24855.6	24135.5	24027.2	14.7023	14.6514	14.7763	14.5302	15.08	14.7212	14.6013	14.5589	14.5524	1.06032	0.720574	0.907567	0.0456066
A0A499FJN1;A0A499FIS5;Q9BUB5;A0A499FJS1;Q7Z319;E9PIA0;E9PN34;E9PSE0;E9PLE7;E9PMM8;E9PQ26;E9PSC9;E9PII5	A0A499FJN1;A0A499FIS5;Q9BUB5;A0A499FJS1;Q7Z319;E9PIA0	6;6;6;5;4;3;2;2;2;2;1;1;1	6;6;6;5;4;3;2;2;2;2;1;1;1	6;6;6;5;4;3;2;2;2;2;1;1;1	MAP kinase-interacting serine/threonine-protein kinase 1	MKNK1;DKFZp686E14208	tr|A0A499FJN1|A0A499FJN1_HUMAN MAP kinase-interacting serine/threonine-protein kinase 1 OS=Homo sapiens OX=9606 GN=MKNK1 PE=1 SV=1;tr|A0A499FIS5|A0A499FIS5_HUMAN MAP kinase-interacting serine/threonine-protein kinase 1 OS=Homo sapiens OX=9606 GN=MKNK1 PE=1	132509	135788	126272	131081	125150	125925	125423	131533	129644	17.0157	17.051	16.9462	17.0001	16.9333	16.9422	16.9364	17.0051	16.9842	0.968539	0.294757	0.979803	0.481121
A0A499FIX8;H7BXI1	A0A499FIX8;H7BXI1	20;20	20;20	1;1		ESYT2	tr|A0A499FIX8|A0A499FIX8_HUMAN Extended synaptotagmin-2 OS=Homo sapiens OX=9606 GN=ESYT2 PE=1 SV=1;tr|H7BXI1|H7BXI1_HUMAN Extended synaptotagmin-2 OS=Homo sapiens OX=9606 GN=ESYT2 PE=1 SV=2	523730	531475	507141	516946	547380	542142	517305	561070	530068	18.9985	19.0196	18.952	18.9797	19.0622	19.0483	18.9807	19.0978	19.0158	1.02824	0.288093	1.0295	0.373205
A0A499FIZ0;A0A7I2YQL3;A0A7P0SXD0;Q9H7D7;A0A7I2YQQ9;H0Y9R3;C9JCS7;H0Y917;A0A7I2V3I7	A0A499FIZ0;A0A7I2YQL3;A0A7P0SXD0;Q9H7D7;A0A7I2YQQ9	15;14;14;14;13;7;5;3;2	15;14;14;14;13;7;5;3;2	15;14;14;14;13;7;5;3;2	WD repeat-containing protein 26	WDR26	tr|A0A499FIZ0|A0A499FIZ0_HUMAN WD repeat-containing protein 26 OS=Homo sapiens OX=9606 GN=WDR26 PE=1 SV=2;tr|A0A7I2YQL3|A0A7I2YQL3_HUMAN WD repeat-containing protein 26 (Fragment) OS=Homo sapiens OX=9606 GN=WDR26 PE=1 SV=1;tr|A0A7P0SXD0|A0A7P0SXD0_HUMAN WD	401162	389988	381080	399814	406470	411290	391286	387770	390510	18.6138	18.5731	18.5397	18.609	18.6328	18.6498	18.5779	18.5648	18.575	1.03868	0.107004	0.997728	0.903206
U3KPX3;A0A590UJ43;P48729;A0A5F9W493;D6REM4;E7ETM0;A0A590UK94;H0Y9X2;Q8N752;U3KQK7;A0A590UJQ7;E5RG27;D6RGE5;U3KQ83	U3KPX3;A0A590UJ43;P48729;A0A5F9W493;D6REM4;E7ETM0	12;12;12;10;8;7;5;5;5;4;3;3;3;2	12;12;12;10;8;7;5;5;5;4;3;3;3;2	11;11;11;9;7;6;5;4;5;4;3;3;3;1	Casein kinase I isoform alpha	CSNK1A1	tr|U3KPX3|U3KPX3_HUMAN Casein kinase I isoform alpha OS=Homo sapiens OX=9606 GN=CSNK1A1 PE=1 SV=2;tr|A0A590UJ43|A0A590UJ43_HUMAN Casein kinase I isoform alpha OS=Homo sapiens OX=9606 GN=CSNK1A1 PE=1 SV=1;sp|P48729|KC1A_HUMAN Casein kinase I isoform alpha O	688280	699836	660304	686243	685350	689625	665201	671888	675437	19.3926	19.4167	19.3328	19.3884	19.3865	19.3955	19.3434	19.3579	19.3655	1.00625	0.742934	0.982477	0.422096
A0A590UJ53;Q9P2N6;C9JF16;A0A075B6P7;F8WD76;M0R3B6;C9J5A4	A0A590UJ53;Q9P2N6;C9JF16;A0A075B6P7;F8WD76;M0R3B6	4;4;2;2;2;2;1	4;4;2;2;2;2;1	4;4;2;2;2;2;1	KAT8 regulatory NSL complex subunit 3	KANSL3	tr|A0A590UJ53|A0A590UJ53_HUMAN KAT8 regulatory NSL complex subunit 3 OS=Homo sapiens OX=9606 GN=KANSL3 PE=1 SV=1;sp|Q9P2N6|KANL3_HUMAN KAT8 regulatory NSL complex subunit 3 OS=Homo sapiens OX=9606 GN=KANSL3 PE=1 SV=2;tr|C9JF16|C9JF16_HUMAN KAT8 regulatory	58534.2	55452.8	54260.2	51444.1	57086	53484.6	50430	50332.9	50153.3	15.837	15.759	15.7276	15.6507	15.8008	15.7068	15.622	15.6192	15.6141	0.962956	0.374348	0.896991	0.04015
A0A590UJ73;Q9BSV6;A0A590UJW4;E7EQB3;B0V3J0;A0A0G2JNL0;A0A0G2JNK5	A0A590UJ73;Q9BSV6;A0A590UJW4;E7EQB3;B0V3J0;A0A0G2JNL0;A0A0G2JNK5	13;13;12;12;11;11;11	13;13;12;12;11;11;11	13;13;12;12;11;11;11	tRNA-splicing endonuclease subunit Sen34	TSEN34	tr|A0A590UJ73|A0A590UJ73_HUMAN tRNA-splicing endonuclease subunit Sen34 OS=Homo sapiens OX=9606 GN=TSEN34 PE=1 SV=2;sp|Q9BSV6|SEN34_HUMAN tRNA-splicing endonuclease subunit Sen34 OS=Homo sapiens OX=9606 GN=TSEN34 PE=1 SV=1;tr|A0A590UJW4|A0A590UJW4_HUMAN tR	396707	400042	380722	409065	399950	392153	389369	383322	386398	18.5977	18.6098	18.5384	18.642	18.6095	18.5811	18.5708	18.5482	18.5597	1.02013	0.366901	0.984388	0.419841
A0A590UJ84;Q9P2R6;B1AKN3;H7BYW9;A0A590UK57;K7EIQ4;A0A075B770	A0A590UJ84;Q9P2R6;B1AKN3;H7BYW9	5;5;4;3;2;1;1	5;5;4;3;2;1;1	5;5;4;3;2;1;1	Arginine-glutamic acid dipeptide repeats protein	RERE	tr|A0A590UJ84|A0A590UJ84_HUMAN Arginine-glutamic acid dipeptide repeats protein (Fragment) OS=Homo sapiens OX=9606 GN=RERE PE=1 SV=1;sp|Q9P2R6|RERE_HUMAN Arginine-glutamic acid dipeptide repeats protein OS=Homo sapiens OX=9606 GN=RERE PE=1 SV=2;tr|B1AKN3|B	107433	98865.8	105899	91029.2	107100	95659.3	97497.7	98084.5	98913.9	16.7131	16.5932	16.6923	16.474	16.7086	16.5456	16.5731	16.5817	16.5939	0.941035	0.333748	0.943301	0.149916
C9JE12;C9JCW7;A0A590UJA9;Q9BVT8	C9JE12;C9JCW7;A0A590UJA9;Q9BVT8	3;3;3;3	3;3;3;3	3;3;3;3	Transmembrane and ubiquitin-like domain-containing protein 1	TMUB1	tr|C9JE12|C9JE12_HUMAN Transmembrane and ubiquitin-like domain-containing protein 1 (Fragment) OS=Homo sapiens OX=9606 GN=TMUB1 PE=1 SV=1;tr|C9JCW7|C9JCW7_HUMAN Transmembrane and ubiquitin-like domain-containing protein 1 (Fragment) OS=Homo sapiens OX=9606	203375	197187	197363	194671	206880	194723	196740	211787	201287	17.6338	17.5892	17.5905	17.5707	17.6584	17.5711	17.5859	17.6923	17.6189	0.997239	0.900737	1.01988	0.483542
A8MTK3;A0A590UJP0;Q5MJ34;A0A590UJF7;A0A590UJF2;B7Z7M5;Q9NUX5;C9JPG9;Q5MJ35	A8MTK3;A0A590UJP0;Q5MJ34;A0A590UJF7;A0A590UJF2;B7Z7M5;Q9NUX5;C9JPG9;Q5MJ35	2;2;2;2;2;2;2;1;1	2;2;2;2;2;2;2;1;1	2;2;2;2;2;2;2;1;1	Protection of telomeres protein 1	POT1	tr|A8MTK3|A8MTK3_HUMAN POT1 protection of telomeres 1 homolog (S. pombe), isoform CRA_a OS=Homo sapiens OX=9606 GN=POT1 PE=1 SV=1;tr|A0A590UJP0|A0A590UJP0_HUMAN Protection of telomeres protein 1 OS=Homo sapiens OX=9606 GN=POT1 PE=1 SV=1;tr|Q5MJ34|Q5MJ34_HU	49787.4	52268.1	53353.7	49520.4	44187	45350.8	49084.9	43516.5	46081.5	15.6035	15.6736	15.7033	15.5957	15.4313	15.4688	15.583	15.4093	15.4919	0.894788	0.0622418	0.892373	0.0599404
A0A590UJN2;A0A590UJI5;E5RFP2;E5RJM0;B7ZLQ8;Q17RY0	A0A590UJN2;A0A590UJI5;E5RFP2;E5RJM0;B7ZLQ8;Q17RY0	1;1;1;1;1;1	1;1;1;1;1;1	1;1;1;1;1;1	Cytoplasmic polyadenylation element-binding protein 4	CPEB4	tr|A0A590UJN2|A0A590UJN2_HUMAN Cytoplasmic polyadenylation element-binding protein 4 (Fragment) OS=Homo sapiens OX=9606 GN=CPEB4 PE=1 SV=1;tr|A0A590UJI5|A0A590UJI5_HUMAN Cytoplasmic polyadenylation element-binding protein 4 OS=Homo sapiens OX=9606 GN=CPEB4	8781.6	10154.5	9605.02	9800.08	8872.3	9586.97	9254.3	8849.08	9131.87	13.1003	13.3098	13.2296	13.2586	13.1151	13.2269	13.1759	13.1113	13.1567	0.990129	0.871151	0.954247	0.399722
A0A590UJK3;Q14BN4;A0A5F9VB99;H7BZK0;A0A590UJS6;H7C3M8;H7BZW9;A0A590UJU9;A0A590UJT5;A0A590UJ16;A0A590UJG7;A0A590UK66;A0A590UJP6;H7C5G9	A0A590UJK3;Q14BN4;A0A5F9VB99;H7BZK0;A0A590UJS6;H7C3M8;H7BZW9	18;17;16;13;13;13;10;7;5;5;2;1;1;1	18;17;16;13;13;13;10;7;5;5;2;1;1;1	18;17;16;13;13;13;10;7;5;5;2;1;1;1	Sarcolemmal membrane-associated protein	SLMAP	tr|A0A590UJK3|A0A590UJK3_HUMAN Sarcolemmal membrane-associated protein OS=Homo sapiens OX=9606 GN=SLMAP PE=1 SV=1;sp|Q14BN4|SLMAP_HUMAN Sarcolemmal membrane-associated protein OS=Homo sapiens OX=9606 GN=SLMAP PE=1 SV=1;tr|A0A5F9VB99|A0A5F9VB99_HUMAN Sarcol	372178	361257	380238	331816	335030	394944	350526	333958	330382	18.5056	18.4627	18.5365	18.34	18.3539	18.5913	18.4192	18.3493	18.3338	0.953413	0.467077	0.911278	0.0180027
A0A590UJP7;Q13247;A0A590UJK4;A0A590UK01;A0A590UK80	A0A590UJP7;Q13247;A0A590UJK4;A0A590UK01;A0A590UK80	16;16;15;15;15	11;11;10;10;10	11;11;10;10;10	Serine/arginine-rich splicing factor 6	SRSF6	tr|A0A590UJP7|A0A590UJP7_HUMAN Serine/arginine-rich-splicing factor 6 OS=Homo sapiens OX=9606 GN=SRSF6 PE=1 SV=1;sp|Q13247|SRSF6_HUMAN Serine/arginine-rich splicing factor 6 OS=Homo sapiens OX=9606 GN=SRSF6 PE=1 SV=2;tr|A0A590UJK4|A0A590UJK4_HUMAN Serine/a	2.01239e+06	1.94658e+06	2.15577e+06	2.02297e+06	2086600	2.05486e+06	2.12578e+06	2.13627e+06	2.13075e+06	20.9405	20.8925	21.0398	20.948	20.9927	20.9706	21.0196	21.0267	21.0229	1.00813	0.799147	1.04547	0.270063
A0A590UJQ1;Q96J02;A0A590UK44;A0A590UJW8;A0A590UK95;A0A1W2PR79;A0A1W2PNZ8;A0A590UIY0	A0A590UJQ1;Q96J02;A0A590UK44;A0A590UJW8;A0A590UK95	15;15;14;14;12;2;1;1	15;15;14;14;12;2;1;1	13;13;12;12;11;2;1;1	E3 ubiquitin-protein ligase Itchy homolog	ITCH	tr|A0A590UJQ1|A0A590UJQ1_HUMAN E3 ubiquitin-protein ligase OS=Homo sapiens OX=9606 GN=ITCH PE=1 SV=1;sp|Q96J02|ITCH_HUMAN E3 ubiquitin-protein ligase Itchy homolog OS=Homo sapiens OX=9606 GN=ITCH PE=1 SV=2;tr|A0A590UK44|A0A590UK44_HUMAN E3 ubiquitin-protei	228816	215779	219315	240814	250300	265425	242346	253954	243178	17.8038	17.7192	17.7426	17.8776	17.9333	18.0179	17.8867	17.9542	17.8917	1.13952	0.0244631	1.11382	0.00999424
A0A590UJW0;P20585;A0A590UJN8;A0A590UKC9	A0A590UJW0;P20585;A0A590UJN8;A0A590UKC9	17;17;15;13	17;17;15;13	17;17;15;13	DNA mismatch repair protein Msh3	MSH3	tr|A0A590UJW0|A0A590UJW0_HUMAN DNA mismatch repair protein Msh3 OS=Homo sapiens OX=9606 GN=MSH3 PE=1 SV=1;sp|P20585|MSH3_HUMAN DNA mismatch repair protein Msh3 OS=Homo sapiens OX=9606 GN=MSH3 PE=1 SV=4;tr|A0A590UJN8|A0A590UJN8_HUMAN DNA mismatch repair pro	687825	700721	661146	697626	665960	670065	711254	672180	678880	19.3917	19.4185	19.3346	19.4121	19.3451	19.3539	19.44	19.3585	19.3728	0.992173	0.747397	1.00616	0.814386
A0A5F9UK94;Q01433;A0A804CCZ3;H0Y360;A0A7P0Z4H6;A0A590UK85;H0YF16;A0A590UJX5;A0A804H2H4;A0A7P0TB79;E9PJF6;A0A7P0T999;E9PIJ1;Q01432	A0A5F9UK94;Q01433;A0A804CCZ3;H0Y360;A0A7P0Z4H6;A0A590UK85;H0YF16;A0A590UJX5;A0A804H2H4	18;18;17;17;16;14;13;12;9;8;6;5;4;1	18;18;17;17;16;14;13;12;9;8;6;5;4;1	18;18;17;17;16;14;13;12;9;8;6;5;4;1	AMP deaminase 2	AMPD2	tr|A0A5F9UK94|A0A5F9UK94_HUMAN AMP deaminase OS=Homo sapiens OX=9606 GN=AMPD2 PE=1 SV=1;sp|Q01433|AMPD2_HUMAN AMP deaminase 2 OS=Homo sapiens OX=9606 GN=AMPD2 PE=1 SV=2;tr|A0A804CCZ3|A0A804CCZ3_HUMAN AMP deaminase 2 OS=Homo sapiens OX=9606 GN=AMPD2 PE=4 SV	442305	428217	445453	466798	473750	469220	480187	495991	480127	18.7547	18.708	18.7649	18.8324	18.8538	18.8399	18.8732	18.92	18.8731	1.07127	0.0200231	1.10664	0.00352806
A0A5F9UP49;Q9BRK5;A0A5F9UJX7;H0Y3T6;G3V1E2	A0A5F9UP49;Q9BRK5;A0A5F9UJX7;H0Y3T6;G3V1E2	13;13;11;7;7	13;13;11;7;7	13;13;11;7;7	45 kDa calcium-binding protein	SDF4	tr|A0A5F9UP49|A0A5F9UP49_HUMAN 45 kDa calcium-binding protein OS=Homo sapiens OX=9606 GN=SDF4 PE=1 SV=1;sp|Q9BRK5|CAB45_HUMAN 45 kDa calcium-binding protein OS=Homo sapiens OX=9606 GN=SDF4 PE=1 SV=1;tr|A0A5F9UJX7|A0A5F9UJX7_HUMAN 45 kDa calcium-binding pro	882048	825644	905436	826854	890100	815444	830095	866996	839175	19.7505	19.6552	19.7883	19.6573	19.7636	19.6372	19.6629	19.7257	19.6786	0.969106	0.462228	0.970586	0.409648
A0A5F9UQ55	A0A5F9UQ55	3	3	3			tr|A0A5F9UQ55|A0A5F9UQ55_HUMAN F-box/WD repeat-containing protein 4 OS=Homo sapiens OX=9606 GN=FBXW4 PE=1 SV=1	16919.7	17487.1	17283	15420.9	18029	17038.4	15703.4	16388.4	14115.8	14.0464	14.094	14.0771	13.9126	14.138	14.0565	13.9388	14.0004	13.785	0.976755	0.635774	0.893939	0.118126
A0A5H1ZRP2;A0A5F9UY30;O43493	A0A5H1ZRP2;A0A5F9UY30;O43493	9;9;9	9;9;9	9;9;9	Trans-Golgi network integral membrane protein 2	TGOLN2	tr|A0A5H1ZRP2|A0A5H1ZRP2_HUMAN Trans-Golgi network integral membrane protein 2 OS=Homo sapiens OX=9606 GN=TGOLN2 PE=1 SV=1;tr|A0A5F9UY30|A0A5F9UY30_HUMAN Trans-Golgi network integral membrane protein 2 OS=Homo sapiens OX=9606 GN=TGOLN2 PE=1 SV=1;sp|O43493|	224544	213559	245142	194267	213580	212507	205900	214492	214863	17.7766	17.7043	17.9033	17.5677	17.7044	17.6972	17.6516	17.7106	17.7131	0.907953	0.136649	0.929761	0.211827
C9JBL1;A0A5F9YFS9;Q9Y6A9	C9JBL1;A0A5F9YFS9;Q9Y6A9	2;2;2	2;2;2	2;2;2	Signal peptidase complex subunit 1	SPCS1	tr|C9JBL1|C9JBL1_HUMAN Microsomal signal peptidase 12 kDa subunit OS=Homo sapiens OX=9606 GN=SPCS1 PE=1 SV=1;tr|A0A5F9YFS9|A0A5F9YFS9_HUMAN Microsomal signal peptidase 12 kDa subunit OS=Homo sapiens OX=9606 GN=SPCS1 PE=1 SV=1;sp|Q9Y6A9|SPCS1_HUMAN Signal p	293446	281917	286710	283862	278720	277098	296484	292808	288107	18.1627	18.1049	18.1292	18.1148	18.0885	18.08	18.1776	18.1596	18.1362	0.974024	0.141577	1.01778	0.28964
A0A5F9ZA98;O75027;A0A590UJS8;B4DGL8;A0A087WW65;A0A2R8Y473;E9PJR8;A0A2R8YF35;E9PNQ5;A0A2R8Y3N2	A0A5F9ZA98;O75027;A0A590UJS8;B4DGL8;A0A087WW65;A0A2R8Y473	13;13;12;12;12;10;3;1;1;1	13;13;12;12;12;10;3;1;1;1	13;13;12;12;12;10;3;1;1;1	ATP-binding cassette sub-family B member 7, mitochondrial	ABCB7	tr|A0A5F9ZA98|A0A5F9ZA98_HUMAN Iron-sulfur clusters transporter ABCB7, mitochondrial OS=Homo sapiens OX=9606 GN=ABCB7 PE=1 SV=1;sp|O75027|ABCB7_HUMAN Iron-sulfur clusters transporter ABCB7, mitochondrial OS=Homo sapiens OX=9606 GN=ABCB7 PE=1 SV=2;tr|A0A590	1.01976e+06	990398	975758	969494	1036100	1.01332e+06	1.01222e+06	1.02638e+06	996465	19.9598	19.9176	19.8962	19.8869	19.9827	19.9507	19.9491	19.9691	19.9265	1.01105	0.672845	1.01646	0.358133
A0A5F9ZGY0;A0A5F9ZHU3;A0A7P0T8T9;A0A5K1VW74;Q9Y243;A0A7P0TB32;J3KTC6;F8VS91;A0A7P0TBJ6	A0A5F9ZGY0;A0A5F9ZHU3;A0A7P0T8T9;A0A5K1VW74;Q9Y243	7;7;7;7;7;2;1;1;1	4;4;4;4;4;2;0;1;1	4;4;4;4;4;2;0;1;1	RAC-gamma serine/threonine-protein kinase	AKT3	tr|A0A5F9ZGY0|A0A5F9ZGY0_HUMAN Non-specific serine/threonine protein kinase (Fragment) OS=Homo sapiens OX=9606 GN=AKT3 PE=1 SV=1;tr|A0A5F9ZHU3|A0A5F9ZHU3_HUMAN Non-specific serine/threonine protein kinase OS=Homo sapiens OX=9606 GN=AKT3 PE=1 SV=1;tr|A0A7P0	359067	356668	354684	362850	359350	352811	370677	361200	354727	18.4539	18.4442	18.4362	18.469	18.455	18.4285	18.4998	18.4624	18.4364	1.00429	0.672508	1.01512	0.36518
A0A5F9ZH07;A0A5F9ZHN8;A0A5F9ZI39;P23458;A0A5F9ZHW0;A0A5F9ZH32	A0A5F9ZH07;A0A5F9ZHN8;A0A5F9ZI39;P23458;A0A5F9ZHW0	3;3;3;3;2;1	3;3;3;3;2;1	3;3;3;3;2;1	Tyrosine-protein kinase JAK1	JAK1	tr|A0A5F9ZH07|A0A5F9ZH07_HUMAN Tyrosine-protein kinase (Fragment) OS=Homo sapiens OX=9606 GN=JAK1 PE=1 SV=1;tr|A0A5F9ZHN8|A0A5F9ZHN8_HUMAN Tyrosine-protein kinase OS=Homo sapiens OX=9606 GN=JAK1 PE=1 SV=1;tr|A0A5F9ZI39|A0A5F9ZI39_HUMAN Tyrosine-protein kin	32199.4	34000.8	34064.9	34476.1	33507	33852.7	32666.8	34407.8	35120.7	14.9747	15.0533	15.056	15.0733	15.0322	15.047	14.9955	15.0704	15.1	1.01566	0.496101	1.01925	0.54186
E9PRT0;E9PSB9;E9PR06;A0A5F9ZH13;Q9NQC8;E9PIM8;E9PKW0;E9PMR8	E9PRT0;E9PSB9;E9PR06;A0A5F9ZH13;Q9NQC8	4;4;4;4;4;1;1;1	4;4;4;4;4;1;1;1	4;4;4;4;4;1;1;1	Intraflagellar transport protein 46 homolog	IFT46	tr|E9PRT0|E9PRT0_HUMAN Intraflagellar transport protein 46 homolog (Fragment) OS=Homo sapiens OX=9606 GN=IFT46 PE=1 SV=8;tr|E9PSB9|E9PSB9_HUMAN Intraflagellar transport protein 46 homolog (Fragment) OS=Homo sapiens OX=9606 GN=IFT46 PE=1 SV=1;tr|E9PR06|E9PR	76366.1	84267.8	78394.4	80225.6	78010	80098	76550.9	78749	80598	16.2206	16.3627	16.2585	16.2918	16.2514	16.2895	16.2241	16.265	16.2985	0.997094	0.950498	0.986903	0.729677
A0A5F9ZH43;A4UGR9	A0A5F9ZH43;A4UGR9	2;2	2;2	2;2	Xin actin-binding repeat-containing protein 2	XIRP2	tr|A0A5F9ZH43|A0A5F9ZH43_HUMAN Xin actin-binding repeat-containing protein 2 OS=Homo sapiens OX=9606 GN=XIRP2 PE=1 SV=1;sp|A4UGR9|XIRP2_HUMAN Xin actin-binding repeat-containing protein 2 OS=Homo sapiens OX=9606 GN=XIRP2 PE=1 SV=2	100139	108444	97620	100406	78570	98779.4	89136.9	80884.4	82573	16.6116	16.7266	16.5749	16.6155	16.2617	16.5919	16.4437	16.3036	16.3334	0.907095	0.326124	0.824924	0.0114548
A0A5F9ZHP1;A0A5F9ZH79;Q8N9N2;H0YCB3;H0YE76;A0A5F9ZI37;A0A5K1VW55;A0A5F9ZI10;E9PQZ6;E9PR40;E9PM82;H0YER2;E9PKM6;E9PJM2;E9PL92;A0A5F9ZGP6;E9PQ44	A0A5F9ZHP1;A0A5F9ZH79;Q8N9N2;H0YCB3;H0YE76;A0A5F9ZI37;A0A5K1VW55	7;7;6;5;4;4;4;3;3;3;3;2;2;1;1;1;1	7;7;6;5;4;4;4;3;3;3;3;2;2;1;1;1;1	7;7;6;5;4;4;4;3;3;3;3;2;2;1;1;1;1	Activating signal cointegrator 1 complex subunit 1	ASCC1	tr|A0A5F9ZHP1|A0A5F9ZHP1_HUMAN Activating signal cointegrator 1 complex subunit 1 OS=Homo sapiens OX=9606 GN=ASCC1 PE=1 SV=1;tr|A0A5F9ZH79|A0A5F9ZH79_HUMAN Activating signal cointegrator 1 complex subunit 1 OS=Homo sapiens OX=9606 GN=ASCC1 PE=1 SV=1;sp|Q8N	450748	437737	430829	464045	456320	444489	448864	469214	461956	18.782	18.7397	18.7168	18.8239	18.7997	18.7618	18.7759	18.8399	18.8174	1.03452	0.136142	1.04602	0.0722441
A0A5F9ZH82;E9PHY0;E9PQY3;A0A5F9ZHR7;P11117;B7Z7D2;A0A5F9ZI20;A0A5F9ZH40;B7Z6U3	A0A5F9ZH82;E9PHY0;E9PQY3;A0A5F9ZHR7;P11117;B7Z7D2	3;3;3;3;3;2;1;1;1	3;3;3;3;3;2;1;1;1	3;3;3;3;3;2;1;1;1	Lysosomal acid phosphatase	ACP2	tr|A0A5F9ZH82|A0A5F9ZH82_HUMAN Lysosomal acid phosphatase (Fragment) OS=Homo sapiens OX=9606 GN=ACP2 PE=1 SV=1;tr|E9PHY0|E9PHY0_HUMAN Lysosomal acid phosphatase OS=Homo sapiens OX=9606 GN=ACP2 PE=1 SV=1;tr|E9PQY3|E9PQY3_HUMAN Lysosomal acid phosphatase OS=	39013.7	38299.8	42699.6	43884.8	45083	46255.9	43814.9	47109.8	47021.3	15.2517	15.225	15.3819	15.4214	15.4603	15.4973	15.4191	15.5237	15.521	1.12674	0.0523508	1.14942	0.0321844
A0A5F9ZHB6;P49642;F8VNY2;A0A3B3ITS8;F8VSB2	A0A5F9ZHB6;P49642;F8VNY2;A0A3B3ITS8	14;14;9;7;3	14;14;9;7;3	9;9;6;3;3	DNA primase small subunit;DNA primase	PRIM1	tr|A0A5F9ZHB6|A0A5F9ZHB6_HUMAN DNA primase OS=Homo sapiens OX=9606 GN=PRIM1 PE=1 SV=1;sp|P49642|PRI1_HUMAN DNA primase small subunit OS=Homo sapiens OX=9606 GN=PRIM1 PE=1 SV=1;tr|F8VNY2|F8VNY2_HUMAN DNA primase (Fragment) OS=Homo sapiens OX=9606 GN=PRIM1 P	818127	769688	759559	814147	811370	768478	788067	798951	782962	19.642	19.5539	19.5348	19.6349	19.63	19.5516	19.588	19.6077	19.5786	1.01986	0.539933	1.00963	0.706986
A0A5F9ZHD5;P17707;B4DZ60;Q5VXN5	A0A5F9ZHD5;P17707;B4DZ60;Q5VXN5	3;3;2;2	3;3;2;2	3;3;2;2	S-adenosylmethionine decarboxylase proenzyme;S-adenosylmethionine decarboxylase alpha chain;S-adenosylmethionine decarboxylase beta chain	AMD1	tr|A0A5F9ZHD5|A0A5F9ZHD5_HUMAN Adenosylmethionine decarboxylase OS=Homo sapiens OX=9606 GN=AMD1 PE=1 SV=1;sp|P17707|DCAM_HUMAN S-adenosylmethionine decarboxylase proenzyme OS=Homo sapiens OX=9606 GN=AMD1 PE=1 SV=2;tr|B4DZ60|B4DZ60_HUMAN S-adenosylmethionin	53665.7	55124.1	52483	54025	54184	52705.4	51751.8	50519	54103.4	15.7117	15.7504	15.6796	15.7213	15.7256	15.6857	15.6593	15.6245	15.7234	0.997778	0.907059	0.969626	0.282257
[truncated: 6,353 more rows]
