# Supplementary material for: Mycobacterial Tyrosine Phosphatase PtpB Affects Host Cytokine Expression by Dephosphorylating ERK1/2 and STAT3
Source: Mol Cell Proteomics. 2025 Sep 9;24(10):101067. doi: 10.1016/j.mcpro.2025.101067 (PMC12546780; doi:10.1016/j.mcpro.2025.101067)
Supplement: Table S3 [file mmc3.xlsx]

## Sheet: Sheet1
Table S3. GO-BP enrichment analysis of proteins with downregulated tyrosine phosphosites after expressed with PtpB.
geneSet	description	size	overlap	expect	enrichmentRatio	FDR	userId
GO:0038127	ERBB signaling pathway	126	6	0.27755	21.6178	0.00274492	PIK3C2A;MAPK3;SHC1;PTPN12;MAPK1;PTPN11
GO:0060020	Bergmann glial cell differentiation	11	3	0.0242305	123.811	0.00724694	MAPK3;MAPK1;PTPN11
GO:0070849	response to epidermal growth factor	46	4	0.101328	39.4759	0.00866559	MAPK3;PTPN12;MAPK1;PTPN11
GO:0071375	cellular response to peptide hormone stimulus	304	7	0.669643	10.4533	0.00866559	PIK3C2A;MAPK3;SHC1;MAPK1;MAP1B;RAB13;PTPN11
GO:0008286	insulin receptor signaling pathway	123	5	0.270941	18.4542	0.01056	PIK3C2A;MAPK3;SHC1;MAPK1;PTPN11
GO:0007010	cytoskeleton organization	1499	13	3.30196	3.93706	0.0128825	IQSEC1;IQSEC2;DCTN2;MAPK3;SHC1;DAPK3;MAPK1;MAP1B;RAB13;CDC42EP1;CDC20;CNN3;DOCK7
GO:0120041	positive regulation of macrophage proliferation	5	2	0.0110139	181.589	0.0332308	MAPK3;MAPK1
GO:0016477	cell migration	1479	12	3.2579	3.68335	0.0332308	ARHGAP5;PIK3C2A;IQSEC1;ANKS1A;MAPK3;DAPK3;STK10;MAPK1;MAP1B;RAB13;PTPN11;DOCK7
GO:1902531	regulation of intracellular signal transduction	1755	13	3.86587	3.36276	0.0348816	ARHGAP5;IQSEC1;IQSEC2;RPL5;MAPK3;SHC1;PPP5C;DDX5;SFPQ;MAPK1;PTPN11;FLOT2;RPF2
GO:0007173	epidermal growth factor receptor signaling pathway	105	4	0.231291	17.2942	0.045886	PIK3C2A;SHC1;PTPN12;PTPN11
