# Supplementary material for: Mycobacterial Tyrosine Phosphatase PtpB Affects Host Cytokine Expression by Dephosphorylating ERK1/2 and STAT3
Source: Mol Cell Proteomics. 2025 Sep 9;24(10):101067. doi: 10.1016/j.mcpro.2025.101067 (PMC12546780; doi:10.1016/j.mcpro.2025.101067)
Supplement: Table S4 [file mmc4.xlsx]

## Sheet: Sheet1
Table S4. LC-MS/MS identified PtpB-interacting protiens.
Protein IDs	Majority protein IDs	Peptide counts (all)	Peptide counts (razor+unique)	Peptide counts (unique)	Protein names	Gene names	Fasta headers	Number of proteins	Peptides	Razor + unique peptides	Unique peptides	Peptides control	Peptides ptpb	Razor + unique peptides control	Razor + unique peptides ptpb	Unique peptides control	Unique peptides ptpb	Sequence coverage [%]	Unique + razor sequence coverage [%]	Unique sequence coverage [%]	Mol. weight [kDa]	Sequence length	Sequence lengths	Q-value	Score	Sequence coverage control [%]	Sequence coverage ptpb [%]	Control group intensity	PtpB group intensity	MS/MS count	Peptide sequences	Peptide IDs	Peptide is razor	Mod. peptide IDs	Evidence IDs	MS/MS IDs	Best MS/MS	Oxidation (M) site IDs	Phospho (STY) site IDs	Oxidation (M) site positions	Phospho (STY) site positions	Taxonomy IDs
A0A024QZP7;A0A087WZZ9;P06493;E5RIU6;E7ESI2;Q00526;G3V5T9;P24941;A0A087WZU2;E7EUK8;F8VXD2;E5RGN0;A0A087X209;G3V317;A0A2R8YD28;A0A2R8YF61;A0A2R8Y7W5;J3QSD7;A0A2R8Y4Z0;F5H6Z0;A0A2R8Y644;K7EJ83;H0YAZ9;Q9NYV4;A0A2R8YEB7;Q96Q40;O94921;Q07002;Q00536;Q9BVE2;Q00537;F8VZ51;F8VZZ0;Q14004	A0A024QZP7;A0A087WZZ9;P06493;E5RIU6	9;9;9;8;2;2;2;2;1;1;1;1;1;1;1;1;1;1;1;1;1;1;1;1;1;1;1;1;1;1;1;1;1;1	9;9;9;8;2;2;2;2;1;1;1;1;1;1;1;1;1;1;1;1;1;1;1;1;1;1;1;1;1;1;1;1;1;1	8;8;8;7;1;1;1;1;0;0;0;0;0;1;0;0;0;0;0;0;0;0;0;0;0;0;0;0;0;0;0;0;0;0	Cyclin-dependent kinase 1	CDC2;CDK1	tr|A0A024QZP7|A0A024QZP7_HUMAN Cell division cycle 2, G1 to S and G2 to M, isoform CRA_a OS=Homo sapiens OX=9606 GN=CDK1 PE=1 SV=1;tr|A0A087WZZ9|A0A087WZZ9_HUMAN Cyclin-dependent kinase 1 OS=Homo sapiens OX=9606 GN=CDK1 PE=1 SV=1;sp|P06493|CDK1_HUMAN Cycli	34	9	9	8	4	9	4	9	3	8	37.4	37.4	34.7	34.081	297	297;224;297;189;238;305;346;298;448;340;132;393;418;39;456;915;1099;1201;1308;470;239;213;260;1490;143;435;469;474;496;324;523;208;186;1512	0	29.891	17.8	37.4	931410	16808000	19	DLKPQNLLIDDK;HPNIVSLQDVLMQDSR;IGEGTYGVVYK;KPLFHGDSEIDQLFR;LADFGLAR;LESEEEGVPSTAIR;SPEVLLGSAR;SYLYQILQGIVFCHSR;TTGQVVAMK	1119;3398;3675;4434;4559;4781;7465;7698;8169	True;True;True;True;True;True;True;True;True	1182;3578;3872;4669;4799;5028;7945;8184;8676	2065;2066;6541;6542;6543;7093;8534;8535;8536;8804;8805;8806;9180;9181;14459;14858;15728	2398;2399;7676;7677;7678;8332;9962;9963;9964;9965;10282;10283;10284;10708;10709;16892;17375;17376;18400	2398;7677;8332;9965;10282;10708;16892;17375;18400	0;1		32;71		-1;-1;-1;-1;-1;-1;-1;-1;-1;-1;-1;-1;-1;-1;-1;-1;-1;-1;-1;-1;-1;-1;-1;-1;-1;-1;-1;-1;-1;-1;-1;-1;-1;-1
Q00341;A0A024R4E5;H0Y394;H7C0A4;C9JIZ1;C9JK79;C9J5E5;C9JZI8;C9JES8;C9JHZ8;C9JHS7;C9JT62;C9JHN6;C9JEJ8;C9JBS3;C9JQ82;C9JMQ6;C9J739;H7BZC3;H7C2D1;C9JHS9	Q00341;A0A024R4E5;H0Y394	11;11;6;5;4;3;3;3;3;3;3;3;2;2;2;2;2;1;1;1;1	11;11;6;5;4;3;3;3;3;3;3;3;2;2;2;2;2;1;1;1;1	11;11;6;5;4;3;3;3;3;3;3;3;2;2;2;2;2;1;1;1;1	Vigilin	HDLBP	sp|Q00341|VIGLN_HUMAN Vigilin OS=Homo sapiens OX=9606 GN=HDLBP PE=1 SV=2;tr|A0A024R4E5|A0A024R4E5_HUMAN High density lipoprotein binding protein (Vigilin), isoform CRA_a OS=Homo sapiens OX=9606 GN=HDLBP PE=1 SV=1;tr|H0Y394|H0Y394_HUMAN Vigilin (Fragment) O	21	11	11	11	10	8	10	8	10	8	12.2	12.2	12.2	141.45	1268	1268;1268;973;332;224;128;221;164;147;141;126;96;81;79;69;53;46;19;267;308;17	0	66.22	10.8	8.8	1032200	2542500	21	ANSFTVSSVAAPSWLHR;ASVITQVFHVPLEER;EQLAQAVAR;GNSLQEILER;HEVLLISAEQDKR;IDLPAENSNSETIIITGK;IEGDPQGVQQAK;IVGELEQMVSEDVPLDHR;LVGEIMQETGTR;SSVAVLTQESFAEHR;VATLNSEEESDPPTYK	517;662;1939;2965;3244;3573;3605;4128;5649;7586;8342	True;True;True;True;True;True;True;True;True;True;True	550;702;2048;3125;3416;3761;3798;4348;5940;8067;8857	959;1212;1213;3602;3603;5711;6242;6243;6875;6876;6952;6953;7919;10780;10781;10782;10783;14658;14659;14660;16064	1107;1413;1414;4168;4169;6722;7336;7337;8074;8075;8160;8161;9282;12536;12537;12538;12539;17137;17138;17139;18782	1107;1413;4169;6722;7336;8074;8160;9282;12536;17139;18782	2;3		249;1127		-1;-1;-1;-1;-1;-1;-1;-1;-1;-1;-1;-1;-1;-1;-1;-1;-1;-1;-1;-1;-1
C9JDQ8;C9J2Z4;C9JC03;A0A024R571;Q9H4M9;Q9NZN3	C9JDQ8;C9J2Z4;C9JC03;A0A024R571;Q9H4M9;Q9NZN3	2;2;2;2;2;2	1;1;1;1;1;1	1;1;1;1;1;1	EH domain-containing protein 1;EH domain-containing protein 3	EHD1;EHD3	tr|C9JDQ8|C9JDQ8_HUMAN EH domain-containing protein 1 (Fragment) OS=Homo sapiens OX=9606 GN=EHD1 PE=1 SV=1;tr|C9J2Z4|C9J2Z4_HUMAN EH domain-containing protein 1 (Fragment) OS=Homo sapiens OX=9606 GN=EHD1 PE=1 SV=1;tr|C9JC03|C9JC03_HUMAN EH domain-containin	6	2	1	1	0	2	0	1	0	1	12.3	6.8	6.8	18.616	162	162;306;374;548;534;535	0.0083925	0.90394	0	12.3	0	809920	1	ADQIETQQLMR;IILLFDAHK	151;3764	True;False	159;3964	271;7252	304;8515	304;8515	4		94		-1;-1;-1;-1;-1;-1
A0A024R7W5;A0A087X0Q1;A0A087WY31;Q9BYJ9;Q7Z739	A0A024R7W5;A0A087X0Q1;A0A087WY31;Q9BYJ9;Q7Z739	4;4;4;4;4	2;2;2;2;2	2;2;2;2;2	YTH domain-containing family protein 1;YTH domain-containing family protein 3	YTHDF3;YTHDF1	tr|A0A024R7W5|A0A024R7W5_HUMAN YTH domain family, member 3, isoform CRA_a OS=Homo sapiens OX=9606 GN=YTHDF3 PE=1 SV=1;tr|A0A087X0Q1|A0A087X0Q1_HUMAN YTH domain-containing family protein 3 OS=Homo sapiens OX=9606 GN=YTHDF3 PE=1 SV=1;tr|A0A087WY31|A0A087WY31	5	4	2	2	3	3	1	2	1	2	8.4	5.1	5.1	58.311	534	534;583;588;559;585	0	7.6975	5.8	6.7	175900	1742600	5	DTQEVPLEK;HTTSIFDDFAHYEK;LENNDNKPVTNSR;SYSEDDIHR	1280;3447;4770;7701	False;True;True;False	1356;3630;5017;8187	2361;2362;6657;9149;9150;9151;9152;14862	2733;2734;7815;10675;10676;10677;10678;17380	2734;7815;10678;17380					-1;-1;-1;-1;-1
A0A7I2V2H3;A0A024RA52;P25787	A0A7I2V2H3;A0A024RA52;P25787	1;1;1	1;1;1	1;1;1	Proteasome subunit alpha type;Proteasome subunit alpha type-2	PSMA2	tr|A0A7I2V2H3|A0A7I2V2H3_HUMAN Proteasome subunit alpha type OS=Homo sapiens OX=9606 PE=1 SV=1;tr|A0A024RA52|A0A024RA52_HUMAN Proteasome subunit alpha type OS=Homo sapiens OX=9606 GN=PSMA2 PE=1 SV=1;sp|P25787|PSA2_HUMAN Proteasome subunit alpha type-2 OS=H	3	1	1	1	0	1	0	1	0	1	7.7	7.7	7.7	19.914	182	182;234;234	0.0085079	0.95343	0	7.7	0	1736300	2	HIGLVYSGMGPDYR	3305	TRUE	3478	6352;6353	7462;7463	7462	5		79		-1;-1;-1
A0A024RAC6;Q14241	A0A024RAC6;Q14241	2;1	2;1	2;1	Transcription elongation factor B polypeptide 3	TCEB3	tr|A0A024RAC6|A0A024RAC6_HUMAN Elongin-A OS=Homo sapiens OX=9606 GN=ELOA PE=1 SV=1;sp|Q14241|ELOA1_HUMAN Elongin-A OS=Homo sapiens OX=9606 GN=ELOA PE=1 SV=2	2	2	2	2	0	2	0	2	0	2	3.6	3.6	3.6	87.229	772	772;798	0.0015198	1.566	0	3.6	0	93093	1	AAESALQVVEK;SLEEDQEPIVSHQKPGK	37;7349	True;True	39;7827	59;14256	69;16657	69;16657					-1;-1
M0R3B2;A0A075B6F9;Q9Y314;M0QX85;M0R1K2;M0R1T7;A0A075B797	M0R3B2;A0A075B6F9;Q9Y314;M0QX85;M0R1K2	3;3;3;2;2;1;1	3;3;3;2;2;1;1	3;3;3;2;2;1;1	Nitric oxide synthase-interacting protein	NOSIP	tr|M0R3B2|M0R3B2_HUMAN E3 ubiquitin-protein ligase NOSIP (Fragment) OS=Homo sapiens OX=9606 GN=NOSIP PE=1 SV=8;tr|A0A075B6F9|A0A075B6F9_HUMAN Nitric oxide synthase-interacting protein OS=Homo sapiens OX=9606 GN=NOSIP PE=1 SV=1;sp|Q9Y314|NOSIP_HUMAN Nitric	7	3	3	3	0	3	0	3	0	3	17.4	17.4	17.4	26.804	241	241;304;301;96;176;63;232	0	3.8445	0	17.4	0	852340	3	DTAASGYGTQNIR;EAILEYILHQK;MSDLTPVHFTPLDSSVDR	1266;1417;5972	True;True;True	1340;1501;6351	2337;2609;11534	2705;3017;13412	2705;3017;13412	6		194		-1;-1;-1;-1;-1;-1;-1
A0A075B6R9;A0A0C4DH68	A0A075B6R9	3;1	2;0	2;0		IGKV2D-24	sp|A0A075B6R9|KVD24_HUMAN Probable non-functional immunoglobulin kappa variable 2D-24 OS=Homo sapiens OX=9606 GN=IGKV2D-24 PE=1 SV=1	2	3	2	2	3	2	2	1	2	1	13.3	13.3	13.3	13.079	120	120;120	0	2.7685	13.3	13.3	9843200	10608000	4	FSGVPDR;LLIYKVSNR;VSNRFSGVPDR	2449;5154;8932	False;True;True	2588;5417;9480	4603;4604;4605;4606;4607;4608;4609;4610;4611;4612;4613;4614;4615;4616;4617;4618;9913;9914;17154	5377;5378;5379;5380;5381;5382;5383;5384;5385;5386;5387;5388;5389;5390;5391;5392;5393;5394;5395;5396;5397;5398;5399;5400;5401;5402;5403;5404;5405;5406;5407;5408;5409;5410;5411;5412;5413;5414;5415;5416;5417;5418;5419;5420;5421;5422;5423;5424;11567;11568;11569;20001	5379;11569;20001					-1;-1
A2NJV5;A0A0A0MRZ7;A0A075B6S2;A0A075B6S6;A0A075B6P5;A0A087WW87;P06310;P01615;P01614	A2NJV5;A0A0A0MRZ7;A0A075B6S2	5;5;5;2;2;2;2;2;2	5;5;5;2;2;2;2;2;2	4;4;4;2;2;2;2;2;2		IGKV A18;IGKV2D-26;IGKV2D-29	sp|A2NJV5|KV229_HUMAN Immunoglobulin kappa variable 2-29 OS=Homo sapiens OX=9606 GN=IGKV2-29 PE=3 SV=2;sp|A0A0A0MRZ7|KVD26_HUMAN Immunoglobulin kappa variable 2D-26 OS=Homo sapiens OX=9606 GN=IGKV2D-26 PE=3 SV=1;sp|A0A075B6S2|KVD29_HUMAN Immunoglobulin kap	9	5	5	4	5	5	5	5	4	4	19.2	19.2	19.2	13.085	120	120;120;120;120;120;121;120;120;121	0	51.051	19.2	19.2	7143800000	7724600000	246	FSGSGSGTDFTLK;FSGSGSGTDFTLKISR;FSGVPDR;FSGVPDRFSGSGSGTDFTLK;FSGVPDRFSGSGSGTDFTLKISR	2447;2448;2449;2450;2451	True;True;True;True;True	2586;2587;2588;2589;2590	4499;4500;4501;4502;4503;4504;4505;4506;4507;4508;4509;4510;4511;4512;4513;4514;4515;4516;4517;4518;4519;4520;4521;4522;4523;4524;4525;4526;4527;4528;4529;4530;4531;4532;4533;4534;4535;4536;4537;4538;4539;4540;4541;4542;4543;4544;4545;4546;4547;4548;4549;4550;4551;4552;4553;4554;4555;4556;4557;4558;4559;4560;4561;4562;4563;4564;4565;4566;4567;4568;4569;4570;4571;4572;4573;4574;4575;4576;4577;4578…	5187;5188;5189;5190;5191;5192;5193;5194;5195;5196;5197;5198;5199;5200;5201;5202;5203;5204;5205;5206;5207;5208;5209;5210;5211;5212;5213;5214;5215;5216;5217;5218;5219;5220;5221;5222;5223;5224;5225;5226;5227;5228;5229;5230;5231;5232;5233;5234;5235;5236;5237;5238;5239;5240;5241;5242;5243;5244;5245;5246;5247;5248;5249;5250;5251;5252;5253;5254;5255;5256;5257;5258;5259;5260;5261;5262;5263;5264;5265;5266…	5285;5373;5379;5427;5432					-1;-1;-1;-1;-1;-1;-1;-1;-1
A0A075B739;A0A096LP49;A0A1W2PQX5	A0A075B739;A0A096LP49;A0A1W2PQX5	1;1;1	1;1;1	1;1;1		MGC50722	tr|A0A075B739|A0A075B739_HUMAN Coiled-coil domain-containing protein 187 OS=Homo sapiens OX=9606 GN=CCDC187 PE=1 SV=2;sp|A0A096LP49|CC187_HUMAN Coiled-coil domain-containing protein 187 OS=Homo sapiens OX=9606 GN=CCDC187 PE=2 SV=1;tr|A0A1W2PQX5|A0A1W2PQX5_	3	1	1	1	1	0	1	0	1	0	0.7	0.7	0.7	103.09	953	953;1063;2077	0.0078947	0.96546	0.7	0	202630	0	1	VDSLTAK	8404	TRUE	8921	16184	18925	18925					-1;-1;-1
Q92804;A0A075B7D9;A0A075B7F4	Q92804;A0A075B7D9	9;9;2	7;7;2	7;7;2	TATA-binding protein-associated factor 2N	TAF15	sp|Q92804|RBP56_HUMAN TATA-binding protein-associated factor 2N OS=Homo sapiens OX=9606 GN=TAF15 PE=1 SV=1;tr|A0A075B7D9|A0A075B7D9_HUMAN TATA-binding protein-associated factor 2N OS=Homo sapiens OX=9606 GN=TAF15 PE=1 SV=1	3	9	7	7	9	7	7	5	7	5	13.9	11.5	11.5	61.829	592	592;449;214	0	16.246	13.9	12.8	3155000	2333800	17	AAIDWFDGK;AAIDWFDGKEFHGNIIK;EFHGNIIK;GEATVSFDDPPSAK;NSCNQCNEPRPEDSR;PMINLYTDK;PMINLYTDKDTGKPK;SGDWVCPNPSCGNMNFAR;TGKPMINLYTDK	54;55;1587;2639;6366;6557;6558;7229;7881	False;True;True;False;True;True;True;True;True	57;58;1679;2784;6789;6991;6992;7697;7698;8374;8375	87;88;89;90;91;92;2969;2970;4997;4998;12348;12349;12350;12705;12706;13977;13978;13979;13980;15188;15189;15190	102;103;104;105;106;107;108;109;3431;3432;3433;5874;5875;5876;14436;14437;14438;14842;14843;16320;16321;16322;16323;17765;17766;17767	103;109;3433;5874;14437;14842;14843;16321;17767	7;8		270;368		-1;-1;-1
E5RHM4;B3KME9;A0A087WT20;Q9NV06	E5RHM4;B3KME9;A0A087WT20;Q9NV06	1;1;1;1	1;1;1;1	1;1;1;1	DDB1- and CUL4-associated factor 13	DCAF13	tr|E5RHM4|E5RHM4_HUMAN DDB1- and CUL4-associated factor 13 OS=Homo sapiens OX=9606 GN=DCAF13 PE=1 SV=2;tr|B3KME9|B3KME9_HUMAN DDB1- and CUL4-associated factor 13 OS=Homo sapiens OX=9606 GN=DCAF13 PE=1 SV=1;tr|A0A087WT20|A0A087WT20_HUMAN DDB1- and CUL4-asso	4	1	1	1	1	1	1	1	1	1	7	7	7	21.134	185	185;221;597;445	0.0021771	1.3407	7	7	578220	1931200	2	NYDPALHPFEVPR	6457	TRUE	6887	12536;12537	14654;14655	14654					-1;-1;-1;-1
A0A087X124;A0A087WW72;A0A087WTB0;Q92698	A0A087X124;A0A087WW72;A0A087WTB0;Q92698	1;1;1;1	1;1;1;1	1;1;1;1	DNA repair and recombination protein RAD54-like	RAD54L	tr|A0A087X124|A0A087X124_HUMAN DNA repair and recombination protein RAD54-like (Fragment) OS=Homo sapiens OX=9606 GN=RAD54L PE=1 SV=1;tr|A0A087WW72|A0A087WW72_HUMAN DNA repair and recombination protein RAD54-like (Fragment) OS=Homo sapiens OX=9606 GN=RAD54	4	1	1	1	1	0	1	0	1	0	13.3	13.3	13.3	6.4773	60	60;75;256;747	0.009828	0.74683	13.3	0	0	0	1	NWYNEVGK	6455	TRUE	6885	12533	14651	14651					-1;-1;-1;-1
A0A087WTB8;Q5TBK7;P15374	A0A087WTB8;Q5TBK7;P15374	1;1;1	1;1;1	1;1;1	Ubiquitin carboxyl-terminal hydrolase;Ubiquitin carboxyl-terminal hydrolase isozyme L3	UCHL3	tr|A0A087WTB8|A0A087WTB8_HUMAN Ubiquitin carboxyl-terminal hydrolase OS=Homo sapiens OX=9606 GN=UCHL3 PE=1 SV=1;tr|Q5TBK7|Q5TBK7_HUMAN Ubiquitinyl hydrolase 1 (Fragment) OS=Homo sapiens OX=9606 GN=UCHL3 PE=1 SV=1;sp|P15374|UCHL3_HUMAN Ubiquitin carboxyl-te	3	1	1	1	1	1	1	1	1	1	6.7	6.7	6.7	21.945	194	194;228;230	0.0015504	1.6639	6.7	6.7	357430	330820	2	FLEESVSMSPEER	2323	TRUE	2456	4289;4290	4947;4948	4948	9		93		-1;-1;-1
H0YJ87;A0A087WTC9;G3V5I6;G3V256;H0YJA2;Q6PJT7	H0YJ87;A0A087WTC9;G3V5I6;G3V256;H0YJA2;Q6PJT7	1;1;1;1;1;1	1;1;1;1;1;1	1;1;1;1;1;1	Zinc finger CCCH domain-containing protein 14	ZC3H14	tr|H0YJ87|H0YJ87_HUMAN Zinc finger CCCH domain-containing protein 14 (Fragment) OS=Homo sapiens OX=9606 GN=ZC3H14 PE=1 SV=1;tr|A0A087WTC9|A0A087WTC9_HUMAN Zinc finger CCCH domain-containing protein 14 (Fragment) OS=Homo sapiens OX=9606 GN=ZC3H14 PE=1 SV=1;	6	1	1	1	1	0	1	0	1	0	13.6	13.6	13.6	8.6344	81	81;148;420;605;651;736	0.0014837	1.4407	13.6	0	0	0	1	AISEAQESVTK	369	TRUE	390	669	772	772					-1;-1;-1;-1;-1;-1
A0A087WTF3;Q12955	A0A087WTF3;Q12955	1;1	1;1	1;1	Ankyrin-3	ANK3	tr|A0A087WTF3|A0A087WTF3_HUMAN Ankyrin-3 (Fragment) OS=Homo sapiens OX=9606 GN=ANK3 PE=1 SV=1;sp|Q12955|ANK3_HUMAN Ankyrin-3 OS=Homo sapiens OX=9606 GN=ANK3 PE=1 SV=3	2	1	1	1	0	1	0	1	0	1	1.2	1.2	1.2	179.53	1643	1643;4377	1	-2	0	1.2	0	0	0	KLPDSNSFTKSAAALLSPIK	4395	TRUE	4628	8467	9893	9893		0;1		853;859	-1;-1
A0A087WW41;A0A7P0TBG4;A0A7P0Z4N2;A0A7P0Z434;A0A087WTH8;A0A7P0TAR0;A0A7P0T868;Q9NY61	A0A087WW41;A0A7P0TBG4;A0A7P0Z4N2;A0A7P0Z434;A0A087WTH8;A0A7P0TAR0;A0A7P0T868;Q9NY61	1;1;1;1;1;1;1;1	1;1;1;1;1;1;1;1	1;1;1;1;1;1;1;1	Protein AATF	AATF	tr|A0A087WW41|A0A087WW41_HUMAN Protein AATF OS=Homo sapiens OX=9606 GN=AATF PE=1 SV=1;tr|A0A7P0TBG4|A0A7P0TBG4_HUMAN Protein AATF OS=Homo sapiens OX=9606 GN=AATF PE=1 SV=1;tr|A0A7P0Z4N2|A0A7P0Z4N2_HUMAN Protein AATF OS=Homo sapiens OX=9606 GN=AATF PE=1 SV=	8	1	1	1	0	1	0	1	0	1	30.9	30.9	30.9	5.9835	55	55;288;474;503;514;536;540;560	0	4.217	0	30.9	0	1484900	1	PSEADPEADPEEATAAR	6574	TRUE	7010	12731	14871	14871					-1;-1;-1;-1;-1;-1;-1;-1
A0A087WTP3;M0R0C6;Q92945;M0R0I5;M0QYH3;M0R3J3;M0QYG1;M0QXW7	A0A087WTP3;M0R0C6;Q92945;M0R0I5	8;8;8;4;2;2;1;1	8;8;8;4;2;2;1;1	8;8;8;4;2;2;1;1	Far upstream element-binding protein 2	KHSRP	tr|A0A087WTP3|A0A087WTP3_HUMAN Far upstream element-binding protein 2 OS=Homo sapiens OX=9606 GN=KHSRP PE=1 SV=1;tr|M0R0C6|M0R0C6_HUMAN Far upstream element-binding protein 2 OS=Homo sapiens OX=9606 GN=KHSRP PE=1 SV=2;sp|Q92945|FUBP2_HUMAN Far upstream ele	8	8	8	8	6	5	6	5	6	5	15.9	15.9	15.9	73.027	711	711;747;711;279;169;269;114;116	0	29.533	11.7	10	1382400	1299200	11	AINQQTGAFVEISR;GSPQQIDHAK;HSVGVVIGR;IGQQPQQPGAPPQQDYTK;LASQGDSISSQLGPIHPPPR;MILIQDGSQNTNVDKPLR;QLEDGDQPESK;VQISPDSGGLPER	362;3055;3438;3702;4627;5883;6750;8882	True;True;True;True;True;True;True;True	383;3218;3620;3899;4869;6236;7189;9430	656;657;5883;6633;6634;7137;8910;11338;11339;13052;17075	756;757;6933;7788;7789;8386;10400;13185;13186;15227;19919	756;6933;7788;8386;10400;13186;15227;19919					-1;-1;-1;-1;-1;-1;-1;-1
A0A804HKP4;A0A804HIB7;A0A804HKC0;A0A087WV20;A0A804HJW3;A0A804HL70;A0A804HJA5;A0A087WTU9;Q8TCU4	A0A804HKP4;A0A804HIB7;A0A804HKC0;A0A087WV20;A0A804HJW3;A0A804HL70;A0A804HJA5;A0A087WTU9;Q8TCU4	1;1;1;1;1;1;1;1;1	1;1;1;1;1;1;1;1;1	1;1;1;1;1;1;1;1;1	Alstrom syndrome protein 1	ALMS1	tr|A0A804HKP4|A0A804HKP4_HUMAN Alstrom syndrome protein 1 (Fragment) OS=Homo sapiens OX=9606 GN=ALMS1 PE=4 SV=1;tr|A0A804HIB7|A0A804HIB7_HUMAN Alstrom syndrome protein 1 (Fragment) OS=Homo sapiens OX=9606 GN=ALMS1 PE=4 SV=1;tr|A0A804HKC0|A0A804HKC0_HUMAN A	9	1	1	1	1	0	1	0	1	0	0.4	0.4	0.4	315.58	2858	2858;3135;3852;3859;4005;4041;4065;4126;4168	1	-2	0.4	0	0	0	0	VLSTFYSQREK	8752	TRUE	9293	16843	19654	19654		2		213	-1;-1;-1;-1;-1;-1;-1;-1;-1
A0A087WTV6;Q96C36;A0A087WZR9;J3KR12;A0A087WX69;A0A087WZF0	A0A087WTV6;Q96C36;A0A087WZR9;J3KR12	8;8;6;5;2;2	8;8;6;5;2;2	7;7;5;4;2;2	Pyrroline-5-carboxylate reductase 2;Pyrroline-5-carboxylate reductase	PYCR2	tr|A0A087WTV6|A0A087WTV6_HUMAN Pyrroline-5-carboxylate reductase OS=Homo sapiens OX=9606 GN=PYCR2 PE=1 SV=1;sp|Q96C36|P5CR2_HUMAN Pyrroline-5-carboxylate reductase 2 OS=Homo sapiens OX=9606 GN=PYCR2 PE=1 SV=1;tr|A0A087WZR9|A0A087WZR9_HUMAN Pyrroline-5-carb	6	8	8	7	6	5	6	5	5	5	38.6	38.6	33.3	25.868	246	246;320;319;359;87;157	0	27.174	30.9	30.5	6085700	3236600	22	ELQSMADQEK;HIVVSCAAGVTISSVEK;IIASSPEMNLPTVSALR;LESPTVSTLTPSSPGK;MGVNLTR;MLLDSEQHPCQLK;SLLINAVEASCIR;VKLESPTVSTLTPSSPGK	1841;3316;3735;4785;5859;5909;7385;8639	True;True;True;True;True;True;True;True	1941;1942;3490;3932;3933;5032;6206;6270;6271;7863;9172	3425;3426;3427;3428;3429;3430;6373;7194;7195;7196;9186;11287;11394;11395;11396;11397;14322;14323;16634;16635	3974;3975;3976;3977;3978;3979;3980;7485;7486;8454;8455;8456;10715;13125;13249;13250;13251;13252;16739;16740;19420;19421	3978;7485;8455;10715;13125;13250;16740;19421	10;11;12;13		37;48;142;197		-1;-1;-1;-1;-1;-1
A0A087WVR3;A0A087WTW0;Q96T88;A0A087WWG9;Q96PU4	A0A087WVR3;A0A087WTW0;Q96T88;A0A087WWG9	13;13;13;7;1	13;13;13;7;1	13;13;13;7;1	E3 ubiquitin-protein ligase UHRF1	UHRF1	tr|A0A087WVR3|A0A087WVR3_HUMAN RING-type E3 ubiquitin transferase OS=Homo sapiens OX=9606 GN=UHRF1 PE=1 SV=1;tr|A0A087WTW0|A0A087WTW0_HUMAN RING-type E3 ubiquitin transferase OS=Homo sapiens OX=9606 GN=UHRF1 PE=1 SV=1;sp|Q96T88|UHRF1_HUMAN E3 ubiquitin-pro	5	13	13	13	11	8	11	8	11	8	20.6	20.6	20.6	91.099	806	806;857;793;496;802	0	29.461	17.4	12.9	2074200	2022500	23	ALALNCFAPINDQEGAEAK;AQVFSCPACR;ECTIVPSNHYGPIPGIPVGTMWR;EEEEQQEGGFASPR;IERPGEGSPMVDNPMR;IIFVDEVFK;IQELFHVEPGLQR;LNDTIQLLVR;NDASEVVLAGER;SGFLVWR;VCACHLCGGR;VEPYSLTAQQSSLIR;VNEYVDAR	394;595;1484;1537;3617;3751;3981;5276;6076;7232;8354;8455;8803	True;True;True;True;True;True;True;True;True;True;True;True;True	418;634;1572;1627;3810;3950;4195;5549;6476;7701;8870;8976;9350	730;731;732;1111;1112;2744;2885;2886;2887;6976;7222;7658;10151;11733;11734;13985;16100;16101;16267;16268;16935;16936	849;850;851;1285;1286;3170;3336;3337;3338;8188;8484;8984;11839;13650;13651;16328;18835;18836;19021;19022;19023;19752;19753;19754	849;1285;3170;3338;8188;8484;8984;11839;13650;16328;18835;19021;19752	14;15		302;307		-1;-1;-1;-1;-1
A0A0A0MRA9;B7Z2N1;A0A087WTW9;B7Z7N5;P49758	A0A0A0MRA9;B7Z2N1;A0A087WTW9;B7Z7N5;P49758	1;1;1;1;1	1;1;1;1;1	1;1;1;1;1	Regulator of G-protein signaling 6	RGS6	tr|A0A0A0MRA9|A0A0A0MRA9_HUMAN Regulator of G-protein-signaling 6 OS=Homo sapiens OX=9606 GN=RGS6 PE=1 SV=1;tr|B7Z2N1|B7Z2N1_HUMAN Regulator of G-protein-signaling 6 OS=Homo sapiens OX=9606 GN=RGS6 PE=1 SV=1;tr|A0A087WTW9|A0A087WTW9_HUMAN Regulator of G-pr	5	1	1	1	1	0	1	0	1	0	2.2	2.2	2.2	48.509	418	418;437;455;539;472	1	-2	2.2	0	0	0	0	LMKSDSYAR	5254	TRUE	5523	10102	11778	11778	16	3	361	363	-1;-1;-1;-1;-1
A0A087WTZ5;E9PJ81;Q04323;E9PRQ7;E9PS08	A0A087WTZ5;E9PJ81;Q04323;E9PRQ7	4;4;4;3;1	4;4;4;3;1	4;4;4;3;1	UBX domain-containing protein 1	UBXN1	tr|A0A087WTZ5|A0A087WTZ5_HUMAN UBX domain-containing protein 1 OS=Homo sapiens OX=9606 GN=UBXN1 PE=1 SV=1;tr|E9PJ81|E9PJ81_HUMAN UBX domain-containing protein 1 (Fragment) OS=Homo sapiens OX=9606 GN=UBXN1 PE=1 SV=1;sp|Q04323|UBXN1_HUMAN UBX domain-containi	5	4	4	4	0	4	0	4	0	4	15.5	15.5	15.5	27.015	238	238;290;297;293;100	0	2.8157	0	15.5	0	5250500	4	EKAEELAAR;EQLAAVR;LPDGTSLTQTFR;QGQELSAAR	1719;1935;5329;6691	True;True;True;True	1815;2043;5605;7129	3218;3595;10252;12947	3735;4160;11953;15109	3735;4160;11953;15109					-1;-1;-1;-1;-1
A0A087WU03	A0A087WU03	1	1	1		HNRNPDL	tr|A0A087WU03|A0A087WU03_HUMAN Heterogeneous nuclear ribonucleoprotein D-like OS=Homo sapiens OX=9606 GN=HNRNPDL PE=1 SV=1	1	1	1	1	1	1	1	1	1	1	31.6	31.6	31.6	6.7215	57	57	0	16.852	31.6	31.6	17369000	17204000	12	MEDMNEYSNIEEFAEGSK	5787	TRUE	6096;6097	11063;11064;11065;11066;11067;11068	12853;12854;12855;12856;12857;12858;12859;12860;12861;12862;12863;12864	12854	17;18		1;4		-1
A0A087WU53;Q9H0U3	A0A087WU53;Q9H0U3	1;1	1;1	1;1	Magnesium transporter protein 1	MAGT1	tr|A0A087WU53|A0A087WU53_HUMAN Dolichyl-diphosphooligosaccharide--protein glycosyltransferase subunit MAGT1 OS=Homo sapiens OX=9606 GN=MAGT1 PE=1 SV=1;sp|Q9H0U3|MAGT1_HUMAN Magnesium transporter protein 1 OS=Homo sapiens OX=9606 GN=MAGT1 PE=1 SV=1	2	1	1	1	1	1	1	1	1	1	2.7	2.7	2.7	41.531	367	367;335	0.00088496	2.4489	2.7	2.7	220210	361390	2	RGDTYELQVR	6930	TRUE	7375	13357;13358	15582;15583	15583					-1;-1
A0A087WUC6;E9PI68;Q15005;E9PRB9;E9PL01;H0YE04	A0A087WUC6;E9PI68;Q15005;E9PRB9;E9PL01	3;3;3;2;2;1	3;3;3;2;2;1	3;3;3;2;2;1	Signal peptidase complex subunit 2	SPCS2	tr|A0A087WUC6|A0A087WUC6_HUMAN Signal peptidase complex subunit 2 OS=Homo sapiens OX=9606 GN=SPCS2 PE=1 SV=1;tr|E9PI68|E9PI68_HUMAN Signal peptidase complex subunit 2 OS=Homo sapiens OX=9606 GN=SPCS2 PE=1 SV=1;sp|Q15005|SPCS2_HUMAN Signal peptidase complex	6	3	3	3	1	2	1	2	1	2	17.2	17.2	17.2	25.09	227	227;257;226;87;157;166	0	3.0854	8.4	8.8	597070	1982400	4	FFDHSGTLVMDAYEPEISR;LHDSLAIER;YVENFGLIDGR	2224;4939;9460	True;True;True	2352;5194;10039	4113;9481;18100	4742;4743;11053;21088	4742;11053;21088	19		206		-1;-1;-1;-1;-1;-1
A0A0G2JNN3;C9JMY0;A0A087WUE4;Q96PV6	A0A0G2JNN3;C9JMY0;A0A087WUE4;Q96PV6	1;1;1;1	1;1;1;1	1;1;1;1	Leukocyte receptor cluster member 8	LENG8	tr|A0A0G2JNN3|A0A0G2JNN3_HUMAN Leukocyte receptor cluster member 8 (Fragment) OS=Homo sapiens OX=9606 GN=LENG8 PE=1 SV=1;tr|C9JMY0|C9JMY0_HUMAN Leukocyte receptor cluster member 8 OS=Homo sapiens OX=9606 GN=LENG8 PE=1 SV=2;tr|A0A087WUE4|A0A087WUE4_HUMAN Le	4	1	1	1	0	1	0	1	0	1	1.5	1.5	1.5	79.376	726	726;837;874;800	0.006156	1.1035	0	1.5	0	100670	1	MAALECEDPER	5740	TRUE	6033	10942	12720	12720	20		347		-1;-1;-1;-1
A0A087WUK2;O14979	A0A087WUK2;O14979	16;16	14;14	14;14	Heterogeneous nuclear ribonucleoprotein D-like	HNRNPDL	tr|A0A087WUK2|A0A087WUK2_HUMAN Heterogeneous nuclear ribonucleoprotein D-like OS=Homo sapiens OX=9606 GN=HNRNPDL PE=1 SV=1;sp|O14979|HNRDL_HUMAN Heterogeneous nuclear ribonucleoprotein D-like OS=Homo sapiens OX=9606 GN=HNRNPDL PE=1 SV=3	2	16	14	14	14	13	13	12	13	12	31.4	28.7	28.7	40.04	363	363;420	0	90.247	30.9	27.3	126220000	64611000	47	DLTEYLSR;EYFGAFGEIENIELPMDTK;GFCFITYTDEEPVK;GFCFITYTDEEPVKK;GFGFVLFK;HVTAQQPSR;KDLTEYLSR;KVFVGGLSPDTSEEQIK;MFIGGLSWDTSK;MFIGGLSWDTSKK;QLAPLLPSLAPSSAR;RGFCFITYTDEEPVK;RGFCFITYTDEEPVKK;SRGFGFVLFK;TDPVTGR;VFVGGLSPDTSEEQIK	1157;2109;2689;2690;2701;3470;4233;4494;5818;5819;6742;6937;6938;7533;7781;8507	True;True;True;True;False;True;True;True;True;True;True;True;True;False;True;True	1224;2226;2835;2836;2847;3653;4457;4733;6134;6135;6136;6137;7181;7382;7383;8013;8271;9031	2138;2139;3884;3885;5123;5124;5125;5126;5127;5152;6692;6693;8124;8125;8689;8690;8691;8692;11129;11130;11131;11132;11133;11134;11135;11136;11137;13036;13381;13382;13383;13384;13385;13386;13387;13388;14573;15016;15017;16367;16368;16369	2479;2480;2481;4493;4494;6024;6025;6026;6027;6028;6029;6065;7851;7852;9511;9512;10145;10146;10147;10148;12940;12941;12942;12943;12944;12945;12946;12947;12948;12949;15211;15608;15609;15610;15611;15612;15613;15614;15615;17031;17570;17571;17572;17573;19134;19135;19136;19137;19138	2481;4493;6025;6029;6065;7852;9511;10146;12943;12946;15211;15609;15615;17031;17572;19134	21;22		150;266		-1;-1
H0YJW7;A0A087WUN7;H0YJ40;G3V4X6;G3V2S9;Q9GZT3;H0YJ07;H0YJU7	H0YJW7;A0A087WUN7;H0YJ40;G3V4X6;G3V2S9;Q9GZT3;H0YJ07;H0YJU7	2;2;2;2;2;2;1;1	2;2;2;2;2;2;1;1	2;2;2;2;2;2;1;1	SRA stem-loop-interacting RNA-binding protein, mitochondrial	SLIRP	tr|H0YJW7|H0YJW7_HUMAN SRA stem-loop-interacting RNA-binding protein, mitochondrial (Fragment) OS=Homo sapiens OX=9606 GN=SLIRP PE=1 SV=1;tr|A0A087WUN7|A0A087WUN7_HUMAN SRA stem-loop-interacting RNA-binding protein, mitochondrial OS=Homo sapiens OX=9606 GN	8	2	2	2	1	2	1	2	1	2	31.6	31.6	31.6	8.6918	76	76;92;96;98;124;109;56;72	0	3.0293	13.2	31.6	655270	3482200	3	EHFAQFGHVR;NALQQENHIIDGVK	1660;6045	True;True	1755;6444	3107;3108;11686	3608;3609;13602	3609;13602					-1;-1;-1;-1;-1;-1;-1;-1
A0A087WUT6;O60841	A0A087WUT6;O60841	6;6	6;6	6;6	Eukaryotic translation initiation factor 5B	EIF5B	tr|A0A087WUT6|A0A087WUT6_HUMAN Eukaryotic translation initiation factor 5B OS=Homo sapiens OX=9606 GN=EIF5B PE=1 SV=1;sp|O60841|IF2P_HUMAN Eukaryotic translation initiation factor 5B OS=Homo sapiens OX=9606 GN=EIF5B PE=1 SV=4	2	6	6	6	4	6	4	6	4	6	6.7	6.7	6.7	138.68	1220	1220;1220	0	18.042	4.3	6.7	103180	869490	11	HFEATDILVSK;HIAVFPCK;HKEVEAAQGVK;IPGMLIIDTPGHESFSNLR;NKPGPNIESGNEDDDASFK;VTVDTGVIPASEEK	3247;3300;3318;3952;6201;9015	True;True;True;True;True;True	3419;3473;3492;4166;6609;9567	6246;6247;6343;6344;6376;7607;12014;12015;17295;17296	7340;7341;7453;7454;7490;8913;14010;14011;20159;20160;20161	7341;7453;7490;8913;14010;20160	23		698		-1;-1
A0A087X263;A0A087WUY6;Q9H6Y5	A0A087X263;A0A087WUY6;Q9H6Y5	1;1;1	1;1;1	1;1;1	PDZ domain-containing protein MAGIX	MAGIX	tr|A0A087X263|A0A087X263_HUMAN PDZ domain-containing protein MAGIX OS=Homo sapiens OX=9606 GN=MAGIX PE=1 SV=1;tr|A0A087WUY6|A0A087WUY6_HUMAN PDZ domain-containing protein MAGIX OS=Homo sapiens OX=9606 GN=MAGIX PE=1 SV=1;sp|Q9H6Y5|MAGIX_HUMAN PDZ domain-con	3	1	1	1	1	0	1	0	1	0	5.9	5.9	5.9	26.729	253	253;258;334	1	-2	5.9	0	0	0	0	MEPRTGDAADPRGSR	5804	TRUE	6117	11099	12898	12898		4		14	-1;-1;-1
A0A087WV98;Q86V71	A0A087WV98;Q86V71	1;1	1;1	1;1	Zinc finger protein 429	ZNF429	tr|A0A087WV98|A0A087WV98_HUMAN Zinc finger protein 429 OS=Homo sapiens OX=9606 GN=ZNF429 PE=4 SV=1;sp|Q86V71|ZN429_HUMAN Zinc finger protein 429 OS=Homo sapiens OX=9606 GN=ZNF429 PE=2 SV=2	2	1	1	1	0	1	0	1	0	1	4.1	4.1	4.1	67.995	585	585;674	1	-2	0	4.1	0	0	0	AFNRSSRLTQHK	251	TRUE	263	451	523	523		5;6		518;519	-1;-1
A0A7I2V5J4;A0A087WVC4;A0A0A0MS54;P22694;P17612	A0A7I2V5J4;A0A087WVC4;A0A0A0MS54;P22694;P17612	1;1;1;1;1	1;1;1;1;1	1;1;1;1;1	cAMP-dependent protein kinase catalytic subunit beta;cAMP-dependent protein kinase catalytic subunit alpha	PRKACB;PRKACA	tr|A0A7I2V5J4|A0A7I2V5J4_HUMAN cAMP-dependent protein kinase OS=Homo sapiens OX=9606 GN=PRKACA PE=1 SV=1;tr|A0A087WVC4|A0A087WVC4_HUMAN cAMP-dependent protein kinase OS=Homo sapiens OX=9606 GN=PRKACB PE=1 SV=1;tr|A0A0A0MS54|A0A0A0MS54_HUMAN cAMP-dependent	5	1	1	1	1	0	1	0	1	0	3.1	3.1	3.1	34.224	293	293;338;357;351;351	0.0082487	0.83473	3.1	0	355820	0	1	NLLQVDLTK	6236	TRUE	6644	12075	14078	14078					-1;-1;-1;-1;-1
E9PI38;E9PQS6;E9PKV4;A0A087WVP0;Q2TAM5;E9PKH5;A0A087X0W8;Q04206	E9PI38;E9PQS6;E9PKV4;A0A087WVP0;Q2TAM5;E9PKH5;A0A087X0W8;Q04206	1;1;1;1;1;1;1;1	1;1;1;1;1;1;1;1	1;1;1;1;1;1;1;1	Transcription factor p65	RELA	tr|E9PI38|E9PI38_HUMAN Transcription factor p65 (Fragment) OS=Homo sapiens OX=9606 GN=RELA PE=1 SV=1;tr|E9PQS6|E9PQS6_HUMAN Transcription factor p65 (Fragment) OS=Homo sapiens OX=9606 GN=RELA PE=1 SV=1;tr|E9PKV4|E9PKV4_HUMAN Transcription factor p65 OS=Hom	8	1	1	1	0	1	0	1	0	1	7	7	7	20.838	185	185;208;237;246;377;418;448;551	0.004158	1.1723	0	7	0	637050	1	LPPVLSHPIFDNR	5366	TRUE	5642	10305	12009	12009					-1;-1;-1;-1;-1;-1;-1;-1
A0A087WVQ6;Q00610;J3KS13;A0A087WX41;P53675;J3KSQ2;K7EJJ5;J3QL20;J3KRF5;F5H5N6	A0A087WVQ6;Q00610	37;37;11;9;9;3;3;2;2;1	37;37;11;9;9;3;3;2;2;1	37;37;11;9;9;3;3;2;2;1	Clathrin heavy chain;Clathrin heavy chain 1	CLTC	tr|A0A087WVQ6|A0A087WVQ6_HUMAN Clathrin heavy chain OS=Homo sapiens OX=9606 GN=CLTC PE=1 SV=1;sp|Q00610|CLH1_HUMAN Clathrin heavy chain 1 OS=Homo sapiens OX=9606 GN=CLTC PE=1 SV=5	10	37	37	37	13	36	13	36	13	36	25.7	25.7	25.7	192.06	1679	1679;1675;612;1260;1640;122;222;97;131;169	0	182.81	11.4	25.3	742690	6368700	62	AHIAQLCEK;ALEHFTDLYDIK;DAMQYASESK;EDKLECSEELGDLVK;ESNCYDPER;EVCFACVDGK;FNALFAQGNYSEAAK;GQFSTDELVAEVEK;GQFSTDELVAEVEKR;HDVVFLITK;HELIEFR;HSSLAGCQIINYR;IHEGCEEPATHNALAK;ISGETIFVTAPHEATAGIIGVNR;IVLDNSVFSEHR;IYIDSNNNPER;KFNALFAQGNYSEAAK;KVSQPIEGHAASFAQFK;LAELEEFINGPNNAHIQQVGDR;LASTLVHLGEYQAAVDGAR;LHIIEVGTPPTGNQPFPK;LLLPWLEAR;LLYNNVSNFGR;NNLAGAEELFAR;NNRPSEGPLQTR;PVLQQGR;RDPHLACVAYER;RPISADSAIMNPASK;T…	322;409;922;1501;1991;2047;2383;3005;3006;3220;3231;3434;3718;4036;4135;4168;4279;4510;4569;4629;4947;5169;5239;6289;6293;6594;6904;6994;8022;8325;8389;8523;8610;8783;8938;9043;9308	True;True;True;True;True;True;True;True;True;True;True;True;True;True;True;True;True;True;True;True;True;True;True;True;True;True;True;True;True;True;True;True;True;True;True;True;True	341;435;975;1590;2102;2161;2519;3166;3167;3390;3403;3615;3915;4251;4355;4389;4508;4749;4810;4871;5203;5433;5506;6708;6712;7030;7347;7444;8523;8840;8905;9047;9142;9326;9486;9597;9880	591;760;1683;2788;2789;2790;3694;3793;4391;5785;5786;5787;6193;6194;6220;6619;6620;7161;7162;7163;7745;7746;7747;7930;7986;7987;8217;8721;8821;8822;8913;8914;9495;9496;9943;9944;10065;12202;12212;12213;12214;12763;13317;13535;13536;15452;16031;16157;16158;16159;16393;16582;16583;16894;17161;17162;17163;17348;17349;17828	680;886;1966;1967;3224;3225;3226;3227;4272;4392;5060;6819;6820;6821;7281;7282;7313;7771;7772;8411;8412;8413;8414;9078;9079;9080;9293;9352;9353;9609;10179;10301;10302;10404;10405;11068;11069;11603;11604;11740;14260;14279;14280;14281;14905;15537;15791;15792;18075;18742;18894;18895;18896;19164;19365;19366;19710;20008;20009;20010;20216;20217;20780	680;886;1967;3225;4272;4392;5060;6819;6821;7281;7313;7772;8411;9080;9293;9352;9609;10179;10302;10405;11069;11603;11740;14260;14280;14905;15537;15792;18075;18742;18894;19164;19365;19710;20009;20217;20780	24;25;26;27;28		55;73;185;1045;1542		-1;-1;-1;-1;-1;-1;-1;-1;-1;-1
A0A7I2V659;A0A087WVQ9;Q5VTE0;P68104;A0A7I2V5N4;A0A7I2V3H3;A0A087WV01;A0A2U3TZH3;Q05639;A0A2R8Y488;A6PW80;Q5JR01;A0A2R8Y660;A0A6Q8PFK6;A0A2R8YDN5	A0A7I2V659;A0A087WVQ9;Q5VTE0;P68104;A0A7I2V5N4;A0A7I2V3H3;A0A087WV01	14;14;14;14;12;11;10;6;6;4;3;3;3;2;2	14;14;14;14;12;11;10;6;6;4;3;3;3;2;2	14;14;14;14;12;11;10;6;6;4;3;3;3;2;2	Putative elongation factor 1-alpha-like 3;Elongation factor 1-alpha 1;Elongation factor 1-alpha	EEF1A1;EEF1A1P5	tr|A0A7I2V659|A0A7I2V659_HUMAN Elongation factor 1-alpha OS=Homo sapiens OX=9606 GN=EEF1A1 PE=1 SV=1;tr|A0A087WVQ9|A0A087WVQ9_HUMAN Elongation factor 1-alpha OS=Homo sapiens OX=9606 GN=EEF1A1 PE=1 SV=2;sp|Q5VTE0|EF1A3_HUMAN Putative elongation factor 1-alp	15	14	14	14	12	14	12	14	12	14	36.4	36.4	36.4	49.824	459	459;459;462;462;433;376;426;496;463;173;106;145;152;59;106	0	111.98	34	36.4	80762000	203380000	71	DGNASGTTLLEALDCILPPTRPTDK;DGNASGTTLLEALDCILPPTRPTDKPLR;EHALLAYTLGVK;IGGIGTVPVGR;LPLQDVYK;MDSTEPPYSQK;PMCVESFSDYPPLGR;QLIVGVNK;SGDAAIVDMVPGK;SGDAAIVDMVPGKPMCVESFSDYPPLGR;STTTGHLIYK;THINIVVIGHVDSGK;VETGVLKPGMVVTFAPVNVTTEVK;YYVTIIDAPGHR	1006;1007;1656;3680;5357;5782;6554;6756;7223;7224;7625;7907;8462;9485	True;True;True;True;True;True;True;True;True;True;True;True;True;True	1065;1066;1751;3877;5633;6089;6987;7195;7690;7691;7692;8108;8403;8984;8985;10064	1846;1847;1848;1849;1850;1851;3098;3099;3100;3101;7099;7100;10293;10294;11052;12699;13063;13064;13963;13964;13965;13966;13967;13968;14735;14736;15236;15237;15238;15239;15240;15241;15242;15243;16282;16283;16284;16285;16286;16287;16288;16289;18135;18136;18137;18138	2160;2161;2162;2163;2164;2165;3595;3596;3597;3598;3599;3600;3601;3602;8338;8339;8340;8341;11996;11997;11998;12842;14836;15243;15244;16294;16295;16296;16297;16298;16299;16300;16301;16302;16303;16304;16305;16306;16307;16308;16309;16310;17230;17231;17821;17822;17823;17824;17825;17826;17827;17828;17829;19039;19040;19041;19042;19043;19044;19045;19046;19047;19048;19049;21125;21126;21127;21128;21129;211…	2161;2164;3595;8338;11996;12842;14836;15244;16294;16298;17230;17823;19047;21125	29;30;31;32		152;273;401;407		-1;-1;-1;-1;-1;-1;-1;-1;-1;-1;-1;-1;-1;-1;-1
E9PRV3;A0A087WVY5;Q96MR6	E9PRV3;A0A087WVY5;Q96MR6	1;1;1	1;1;1	1;1;1	Cilia- and flagella-associated protein 57	CFAP57	tr|E9PRV3|E9PRV3_HUMAN Cilia- and flagella-associated protein 57 (Fragment) OS=Homo sapiens OX=9606 GN=CFAP57 PE=1 SV=1;tr|A0A087WVY5|A0A087WVY5_HUMAN Cilia- and flagella-associated protein 57 OS=Homo sapiens OX=9606 GN=CFAP57 PE=1 SV=1;sp|Q96MR6|CFA57_HUM	3	1	1	1	0	1	0	1	0	1	7.2	7.2	7.2	19.124	166	166;1283;1250	0.0084912	0.95099	0	7.2	0	0	0	RYLAISETVQEK	7042	TRUE	7495	13621	15894	15894		7;250;279		71;75;77	-1;-1;-1
A0A087WVZ9;P19388;A0A087WWX0;A0A0A0MQR7;A0A087WVN5;K7EQN2;K7EJ87	A0A087WVZ9;P19388;A0A087WWX0;A0A0A0MQR7	6;6;5;5;2;1;1	6;6;5;5;2;1;1	6;6;5;5;2;1;1	DNA-directed RNA polymerases I, II, and III subunit RPABC1	POLR2E	tr|A0A087WVZ9|A0A087WVZ9_HUMAN DNA-directed RNA polymerase II subunit E OS=Homo sapiens OX=9606 GN=POLR2E PE=1 SV=1;sp|P19388|RPAB1_HUMAN DNA-directed RNA polymerases I, II, and III subunit RPABC1 OS=Homo sapiens OX=9606 GN=POLR2E PE=1 SV=4;tr|A0A087WWX0|A	7	6	6	6	6	3	6	3	6	3	32.1	32.1	32.1	21.459	184	184;210;134;204;83;51;68	0	6.2514	32.1	14.1	5135300	4004800	9	ALIVVQQGMTPSAK;EEVTELLAR;IIRPSETAGR;IQAGDPVAR;MDDEEETYR;MQEENITR	434;1576;3779;3968;5765;5953	True;True;True;True;True;True	462;1668;3981;4182;6069;6328;6329	800;2950;2951;7291;7630;11019;11020;11501;11502	927;3409;3410;8561;8937;12804;12805;13371;13372;13373	927;3410;8561;8937;12804;13373	33;34		1;94		-1;-1;-1;-1;-1;-1;-1
A0A7I2YQI9;A0A7I2V4X0;A0A7I2V2K8;A0A7P0MW50;A0A7I2YQY1;A0A7I2V262;A0A087WW66;A0A7I2V5C8;A0A7I2V523;Q99460;H7BZR6;C9J9M4;A0A7I2V4A5;A0A7I2V491;A0A7I2V641;A0A7I2V479	A0A7I2YQI9;A0A7I2V4X0;A0A7I2V2K8;A0A7P0MW50;A0A7I2YQY1;A0A7I2V262;A0A087WW66;A0A7I2V5C8;A0A7I2V523;Q99460;H7BZR6;C9J9M4;A0A7I2V4A5;A0A7I2V491;A0A7I2V641;A0A7I2V479	2;2;2;2;2;2;2;2;2;2;1;1;1;1;1;1	2;2;2;2;2;2;2;2;2;2;1;1;1;1;1;1	2;2;2;2;2;2;2;2;2;2;1;1;1;1;1;1	26S proteasome non-ATPase regulatory subunit 1	PSMD1	tr|A0A7I2YQI9|A0A7I2YQI9_HUMAN 26S proteasome non-ATPase regulatory subunit 1 OS=Homo sapiens OX=9606 GN=PSMD1 PE=1 SV=1;tr|A0A7I2V4X0|A0A7I2V4X0_HUMAN 26S proteasome non-ATPase regulatory subunit 1 OS=Homo sapiens OX=9606 GN=PSMD1 PE=1 SV=1;tr|A0A7I2V2K8|	16	2	2	2	1	1	1	1	1	1	4.8	4.8	4.8	78.184	710	710;806;892;893;909;909;914;923;924;953;163;203;358;608;817;893	0	4.02	3	1.8	276470	87141	2	QCVENADLPEGEK;TPEQCPSVVSLLSESYNPHVR	6640;8076	True;True	7077;8578	12849;15559	15000;18205	15000;18205					-1;-1;-1;-1;-1;-1;-1;-1;-1;-1;-1;-1;-1;-1;-1;-1
E9PJ21;A0A087WWI4;K7EQK2;A0A087X054;A0A494C039;Q9Y4L1	E9PJ21;A0A087WWI4;K7EQK2;A0A087X054;A0A494C039;Q9Y4L1	1;1;1;1;1;1	1;1;1;1;1;1	1;1;1;1;1;1	Hypoxia up-regulated protein 1	HYOU1	tr|E9PJ21|E9PJ21_HUMAN Hypoxia up-regulated protein 1 (Fragment) OS=Homo sapiens OX=9606 GN=HYOU1 PE=1 SV=1;tr|A0A087WWI4|A0A087WWI4_HUMAN Hypoxia up-regulated protein 1 OS=Homo sapiens OX=9606 GN=HYOU1 PE=1 SV=1;tr|K7EQK2|K7EQK2_HUMAN Hypoxia up-regulated	6	1	1	1	0	1	0	1	0	1	1.8	1.8	1.8	72.976	656	656;677;678;937;1000;999	0.00083612	2.0702	0	1.8	0	149440	1	EVEEEPGIHSLK	2055	TRUE	2171	3807	4410	4410					-1;-1;-1;-1;-1;-1
A0A087WWN7;Q9NRL2	A0A087WWN7;Q9NRL2	2;2	2;2	2;2	Bromodomain adjacent to zinc finger domain protein 1A	BAZ1A	tr|A0A087WWN7|A0A087WWN7_HUMAN Bromodomain adjacent to zinc finger domain protein 1A (Fragment) OS=Homo sapiens OX=9606 GN=BAZ1A PE=1 SV=1;sp|Q9NRL2|BAZ1A_HUMAN Bromodomain adjacent to zinc finger domain protein 1A OS=Homo sapiens OX=9606 GN=BAZ1A PE=1 SV=	2	2	2	2	2	0	2	0	2	0	12.4	12.4	12.4	24.986	218	218;1556	0.0015163	1.5593	12.4	0	929630	0	3	DFIEDYVDILR;LHILASGADVTSANAK	979;4948	True;True	1036;5204	1788;9497;9498	2095;11070;11071	2095;11070					-1;-1
A0A494C001;A0A499FJY3;A0A087WWP4;Q96T37	A0A494C001;A0A499FJY3;A0A087WWP4;Q96T37	9;9;9;9	9;9;9;9	9;9;9;9	Putative RNA-binding protein 15	RBM15	tr|A0A494C001|A0A494C001_HUMAN RNA-binding protein 15 OS=Homo sapiens OX=9606 GN=RBM15 PE=1 SV=2;tr|A0A499FJY3|A0A499FJY3_HUMAN RNA-binding protein 15 OS=Homo sapiens OX=9606 GN=RBM15 PE=1 SV=1;tr|A0A087WWP4|A0A087WWP4_HUMAN RNA-binding protein 15 OS=Homo	4	9	9	9	4	8	4	8	4	8	13.4	13.4	13.4	98.013	896	896;925;933;977	0	17.215	5.9	11.5	395840	957000	11	IEAVYVSR;ISHLSGSGSGDER;QDGGTAPVASASPK;SSGAASSAPGGGDGAEYK;SSSSSAASDTATSTQRPLR;TAATSVPAYEPLDSLDR;TTAPTEGKSPLKK;VAFVNFR;VGAGAGAAPFR	3588;4039;6644;7549;7581;7710;8154;8307;8513	True;True;True;True;True;True;True;True;True	3778;4254;7081;8029;8062;8196;8659;8820;9037	6905;7756;12855;14597;14598;14653;14880;15699;16001;16002;16379;16380	8107;9091;15006;17058;17059;17132;17401;18363;18709;18710;19149;19150	8107;9091;15006;17058;17132;17401;18363;18709;19149		251		693	-1;-1;-1;-1
I3L2Z5;A0A087WWR2;P56270;H3BQI4;H3BQS2;I3L411;I3L4Y2;H3BPU3;I3L0M3;Q9HBE1	I3L2Z5;A0A087WWR2;P56270;H3BQI4;H3BQS2	7;7;7;5;4;2;2;2;2;1	7;7;7;5;4;2;2;2;2;1	6;6;6;5;4;2;2;2;2;0	Myc-associated zinc finger protein	MAZ	tr|I3L2Z5|I3L2Z5_HUMAN Myc-associated zinc finger protein (Fragment) OS=Homo sapiens OX=9606 GN=MAZ PE=1 SV=1;tr|A0A087WWR2|A0A087WWR2_HUMAN Myc-associated zinc finger protein OS=Homo sapiens OX=9606 GN=MAZ PE=1 SV=1;sp|P56270|MAZ_HUMAN Myc-associated zinc	10	7	7	6	6	4	6	4	5	3	40.6	40.6	37.1	22.187	202	202;252;477;196;152;53;78;78;94;687	0	19.708	35.6	24.3	2486700	2133600	15	CEAAFATK;DVYHLNR;LSHSDEKPYQCPVCQQR;MLSSAYISDHMK;QVHSTERPFK;SFSRPDHLNSHVR;VHSQGPHHVCELCNK	826;1341;5521;5920;6862;7209;8573	True;True;True;True;True;True;True	876;1421;5806;6284;7303;7675;9101	1516;2469;2470;10563;10564;10565;10566;11417;13249;13934;13935;16501;16502;16503;16504	1769;2855;2856;12289;12290;12291;12292;13275;15463;15464;16258;16259;19276;19277;19278;19279	1769;2855;12291;13275;15463;16258;19276	35;36		150;160		-1;-1;-1;-1;-1;-1;-1;-1;-1;-1
A0A087WWT1;P21912	A0A087WWT1;P21912	1;1	1;1	1;1	Succinate dehydrogenase [ubiquinone] iron-sulfur subunit, mitochondrial	SDHB	tr|A0A087WWT1|A0A087WWT1_HUMAN Succinate dehydrogenase [ubiquinone] iron-sulfur subunit, mitochondrial (Fragment) OS=Homo sapiens OX=9606 GN=SDHB PE=1 SV=1;sp|P21912|SDHB_HUMAN Succinate dehydrogenase [ubiquinone] iron-sulfur subunit, mitochondrial OS=Homo	2	1	1	1	0	1	0	1	0	1	8	8	8	22.742	200	200;280	0	2.6094	0	8	0	566770	1	AGDKPHMQTYEVDLNK	269	TRUE	283	493	569	569	37		44		-1;-1
A0A087WWT4;A0A087X235;Q9H1Z9	A0A087WWT4;A0A087X235;Q9H1Z9	1;1;1	1;1;1	1;1;1	Tetraspanin;Tetraspanin-10	TSPAN10	tr|A0A087WWT4|A0A087WWT4_HUMAN Tetraspanin-10 OS=Homo sapiens OX=9606 GN=TSPAN10 PE=1 SV=1;tr|A0A087X235|A0A087X235_HUMAN Tetraspanin-10 OS=Homo sapiens OX=9606 GN=TSPAN10 PE=1 SV=1;sp|Q9H1Z9|TSN10_HUMAN Tetraspanin-10 OS=Homo sapiens OX=9606 GN=TSPAN10 PE	3	1	1	1	0	1	0	1	0	1	2	2	2	40.816	393	393;355;355	0.0021661	1.3136	0	2	0	1208300	1	LLGALAAR	5132	TRUE	5394	9877	11523	11523					-1;-1;-1
A0A494C0G0;D6R904;A0A087WWU8	A0A494C0G0;D6R904;A0A087WWU8	1;1;1	1;1;1	1;1;1		TPM3	tr|A0A494C0G0|A0A494C0G0_HUMAN Tropomyosin alpha-3 chain (Fragment) OS=Homo sapiens OX=9606 GN=TPM3 PE=1 SV=1;tr|D6R904|D6R904_HUMAN Tropomyosin alpha-3 chain OS=Homo sapiens OX=9606 GN=TPM3 PE=1 SV=1;tr|A0A087WWU8|A0A087WWU8_HUMAN Tropomyosin alpha-3 chai	3	1	1	1	0	1	0	1	0	1	13.8	13.8	13.8	9.7506	87	87;95;227	0.0008058	1.874	0	13.8	0	852380	1	EQAEAEVASLNR	1919	TRUE	2027	3566	4126	4126					-1;-1;-1
A0A087WX35;Q8N5Z5;H0Y731;H7C323	A0A087WX35;Q8N5Z5;H0Y731	7;7;5;3	7;7;5;3	7;7;5;3	BTB/POZ domain-containing protein KCTD17	KCTD17	tr|A0A087WX35|A0A087WX35_HUMAN BTB/POZ domain-containing protein KCTD17 OS=Homo sapiens OX=9606 GN=KCTD17 PE=1 SV=1;sp|Q8N5Z5|KCD17_HUMAN BTB/POZ domain-containing protein KCTD17 OS=Homo sapiens OX=9606 GN=KCTD17 PE=1 SV=3;tr|H0Y731|H0Y731_HUMAN BTB/POZ do	4	7	7	7	5	6	5	6	5	6	50.9	50.9	50.9	24.772	220	220;321;180;104	0	35.527	34.5	45	5849600	7957900	13	DYTVTQVPPK;ELHSTPNGLSSESSR;LCQGEELQSDRDETGAYLIDR;LCQGEELQSDRDETGAYLIDRDPTYFGPILNFLR;LNVGGTVFLTTR;LVLDKDMAEEGVLEEAEFYNIGPLIR;MEAGEAAPPAGAGGR	1373;1795;4666;4667;5319;5660;5785	True;True;True;True;True;True;True	1456;1894;4910;4911;5593;5951;6093;6094	2534;2535;3352;3353;8988;8989;8990;10230;10231;10803;11058;11059;11060;11061	2935;2936;3892;3893;10491;10492;10493;11926;11927;12559;12848;12849;12850;12851	2935;3892;10492;10493;11926;12559;12849	38;39		10;103		-1;-1;-1;-1
O95299;E7ESZ7;A0A087WXC5;A0A7I2V594;A0A7I2V458;A0A7I2V4N8;A0A7I2V2N6;H7C2X4;H7C1Y7;A0A7I2V5B2;A0A7I2V5U7;A0A7I2V419;A0A7I2V2X3;A0A7I2V2W9;A0A7I2YQU0;A0A7I2V438;A0A7I2V3H5;A0A7I2V5L0;A0A7I2V327;A0A7I2V2F6;Q8N1B9;C9J6X0;A0A7I2V3D4;A0A7I2V2I6;A0A7I2V2J5	O95299;E7ESZ7;A0A087WXC5;A0A7I2V594;A0A7I2V458;A0A7I2V4N8;A0A7I2V2N6;H7C2X4;H7C1Y7;A0A7I2V5B2;A0A7I2V5U7;A0A7I2V419;A0A7I2V2X3;A0A7I2V2W9;A0A7I2YQU0;A0A7I2V438;A0A7I2V3H5;A0A7I2V5L0;A0A7I2V327;A0A7I2V2F6	5;5;5;5;4;4;4;4;4;4;4;4;4;4;4;4;4;4;4;3;2;2;2;2;1	5;5;5;5;4;4;4;4;4;4;4;4;4;4;4;4;4;4;4;3;2;2;2;2;1	5;5;5;5;4;4;4;4;4;4;4;4;4;4;4;4;4;4;4;3;2;2;2;2;1	NADH dehydrogenase [ubiquinone] 1 alpha subcomplex subunit 10, mitochondrial	NDUFA10	sp|O95299|NDUAA_HUMAN NADH dehydrogenase [ubiquinone] 1 alpha subcomplex subunit 10, mitochondrial OS=Homo sapiens OX=9606 GN=NDUFA10 PE=1 SV=1;tr|E7ESZ7|E7ESZ7_HUMAN NADH dehydrogenase [ubiquinone] 1 alpha subcomplex subunit 10, mitochondrial OS=Homo sapi	25	5	5	5	2	5	2	5	2	5	20	20	20	40.75	355	355;390;371;354;339;388;384;375;362;361;358;345;344;335;321;317;297;297;393;236;201;244;203;202;98	0	16.992	7.3	20	693390	3139800	8	ITSAYLQDIENAYK;KQCVDHYNEVK;LLQYSDALEHLLTTGQGVVLER;VITVDGNICTGK;YSPGYNTEVGDK	4102;4447;5201;8627;9428	True;True;True;True;True	4321;4682;5467;9160;10007	7871;7872;8559;10002;16614;18044;18045	9228;9229;9230;9231;9999;11672;19400;21024;21025	9228;9999;11672;19400;21024					-1;-1;-1;-1;-1;-1;-1;-1;-1;-1;-1;-1;-1;-1;-1;-1;-1;-1;-1;-1;-1;-1;-1;-1;-1
A0A087WXI3;R9WNI0;A8MQB8;G3V0J0;Q06787;A0A087WWR6;A0A087WY29;Q8IXW7	A0A087WXI3;R9WNI0;A8MQB8;G3V0J0;Q06787;A0A087WWR6;A0A087WY29;Q8IXW7	2;2;2;2;2;1;1;1	1;1;1;1;1;0;0;0	1;1;1;1;1;0;0;0	Fragile X mental retardation protein 1	FMR1	tr|A0A087WXI3|A0A087WXI3_HUMAN Synaptic functional regulator FMR1 OS=Homo sapiens OX=9606 GN=FMR1 PE=1 SV=1;tr|R9WNI0|R9WNI0_HUMAN Synaptic functional regulator FMR1 OS=Homo sapiens OX=9606 GN=FMR1 PE=1 SV=1;tr|A8MQB8|A8MQB8_HUMAN Synaptic functional regul	8	2	1	1	1	2	0	1	0	1	6.4	1.9	1.9	47.897	419	419;544;582;592;632;102;252;297	1	-2	4.5	6.4	0	393210	1	EDLMGLAIGTHGANIQQAR;LIQEIVDK	1502;5018	False;True	1591;5277	2791;2792;9623	3228;3229;11212	3229;11212	40		230		-1;-1;-1;-1;-1;-1;-1;-1
A0A087WXM6;J3QQT2;J3KRX5;A0A0A6YYL6;P18621;J3QLC8;A0A0A0MRF8;J3KRB3;A0A087WWH0;J3QS96;A0A087WY81;J3KSJ0	A0A087WXM6;J3QQT2;J3KRX5;A0A0A6YYL6;P18621;J3QLC8;A0A0A0MRF8;J3KRB3;A0A087WWH0;J3QS96	9;9;9;9;9;8;8;6;6;6;4;1	9;9;9;9;9;8;8;6;6;6;4;1	9;9;9;9;9;8;8;6;6;6;4;1	60S ribosomal protein L17	RPL17;RPL17-C18orf32	tr|A0A087WXM6|A0A087WXM6_HUMAN 60S ribosomal protein L17 (Fragment) OS=Homo sapiens OX=9606 GN=RPL17 PE=1 SV=1;tr|J3QQT2|J3QQT2_HUMAN 60S ribosomal protein L17 (Fragment) OS=Homo sapiens OX=9606 GN=RPL17 PE=1 SV=1;tr|J3KRX5|J3KRX5_HUMAN 60S ribosomal prote	12	9	9	9	9	8	9	8	9	8	51.5	51.5	51.5	19.586	169	169;171;174;228;184;174;190;129;131;138;97;56	0	116.99	51.5	50.9	99854000	98914000	40	EQIVPKPEEEVAQK;EQIVPKPEEEVAQKK;GLDVDSLVIEHIQVNK;INPYMSSPCHIEMILTEK;KSAEFLLHMLK;NAESNAELK;QWGWTQGR;SAEFLLHMLK;YSLDPENPTK	1932;1933;2876;3935;4462;6035;6877;7055;9426	True;True;True;True;True;True;True;True;True	2040;2041;3034;4147;4148;4698;6433;7319;7509;7510;10005	3586;3587;3588;3589;3590;3591;3592;5558;5559;5560;5561;7580;7581;7582;7583;8594;8595;11669;11670;13273;13274;13648;13649;13650;13651;13652;13653;13654;18040;18041	4148;4149;4150;4151;4152;4153;4154;4155;4156;4157;6547;6548;6549;6550;6551;6552;8879;8880;8881;8882;8883;8884;8885;8886;10037;10038;13583;13584;13585;15492;15493;15925;15926;15927;15928;15929;15930;15931;21019;21020;21021	4150;4156;6551;8881;10037;13585;15492;15927;21020	41;42;43		94;140;148		-1;-1;-1;-1;-1;-1;-1;-1;-1;-1;-1;-1
A0A087WXU2;Q9P227	A0A087WXU2;Q9P227	1;1	1;1	1;1	Rho GTPase-activating protein 23	ARHGAP23	tr|A0A087WXU2|A0A087WXU2_HUMAN Rho GTPase-activating protein 23 (Fragment) OS=Homo sapiens OX=9606 GN=ARHGAP23 PE=1 SV=1;sp|Q9P227|RHG23_HUMAN Rho GTPase-activating protein 23 OS=Homo sapiens OX=9606 GN=ARHGAP23 PE=1 SV=2	2	1	1	1	1	0	1	0	1	0	5.5	5.5	5.5	17.796	163	163;1491	1	-2	5.5	0	0	0	0	KVSHSSGPK	4509	TRUE	4748	8720	10178	10178		8;9		67;70	-1;-1
H0YFY6;A0A087WY61;Q14980	H0YFY6;A0A087WY61;Q14980	1;1;1	1;1;1	1;1;1	Nuclear mitotic apparatus protein 1	NUMA1	tr|H0YFY6|H0YFY6_HUMAN Nuclear mitotic apparatus protein 1 (Fragment) OS=Homo sapiens OX=9606 GN=NUMA1 PE=1 SV=1;tr|A0A087WY61|A0A087WY61_HUMAN Nuclear mitotic apparatus protein 1 OS=Homo sapiens OX=9606 GN=NUMA1 PE=1 SV=1;sp|Q14980|NUMA1_HUMAN Nuclear mit	3	1	1	1	0	1	0	1	0	1	1.6	1.6	1.6	107.3	964	964;2099;2115	0.0066489	1.0019	0	1.6	0	0	1	VSLEPHQGPGTPESK	8929	TRUE	9477	17150	19997	19997					-1;-1;-1
A0A087WY71;E9PFW3;Q96CW1;C9JJ47;C9JTK4;C9JGT8;C9JJD3;C9JPV8;H7C4C3	A0A087WY71;E9PFW3;Q96CW1;C9JJ47	9;9;9;6;4;4;3;3;2	9;9;9;6;4;4;3;3;2	9;9;9;6;4;4;3;3;2	AP-2 complex subunit mu	AP2M1	tr|A0A087WY71|A0A087WY71_HUMAN AP-2 complex subunit mu OS=Homo sapiens OX=9606 GN=AP2M1 PE=1 SV=1;tr|E9PFW3|E9PFW3_HUMAN AP-2 complex subunit mu OS=Homo sapiens OX=9606 GN=AP2M1 PE=1 SV=1;sp|Q96CW1|AP2M1_HUMAN AP-2 complex subunit mu OS=Homo sapiens OX=960	9	9	9	9	3	8	3	8	3	8	23.5	23.5	23.5	49.526	434	434;460;435;252;160;195;113;136;122	0	11.373	8.3	21	1817500	4782400	11	DIILPFR;ESQISAEIELLPTNDK;IPTPLNTSGVQVICMK;MCDVMAAYFGK;MIGGLFIYNHK;QSIAIDDCTFHQCVR;SYLSGMPECK;TFITQQGIK;VNVIHAR	1044;1993;3964;5762;5880;6827;7696;7842;8823	True;True;True;True;True;True;True;True;True	1106;2104;4178;6065;6231;7268;8182;8333;9370	1925;3697;7624;7625;11012;11328;13186;14855;15124;15125;16976	2245;4275;8931;8932;12795;13175;15382;17372;17698;17699;19799	2245;4275;8932;12795;13175;15382;17372;17699;19799	44;45;46;47;48		1;85;89;208;337		-1;-1;-1;-1;-1;-1;-1;-1;-1
Q9UJZ1;A0A087WYB4;F2Z2I8	Q9UJZ1;A0A087WYB4;F2Z2I8	2;2;1	2;2;1	2;2;1	Stomatin-like protein 2, mitochondrial	STOML2	sp|Q9UJZ1|STML2_HUMAN Stomatin-like protein 2, mitochondrial OS=Homo sapiens OX=9606 GN=STOML2 PE=1 SV=1;tr|A0A087WYB4|A0A087WYB4_HUMAN Stomatin-like protein 2, mitochondrial OS=Homo sapiens OX=9606 GN=STOML2 PE=1 SV=1;tr|F2Z2I8|F2Z2I8_HUMAN Stomatin-like	3	2	2	2	1	2	1	2	1	2	9.3	9.3	9.3	38.534	356	356;310;101	0	21.651	4.8	9.3	516980	1895100	3	AEQINQAAGEASAVLAK;APVPGTPDSLSSGSSR	215;553	True;True	227;588	386;387;1031	447;448;1190	447;1190					-1;-1;-1
A0A087WYF7;Q6UXV4	A0A087WYF7;Q6UXV4	1;1	1;1	1;1	MICOS complex subunit MIC27	APOOL	tr|A0A087WYF7|A0A087WYF7_HUMAN MICOS complex subunit OS=Homo sapiens OX=9606 GN=APOOL PE=1 SV=1;sp|Q6UXV4|MIC27_HUMAN MICOS complex subunit MIC27 OS=Homo sapiens OX=9606 GN=APOOL PE=1 SV=1	2	1	1	1	1	0	1	0	1	0	5.6	5.6	5.6	29.205	268	268;268	1	-2	5.6	0	0	0	1	SESTSGATQFMPDPK	7181	TRUE	7646	13887	16207	16207	49		245		-1;-1
M0QXE6;A0A2R8Y705;M0QZR8;A0A087WYJ2;M0R2B7;P28340	M0QXE6;A0A2R8Y705;M0QZR8;A0A087WYJ2;M0R2B7;P28340	1;1;1;1;1;1	1;1;1;1;1;1	1;1;1;1;1;1	DNA polymerase;DNA polymerase delta catalytic subunit	POLD1	tr|M0QXE6|M0QXE6_HUMAN DNA-directed DNA polymerase (Fragment) OS=Homo sapiens OX=9606 GN=POLD1 PE=1 SV=1;tr|A0A2R8Y705|A0A2R8Y705_HUMAN DNA polymerase (Fragment) OS=Homo sapiens OX=9606 GN=POLD1 PE=1 SV=1;tr|M0QZR8|M0QZR8_HUMAN DNA polymerase OS=Homo sapie	6	1	1	1	0	1	0	1	0	1	4.2	4.2	4.2	31.66	289	289;447;1009;1083;1133;1107	0.0098826	0.76377	0	4.2	0	238010	1	VVYGDTDSVMCR	9102	TRUE	9659	17447	20335	20335	50		17		-1;-1;-1;-1;-1;-1
A0A087WYN9;Q7Z478	A0A087WYN9;Q7Z478	11;11	11;11	10;10	ATP-dependent RNA helicase DHX29	DHX29	tr|A0A087WYN9|A0A087WYN9_HUMAN ATP-dependent RNA helicase DHX29 OS=Homo sapiens OX=9606 GN=DHX29 PE=1 SV=1;sp|Q7Z478|DHX29_HUMAN ATP-dependent RNA helicase DHX29 OS=Homo sapiens OX=9606 GN=DHX29 PE=1 SV=2	2	11	11	10	7	9	7	9	6	8	9.9	9.9	9.1	155.29	1370	1370;1369	0	17.124	6.9	7.7	344130	599580	16	AQVHPSSVNR;ISAVSLANR;KLQEDGLLSNVSHVIVDEVHER;LACIVETAQGK;LLYCTTGVLLR;LTPLGQHLAALPVNVK;PATAAAAAAGSR;SAEAGIAGEAQSK;VLIDSVLR;VPLEELCLHIMK;VVVVAGETGSGK	596;4020;4400;4556;5235;5599;6494;7052;8706;8842;9098	True;True;True;True;True;True;True;True;True;True;True	635;4234;4633;4796;5502;5887;6926;7506;9242;9390;9655	1113;7720;8474;8800;10057;10058;10692;10693;12606;12607;13644;13645;16764;17005;17006;17443	1287;9052;9901;10277;11732;11733;12441;12442;14733;14734;15921;15922;19569;19831;19832;20331	1287;9052;9901;10277;11733;12442;14733;15921;19569;19831;20331	51		1023		-1;-1
A0A087WYR0;P09132	A0A087WYR0;P09132	1;1	1;1	1;1	Signal recognition particle 19 kDa protein	SRP19	tr|A0A087WYR0|A0A087WYR0_HUMAN Signal recognition particle 19 kDa protein OS=Homo sapiens OX=9606 GN=SRP19 PE=1 SV=1;sp|P09132|SRP19_HUMAN Signal recognition particle 19 kDa protein OS=Homo sapiens OX=9606 GN=SRP19 PE=1 SV=3	2	1	1	1	1	1	1	1	1	1	10	10	10	13.654	120	120;144	0.00080972	1.8919	10	10	905610	1782500	2	SVMLYAAEMIPK	7661	TRUE	8145	14796;14797	17304;17305	17304	52;53		81;87		-1;-1
A0A087WYS4;Q16790	A0A087WYS4;Q16790	1;1	1;1	1;1	Carbonic anhydrase 9	CA9	tr|A0A087WYS4|A0A087WYS4_HUMAN Carbonic anhydrase OS=Homo sapiens OX=9606 GN=CA9 PE=1 SV=1;sp|Q16790|CAH9_HUMAN Carbonic anhydrase 9 OS=Homo sapiens OX=9606 GN=CA9 PE=1 SV=2	2	1	1	1	0	1	0	1	0	1	2	2	2	38.727	356	356;459	0.0066979	1.0301	0	2	0	613780	1	VDEALGR	8378	TRUE	8893	16138	18874	18874					-1;-1
Q15185;A0A087WYT3;B4DDC6	Q15185;A0A087WYT3;B4DDC6	4;4;2	4;4;2	4;4;2	Prostaglandin E synthase 3	PTGES3	sp|Q15185|TEBP_HUMAN Prostaglandin E synthase 3 OS=Homo sapiens OX=9606 GN=PTGES3 PE=1 SV=1;tr|A0A087WYT3|A0A087WYT3_HUMAN Prostaglandin E synthase 3 OS=Homo sapiens OX=9606 GN=PTGES3 PE=1 SV=1;tr|B4DDC6|B4DDC6_HUMAN Prostaglandin E synthase 3 OS=Homo sapi	3	4	4	4	2	3	2	3	2	3	30	30	30	18.697	160	160;164;124	0	14.201	16.9	23.8	2707800	7134600	7	DVNVNFEK;HLNEIDLFHCIDPNDSK;KGESGQSWPR;LTFSCLGGSDNFK	1323;3348;4297;5582	True;True;True;True	1403;3523;4526;5869	2442;6432;6433;6434;6435;8251;10662	2827;7550;7551;7552;7553;9647;12405	2827;7553;9647;12405					-1;-1;-1
A0A087WZ13;E9PAU2;Q8IY67;K7EKR9	A0A087WZ13;E9PAU2;Q8IY67	11;11;8;3	11;11;8;3	11;11;8;3	Ribonucleoprotein PTB-binding 1	RAVER1	tr|A0A087WZ13|A0A087WZ13_HUMAN Ribonucleoprotein PTB-binding 1 OS=Homo sapiens OX=9606 GN=RAVER1 PE=1 SV=1;tr|E9PAU2|E9PAU2_HUMAN Ribonucleoprotein PTB-binding 1 OS=Homo sapiens OX=9606 GN=RAVER1 PE=1 SV=1;sp|Q8IY67|RAVR1_HUMAN Ribonucleoprotein PTB-bindin	4	11	11	11	9	10	9	10	9	10	22.1	22.1	22.1	77.843	739	739;756;606;96	0	15.361	18	20.6	2190400	3957200	20	CFLVYSER;GKPPPLLPSVLGPAGGDR;GLPGDVTNQEVHDLLSDYELK;IPLNPYLNLHSLLPASNLAGK;LLSPLSSAR;LPPGFNDVDALCR;RAPEEELPPLDPEEIRK;RPAEGPPTNPPAPGGGSSSSK;SDLLGKPLGPR;SGAEVEAGDAAER;VSFCAPGPPGR	839;2860;2910;3958;5212;5363;6894;6984;7115;7216;8916	True;True;True;True;True;True;True;True;True;True;True	889;3018;3069;4172;5479;5639;7337;7432;7577;7683;9464	1538;1539;5530;5531;5621;5622;7616;10020;10301;10302;13300;13301;13509;13510;13770;13771;13948;13949;17129	1799;1800;6516;6517;6625;6626;8922;11693;12005;12006;15520;15521;15751;15752;16064;16065;16275;16276;19975;19976	1800;6517;6625;8922;11693;12006;15521;15751;16065;16276;19975					-1;-1;-1;-1
C9JNH7;A0A087WZD8;Q8WUA4	C9JNH7;A0A087WZD8;Q8WUA4	1;1;1	1;1;1	1;1;1	General transcription factor 3C polypeptide 2	GTF3C2	tr|C9JNH7|C9JNH7_HUMAN General transcription factor 3C polypeptide 2 (Fragment) OS=Homo sapiens OX=9606 GN=GTF3C2 PE=1 SV=8;tr|A0A087WZD8|A0A087WZD8_HUMAN General transcription factor 3C polypeptide 2 OS=Homo sapiens OX=9606 GN=GTF3C2 PE=1 SV=1;sp|Q8WUA4|T	3	1	1	1	0	1	0	1	0	1	9	9	9	14.274	134	134;584;911	1	-2	0	9	0	1430400	1	LEQPDLSSEMSK	4777	TRUE	5024	9172	10699	10699	54		88		-1;-1;-1
E5RHC7;E5RH59;E5RFW7;E5RFH0;E5RGU4;A0A087WZK9;B3KS98;O15372	E5RHC7;E5RH59;E5RFW7;E5RFH0;E5RGU4;A0A087WZK9;B3KS98;O15372	1;1;1;1;1;1;1;1	1;1;1;1;1;1;1;1	1;1;1;1;1;1;1;1	Eukaryotic translation initiation factor 3 subunit H	EIF3H	tr|E5RHC7|E5RHC7_HUMAN Eukaryotic translation initiation factor 3 subunit H OS=Homo sapiens OX=9606 GN=EIF3H PE=1 SV=1;tr|E5RH59|E5RH59_HUMAN Eukaryotic translation initiation factor 3 subunit H OS=Homo sapiens OX=9606 GN=EIF3H PE=1 SV=1;tr|E5RFW7|E5RFW7_H	8	1	1	1	1	1	1	1	1	1	41.3	41.3	41.3	4.3186	46	46;56;97;170;235;349;366;352	0	5.5816	41.3	41.3	1957300	5756400	2	EGTGSTATSSSSTAGAAGK	1650	TRUE	1745	3087;3088	3584;3585	3584					-1;-1;-1;-1;-1;-1;-1;-1
A0A087WZL9;Q9H582	A0A087WZL9;Q9H582	1;1	1;1	1;1	Zinc finger protein 644	ZNF644	tr|A0A087WZL9|A0A087WZL9_HUMAN Zinc finger protein 644 OS=Homo sapiens OX=9606 GN=ZNF644 PE=1 SV=1;sp|Q9H582|ZN644_HUMAN Zinc finger protein 644 OS=Homo sapiens OX=9606 GN=ZNF644 PE=1 SV=2	2	1	1	1	0	1	0	1	0	1	2.8	2.8	2.8	74.258	650	650;1327	1	-2	0	2.8	0	0	0	ESSVGGEDLDSYPDFLHK	1995	TRUE	2106	3699	4278	4278		10;11;12		391;392;400	-1;-1
A0A087WZN1;O43837;A0A087X2E5;A0A0D9SG66	A0A087WZN1;O43837;A0A087X2E5	4;4;3;1	4;4;3;1	4;4;3;1	Isocitrate dehydrogenase [NAD] subunit, mitochondrial;Isocitrate dehydrogenase [NAD] subunit beta, mitochondrial	IDH3B	tr|A0A087WZN1|A0A087WZN1_HUMAN Isocitrate dehydrogenase [NAD] subunit, mitochondrial OS=Homo sapiens OX=9606 GN=IDH3B PE=1 SV=1;sp|O43837|IDH3B_HUMAN Isocitrate dehydrogenase [NAD] subunit beta, mitochondrial OS=Homo sapiens OX=9606 GN=IDH3B PE=1 SV=2;tr|A	4	4	4	4	2	4	2	4	2	4	11.4	11.4	11.4	42.41	387	387;385;376;145	0	5.3486	6.2	11.4	239210	808910	7	EQTEGEYSSLEHESAR;FAFDYATK;LDLFANVVHVK;SVIGHLQTK	1952;2147;4697;7652	True;True;True;True	2061;2270;4943;8136	3620;3621;3622;3967;3968;9042;14786	4187;4188;4189;4579;4580;10551;17294	4187;4580;10551;17294					-1;-1;-1;-1
A0A087WZT3;Q9H3K6;H3BV85;H3BTW0;A0A0B4J295;H3BVE0	A0A087WZT3;Q9H3K6;H3BV85;H3BTW0;A0A0B4J295;H3BVE0	2;2;1;1;1;1	2;2;1;1;1;1	2;2;1;1;1;1	BolA-like protein 2	BOLA2;BOLA2B	tr|A0A087WZT3|A0A087WZT3_HUMAN BolA-like protein 2 OS=Homo sapiens OX=9606 GN=BOLA2B PE=1 SV=2;sp|Q9H3K6|BOLA2_HUMAN BolA-like protein 2 OS=Homo sapiens OX=9606 GN=BOLA2 PE=1 SV=1;tr|H3BV85|H3BV85_HUMAN BolA-like protein 2 OS=Homo sapiens OX=9606 GN=BOLA2B	6	2	2	2	2	1	2	1	2	1	23	23	23	16.932	152	152;86;54;89;124;249	0	13.608	23	10.5	421320	925740	4	DLEAEHVEVEDTTLNR;LVNACLAEELPHIHAFEQK	1094;5667	True;True	1157;5959	2018;2019;2020;10818	2348;2349;2350;12576	2348;12576					-1;-1;-1;-1;-1;-1
A0A087X020;Q9Y3A5	A0A087X020;Q9Y3A5	3;3	3;3	3;3	Ribosome maturation protein SBDS	SBDS	tr|A0A087X020|A0A087X020_HUMAN Ribosome maturation protein SBDS OS=Homo sapiens OX=9606 GN=SBDS PE=1 SV=1;sp|Q9Y3A5|SBDS_HUMAN Ribosome maturation protein SBDS OS=Homo sapiens OX=9606 GN=SBDS PE=1 SV=4	2	3	3	3	1	3	1	3	1	3	15.2	15.2	15.2	28.864	250	250;250	0	4.9556	4	15.2	189110	573150	6	DVEEGDEKFE;GEVQVSDKER;KEDLISAFGTDDQTEICK	1307;2673;4250	True;True;True	1387;2819;4478	2416;5058;5059;5060;8164	2797;5944;5945;5946;5947;9552	2797;5944;9552					-1;-1
A0A7P0TBK4;A0A7P0T9T2;A0A7P0T899;A0A087X2J6;H7C3C7;A0A7P0T8U4;A0A087X0B7;A0A7P0Z4P6;Q5SQN1	A0A7P0TBK4;A0A7P0T9T2;A0A7P0T899;A0A087X2J6;H7C3C7;A0A7P0T8U4;A0A087X0B7;A0A7P0Z4P6;Q5SQN1	1;1;1;1;1;1;1;1;1	1;1;1;1;1;1;1;1;1	1;1;1;1;1;1;1;1;1	Synaptosomal-associated protein 47	SNAP47	tr|A0A7P0TBK4|A0A7P0TBK4_HUMAN Synaptosomal-associated protein 47 (Fragment) OS=Homo sapiens OX=9606 GN=SNAP47 PE=1 SV=1;tr|A0A7P0T9T2|A0A7P0T9T2_HUMAN Synaptosomal-associated 47 kDa protein OS=Homo sapiens OX=9606 GN=SNAP47 PE=1 SV=1;tr|A0A7P0T899|A0A7P0T	9	1	1	1	0	1	0	1	0	1	11.3	11.3	11.3	17.051	150	150;343;352;395;401;406;419;523;464	0	10.337	0	11.3	0	1127600	1	ELLLSQPGAVADASVPR	1816	TRUE	1915	3390	3936	3936					-1;-1;-1;-1;-1;-1;-1;-1;-1
Q5T8P6;A0A087X0H9;E2PSN0	Q5T8P6;A0A087X0H9;E2PSN0	4;4;2	4;4;2	4;4;2	RNA-binding protein 26	RBM26	sp|Q5T8P6|RBM26_HUMAN RNA-binding protein 26 OS=Homo sapiens OX=9606 GN=RBM26 PE=1 SV=3;tr|A0A087X0H9|A0A087X0H9_HUMAN RNA-binding protein 26 OS=Homo sapiens OX=9606 GN=RBM26 PE=1 SV=1;tr|E2PSN0|E2PSN0_HUMAN RNA-binding protein 26 (Fragment) OS=Homo sapien	3	4	4	4	3	2	3	2	3	2	4	4	4	113.6	1007	1007;1009;171	0	5.1118	3.2	2	327770	311310	5	AEAEAAAVHGAR;IVVDSESR;MQAGEEVTELR;VQFGNENTK	167;4150;5948;8876	True;True;True;True	176;4370;6322;9424	296;297;7957;11493;17066	334;335;9321;13359;19910	334;9321;13359;19910	55		825		-1;-1;-1
J3QL36;A0A087X0R7;Q9H4L4;J3KSF5;J3QRE4;A0A087WV50	J3QL36;A0A087X0R7;Q9H4L4;J3KSF5;J3QRE4;A0A087WV50	2;2;2;1;1;1	2;2;2;1;1;1	2;2;2;1;1;1	Sentrin-specific protease 3	SENP3;SENP3-EIF4A1	tr|J3QL36|J3QL36_HUMAN Sentrin-specific protease 3 (Fragment) OS=Homo sapiens OX=9606 GN=SENP3 PE=1 SV=1;tr|A0A087X0R7|A0A087X0R7_HUMAN SENP3-EIF4A1 readthrough (NMD candidate) (Fragment) OS=Homo sapiens OX=9606 GN=SENP3-EIF4A1 PE=3 SV=1;sp|Q9H4L4|SENP3_HU	6	2	2	2	1	1	1	1	1	1	13.1	13.1	13.1	27.811	237	237;540;574;82;110;177	0.0021692	1.323	5.9	7.2	0	961500	2	HLALSQPFSFTQQDMPK;LEDIFQQEFSTPSR	3324;4734	True;True	3498;4980	6385;9101	7499;10619	7499;10619	56		219		-1;-1;-1;-1;-1;-1
A0A087X0X3;P52272;M0QZM1;M0R019;M0R2T0;M0R2I7;M0R0N3;M0QYQ7;M0R0Y6;M0QY96;M0QYL3	A0A087X0X3;P52272;M0QZM1	50;50;28;20;20;16;16;13;6;6;4	50;50;28;20;20;16;16;13;6;6;4	50;50;28;20;20;16;16;13;6;6;4	Heterogeneous nuclear ribonucleoprotein M	HNRNPM	tr|A0A087X0X3|A0A087X0X3_HUMAN Heterogeneous nuclear ribonucleoprotein M OS=Homo sapiens OX=9606 GN=HNRNPM PE=1 SV=1;sp|P52272|HNRPM_HUMAN Heterogeneous nuclear ribonucleoprotein M OS=Homo sapiens OX=9606 GN=HNRNPM PE=1 SV=3;tr|M0QZM1|M0QZM1_HUMAN Heteroge	11	50	50	50	47	44	47	44	47	44	73.6	73.6	73.6	77.569	730	730;730;383;352;357;214;275;219;99;116;99	0	300.32	71.6	65.1	181090000	139790000	236	AAEVLNK;AAGVEAAAEVAATEIK;ACQIFVR;ADILEDKDGK;AFITNIPFDVK;DKFNECGHVLYADIK;EKVGEVTYVELLMDAEGK;EVFSMAGVVVR;FEPYANPTK;FEPYANPTKR;FESPEVAER;FGSGMNMGR;FNECGHVLYADIK;GDFFPPERPQQLPHGLGGIGMGLGPGGQPIDANHLNK;GGNRFEPYANPTK;GIGMGNIGPAGMGMEGIGFGINK;GNFGGSFAGSFGGAGGHAPGVAR;INEILSNALK;KAAEVLNK;KACQIFVR;LGGAGMER;LGSTVFVANLDYK;LKEVFSMAGVVVR;MAAPIDR;MATGLER;MEEESGAPGVPSGNGAPGPK;MGAGLGHGMDR;MGAGMGFGLER;MGANNLER;MGANS…	39;48;118;135;244;1067;1740;2066;2217;2218;2220;2269;2386;2619;2777;2825;2951;3924;4186;4191;4881;4928;5057;5741;5758;5790;5830;5831;5832;5833;5839;5842;5843;5844;5845;5846;5848;5850;5851;5853;5854;5855;6016;6565;6687;8525;8550;8552;8637;8778	True;True;True;True;True;True;True;True;True;True;True;True;True;True;True;True;True;True;True;True;True;True;True;True;True;True;True;True;True;True;True;True;True;True;True;True;True;True;True;True;True;True;True;True;True;True;True;True;True;True	41;50;125;142;256;1129;1837;2182;2183;2345;2346;2348;2399;2400;2401;2522;2763;2764;2933;2981;2982;3111;4136;4407;4412;5135;5136;5183;5317;5318;6034;6035;6060;6061;6100;6101;6155;6156;6157;6158;6159;6160;6161;6162;6163;6164;6171;6172;6175;6176;6177;6178;6179;6180;6181;6182;6183;6184;6185;6186;6187;6188;6190;6191;6193;6194;6195;6196;6197;6200;6201;6202;6407;6408;6409;7000;7125;9049;9050;9077;9079;9…	61;62;78;79;207;208;239;240;241;242;243;244;245;437;438;1960;1961;1962;1963;1964;3257;3258;3823;3824;3825;3826;4102;4103;4104;4106;4107;4196;4197;4198;4199;4200;4201;4396;4397;4398;4957;4958;4959;4960;5349;5350;5453;5454;5455;5456;5457;5458;5459;5460;5687;5688;5689;5690;7559;7560;8014;8015;8020;9387;9388;9462;9463;9705;9706;9707;9708;10943;10944;10945;10946;10947;11004;11005;11006;11007;11072;110…	71;72;92;93;94;238;239;271;272;273;274;275;276;277;506;507;2283;2284;2285;2286;2287;3778;3779;4429;4430;4431;4432;4725;4726;4727;4729;4730;4731;4732;4733;4734;4735;4837;4838;4839;4840;4841;4842;4843;4844;4845;5065;5066;5067;5829;5830;5831;5832;5833;6310;6311;6427;6428;6429;6430;6431;6432;6433;6434;6435;6694;6695;6696;6697;8854;8855;8856;8857;9384;9385;9390;10947;10948;10949;10950;10951;11034;1103…	72;93;238;274;507;2287;3778;4432;4725;4726;4734;4839;5067;5833;6310;6430;6695;8855;9385;9390;10947;11034;11305;12725;12787;12871;12994;13001;13006;13012;13025;13047;13059;13064;13071;13073;13082;13094;13105;13111;13112;13113;13528;14859;15102;19167;19225;19228;19418;19700	57;58;59;60;61;62;63;64;65;66;67;68;69;70;71;72;73;74;75;76;77;78;79;80;81;82;83;84;85;86;87;88;89;90;91;92;93;94;95;96;97;98		18;105;161;167;169;176;226;306;326;334;336;346;349;357;360;367;369;404;416;419;427;437;441;457;465;486;490;497;518;525;529;532;537;544;548;551;558;571;592;596;607;611		-1;-1;-1;-1;-1;-1;-1;-1;-1;-1;-1
A0A7I2V4D7;A0A7I2V4T6;A0A7I2V2Z5;A0A7I2V6B0;J3KN36;A0A0G2JN29;A0A087X117;Q15155;P69849;Q5JPE7;A0A7I2V2V8;A0A7I2V686;A0A0G2JP90;A0A087WW46;A0A7I2V3P4	A0A7I2V4D7;A0A7I2V4T6;A0A7I2V2Z5;A0A7I2V6B0;J3KN36;A0A0G2JN29;A0A087X117;Q15155;P69849;Q5JPE7;A0A7I2V2V8;A0A7I2V686;A0A0G2JP90;A0A087WW46;A0A7I2V3P4	2;2;2;2;2;2;2;2;2;2;1;1;1;1;1	2;2;2;2;2;2;2;2;2;2;1;1;1;1;1	2;2;2;2;2;2;2;2;2;2;1;1;1;1;1	Nodal modulator 1;Nodal modulator 3;Nodal modulator 2	NOMO3;NOMO1;NOMO2	tr|A0A7I2V4D7|A0A7I2V4D7_HUMAN Nodal modulator 3 OS=Homo sapiens OX=9606 GN=NOMO3 PE=1 SV=1;tr|A0A7I2V4T6|A0A7I2V4T6_HUMAN Nodal modulator 3 OS=Homo sapiens OX=9606 GN=NOMO3 PE=1 SV=1;tr|A0A7I2V2Z5|A0A7I2V2Z5_HUMAN Nodal modulator 3 OS=Homo sapiens OX=9606	15	2	2	2	0	2	0	2	0	2	2.6	2.6	2.6	87.5	800	800;1176;1182;1191;1267;1267;1267;1222;1222;1267;231;343;1100;1100;1162	0.00080841	1.8884	0	2.6	0	122920	2	IQSTVTQPGGK;VVLSSQDKDK	4003;9065	True;True	4217;9620	7689;17388	9018;20265	9018;20265					-1;-1;-1;-1;-1;-1;-1;-1;-1;-1;-1;-1;-1;-1;-1
A0A087X1A9;O75396	A0A087X1A9;O75396	1;1	1;1	1;1	Vesicle-trafficking protein SEC22b	SEC22B	tr|A0A087X1A9|A0A087X1A9_HUMAN SEC22 vesicle-trafficking protein homolog B (Fragment) OS=Homo sapiens OX=9606 GN=SEC22B PE=1 SV=1;sp|O75396|SC22B_HUMAN Vesicle-trafficking protein SEC22b OS=Homo sapiens OX=9606 GN=SEC22B PE=1 SV=5	2	1	1	1	1	1	1	1	1	1	17.7	17.7	17.7	8.7819	79	79;215	0.00083126	2.0454	17.7	17.7	2114700	0	2	NLGSINTELQDVQR	6228	TRUE	6636	12065;12066	14068;14069	14069					-1;-1
A0A087X1B2;B9A018;Q53GS9	A0A087X1B2;B9A018;Q53GS9	1;1;1	1;1;1	1;1;1	U4/U6.U5 tri-snRNP-associated protein 2	USP39	tr|A0A087X1B2|A0A087X1B2_HUMAN U4/U6.U5 tri-snRNP-associated protein 2 OS=Homo sapiens OX=9606 GN=USP39 PE=1 SV=1;tr|B9A018|B9A018_HUMAN U4/U6.U5 tri-snRNP-associated protein 2 OS=Homo sapiens OX=9606 GN=USP39 PE=1 SV=1;sp|Q53GS9|SNUT2_HUMAN U4/U6.U5 tri-s	3	1	1	1	0	1	0	1	0	1	4.5	4.5	4.5	56.399	487	487;536;565	0.0082278	0.82739	0	4.5	0	0	1	NTTYDLIANIVHDGKPSEGSYR	6406	TRUE	6833	12439	14544	14544					-1;-1;-1
A0A087X1W9;A0A669KB78;Q9UKW6	A0A087X1W9;A0A669KB78;Q9UKW6	1;1;1	1;1;1	1;1;1	ETS-related transcription factor Elf-5	ELF5	tr|A0A087X1W9|A0A087X1W9_HUMAN ETS-related transcription factor Elf-5 OS=Homo sapiens OX=9606 GN=ELF5 PE=3 SV=1;tr|A0A669KB78|A0A669KB78_HUMAN ETS-related transcription factor Elf-5 OS=Homo sapiens OX=9606 GN=ELF5 PE=3 SV=1;sp|Q9UKW6|ELF5_HUMAN ETS-related	3	1	1	1	0	1	0	1	0	1	4.3	4.3	4.3	21.96	187	187;275;265	1	-2	0	4.3	0	0	0	MTYEKLSR	6002	TRUE	6389	11598	13485	13485	99		146		-1;-1;-1
C9J453;A0A087X255;A0A6Q8PF94;O15344	C9J453;A0A087X255;A0A6Q8PF94;O15344	2;2;2;2	2;2;2;2	2;2;2;2	E3 ubiquitin-protein ligase Midline-1	MID1	tr|C9J453|C9J453_HUMAN E3 ubiquitin-protein ligase Midline-1 (Fragment) OS=Homo sapiens OX=9606 GN=MID1 PE=1 SV=1;tr|A0A087X255|A0A087X255_HUMAN E3 ubiquitin-protein ligase Midline-1 OS=Homo sapiens OX=9606 GN=MID1 PE=1 SV=1;tr|A0A6Q8PF94|A0A6Q8PF94_HUMAN	4	2	2	2	1	2	1	2	1	2	5.6	5.6	5.6	54.502	483	483;540;718;667	0	3.0924	2.3	5.6	107910	341850	3	LIEPIPDSHIR;VLCQFCDQDPAQDAVK	4995;8666	True;True	5254;9200	9587;9588;16685	11170;11171;19476	11170;19476					-1;-1;-1;-1
A0A087X256;Q2M389;F8VNZ5;F8W1W1;F8VYH7	A0A087X256;Q2M389	6;6;1;1;1	6;6;1;1;1	6;6;1;1;1	WASH complex subunit 7	KIAA1033	tr|A0A087X256|A0A087X256_HUMAN WASH complex subunit 4 OS=Homo sapiens OX=9606 GN=WASHC4 PE=1 SV=1;sp|Q2M389|WASC4_HUMAN WASH complex subunit 4 OS=Homo sapiens OX=9606 GN=WASHC4 PE=1 SV=2	5	6	6	6	0	6	0	6	0	6	6	6	6	136.5	1174	1174;1173;48;116;189	0	3.0693	0	6	0	1081500	4	AYVTHYLDK;LDLISELR;LLPYEQSSLLELIK;QQNVQSASQDEK;SGGLHCSSNAIR;TFKDEELFPLQVVMK	813;4699;5186;6808;7243;7843	True;True;True;True;True;True	862;4945;5452;7249;7712;8334	1488;9045;9978;13154;14007;15126	1734;10554;11645;15349;16353;17700	1734;10554;11645;15349;16353;17700	100		585		-1;-1;-1;-1;-1
Q6PKC6;E9PBK6;E9PDU5;A0A087X295;Q9NNW5	Q6PKC6;E9PBK6;E9PDU5;A0A087X295;Q9NNW5	1;1;1;1;1	1;1;1;1;1	1;1;1;1;1	WD repeat-containing protein 6	WDR6	tr|Q6PKC6|Q6PKC6_HUMAN WD repeat-containing protein 6 OS=Homo sapiens OX=9606 GN=WDR6 PE=1 SV=1;tr|E9PBK6|E9PBK6_HUMAN WD repeat-containing protein 6 OS=Homo sapiens OX=9606 GN=WDR6 PE=1 SV=1;tr|E9PDU5|E9PDU5_HUMAN WD repeat-containing protein 6 OS=Homo sa	5	1	1	1	1	1	1	1	1	1	3.1	3.1	3.1	32.111	289	289;569;1070;1151;1121	0.0067249	1.0361	3.1	3.1	0	1166400	2	LFLLQDSGR	4825	TRUE	5075	9266;9267	10805;10806	10805					-1;-1;-1;-1;-1
A0A0G2JSB3;B0QYY4;F8VZG9;B7Z1U7;A0A6Q8PFM4;J3KNW3;A0A0G2JRA5;A0A804HJM2;A0A087X2B1;A0A6Q8PH77;B0QYY7;I3L1D4;B0QYV1;A0A6Q8PGE0;A0A6Q8PHA3;A0A804HKG7;F8VZY7;F8VR27;S4R469;S4R3K7;A0A0G2JRD1;A0A286YEU2;O43251;Q9NWB1	A0A0G2JSB3;B0QYY4;F8VZG9;B7Z1U7;A0A6Q8PFM4;J3KNW3;A0A0G2JRA5;A0A804HJM2;A0A087X2B1;A0A6Q8PH77;B0QYY7;I3L1D4;B0QYV1;A0A6Q8PGE0;A0A6Q8PHA3;A0A804HKG7;F8VZY7;F8VR27;S4R469;S4R3K7;A0A0G2JRD1;A0A286YEU2;O43251;Q9NWB1	1;1;1;1;1;1;1;1;1;1;1;1;1;1;1;1;1;1;1;1;1;1;1;1	1;1;1;1;1;1;1;1;1;1;1;1;1;1;1;1;1;1;1;1;1;1;1;1	1;1;1;1;1;1;1;1;1;1;1;1;1;1;1;1;1;1;1;1;1;1;1;1	RNA binding protein fox-1 homolog;RNA binding protein fox-1 homolog 2;RNA binding protein fox-1 homolog 1	RBFOX2;RBFOX1	tr|A0A0G2JSB3|A0A0G2JSB3_HUMAN RNA-binding protein fox-1 homolog 2 (Fragment) OS=Homo sapiens OX=9606 GN=RBFOX2 PE=1 SV=1;tr|B0QYY4|B0QYY4_HUMAN RNA binding protein fox-1 homolog 2 OS=Homo sapiens OX=9606 GN=RBFOX2 PE=1 SV=1;tr|F8VZG9|F8VZG9_HUMAN RNA-bind	24	1	1	1	1	0	1	0	1	0	8.1	8.1	8.1	20.252	186	186;370;466;425;415;402;389;376;375;374;200;372;357;354;351;349;263;262;234;230;227;582;390;397	0	3.1244	8.1	0	2627200	0	1	GFGFVTFENSADADR	2707	TRUE	2853	5169	6092	6092					-1;-1;-1;-1;-1;-1;-1;-1;-1;-1;-1;-1;-1;-1;-1;-1;-1;-1;-1;-1;-1;-1;-1;-1
D6RIC3;A0A0C4DGU5;A0A087X2G6;Q9Y3C1;D6RC60	D6RIC3;A0A0C4DGU5;A0A087X2G6;Q9Y3C1;D6RC60	2;2;2;2;1	2;2;2;2;1	2;2;2;2;1	Nucleolar protein 16	NOP16	tr|D6RIC3|D6RIC3_HUMAN Nucleolar protein 16 OS=Homo sapiens OX=9606 GN=NOP16 PE=1 SV=1;tr|A0A0C4DGU5|A0A0C4DGU5_HUMAN Nucleolar protein 16 OS=Homo sapiens OX=9606 GN=NOP16 PE=1 SV=1;tr|A0A087X2G6|A0A087X2G6_HUMAN Nucleolar protein 16 OS=Homo sapiens OX=960	5	2	2	2	1	1	1	1	1	1	16.7	16.7	16.7	17.198	150	150;231;237;178;95	0.00080775	1.8859	9.3	7.3	391500	487920	3	QNLAEMGLAVDPNR;YMVENHGEDYK	6783;9379	True;True	7223;9954	13107;17951	15291;20912;20913	15291;20912	101;102		56;122		-1;-1;-1;-1;-1
A0A087X2I1;P62333;H0YJS8;H0YJC0	A0A087X2I1;P62333	4;4;1;1	4;4;1;1	4;4;1;1	26S protease regulatory subunit 10B	PSMC6	tr|A0A087X2I1|A0A087X2I1_HUMAN 26S proteasome regulatory subunit 10B OS=Homo sapiens OX=9606 GN=PSMC6 PE=1 SV=1;sp|P62333|PRS10_HUMAN 26S proteasome regulatory subunit 10B OS=Homo sapiens OX=9606 GN=PSMC6 PE=1 SV=1	4	4	4	4	2	4	2	4	2	4	12.9	12.9	12.9	45.796	403	403;389;194;262	0	7.2842	5.7	12.9	0	3193200	7	AVASQLDCNFLK;HGEIDYEAIVK;NVCTEAGMFAIR;TLMELLNQMDGFDTLHR	731;3269;6416;8013	True;True;True;True	774;3441;6843;8513	1338;1339;6286;6287;12455;15435;15436	1558;1559;7383;7384;14563;18057;18058	1558;7384;14563;18057	103;104;105		272;278;366		-1;-1;-1;-1
P30566;A0A7P0Z472;A0A7P0T9A7;A0A096LNY6;A0A1B0GTJ7;A0A1B0GWJ0;A0A7P0T8E4;A0A0A6YY92;A0A1B0GTG9;A0A1B0GWF8;A0A096LNY5;A0A096LP92;A0A096LNY4;A0A096LPA2;A0A096LP72;A0A1W2PRX2;B4DEP1	P30566;A0A7P0Z472;A0A7P0T9A7;A0A096LNY6;A0A1B0GTJ7;A0A1B0GWJ0;A0A7P0T8E4;A0A0A6YY92;A0A1B0GTG9;A0A1B0GWF8;A0A096LNY5;A0A096LP92;A0A096LNY4	4;4;4;4;4;4;3;3;3;3;3;2;2;1;1;1;1	4;4;4;4;4;4;3;3;3;3;3;2;2;1;1;1;1	4;4;4;4;4;4;3;3;3;3;3;2;2;1;1;1;1	Adenylosuccinate lyase	ADSL	sp|P30566|PUR8_HUMAN Adenylosuccinate lyase OS=Homo sapiens OX=9606 GN=ADSL PE=1 SV=2;tr|A0A7P0Z472|A0A7P0Z472_HUMAN Adenylosuccinate lyase OS=Homo sapiens OX=9606 GN=ADSL PE=1 SV=1;tr|A0A7P0T9A7|A0A7P0T9A7_HUMAN Adenylosuccinate lyase OS=Homo sapiens OX=9	17	4	4	4	0	4	0	4	0	4	8.5	8.5	8.5	54.889	484	484;526;513;498;480;480;469;498;467;403;381;273;164;133;149;142;127	0	3.001	0	8.5	0	1100100	4	AAGGDHGSPDSYR;EMEEPFEK;NALDLLLPK;VLSQQAASVVK	43;1871;6041;8749	True;True;True;True	45;1974;6439;9289	68;3482;11679;16838	78;4037;13594;19648	78;4037;13594;19648	106		278		-1;-1;-1;-1;-1;-1;-1;-1;-1;-1;-1;-1;-1;-1;-1;-1;-1
U3KQC1;A0A0A0MQU0;Q9BV38;K7EIR0;K7EML4	U3KQC1;A0A0A0MQU0;Q9BV38;K7EIR0	5;5;5;3;2	5;5;5;3;2	5;5;5;3;2	WD repeat-containing protein 18	WDR18	tr|U3KQC1|U3KQC1_HUMAN WD repeat-containing protein 18 (Fragment) OS=Homo sapiens OX=9606 GN=WDR18 PE=1 SV=1;tr|A0A0A0MQU0|A0A0A0MQU0_HUMAN WD repeat-containing protein 18 (Fragment) OS=Homo sapiens OX=9606 GN=WDR18 PE=1 SV=1;sp|Q9BV38|WDR18_HUMAN WD repea	5	5	5	5	1	5	1	5	1	5	13.7	13.7	13.7	43.237	394	394;429;432;409;268	0	4.8224	2.8	13.7	173960	1801500	5	SFHPEQDAGK;SVLGGQDQLR;TEQLQAVLCSTMEK;VATSSLDQTVK;VTELEDEVR	7198;7656;7820;8343;8973	True;True;True;True;True	7664;8140;8310;8858;9521	13919;14790;15090;16065;16066;17223	16241;17298;17662;18783;18784;20075	16241;17298;17662;18783;20075	107		349		-1;-1;-1;-1;-1
O95478;A0A0A0MQZ6;H0YAI9	O95478;A0A0A0MQZ6;H0YAI9	2;2;1	2;2;1	2;2;1	Ribosome biogenesis protein NSA2 homolog	NSA2	sp|O95478|NSA2_HUMAN Ribosome biogenesis protein NSA2 homolog OS=Homo sapiens OX=9606 GN=NSA2 PE=1 SV=1;tr|A0A0A0MQZ6|A0A0A0MQZ6_HUMAN Ribosome biogenesis protein NSA2 homolog OS=Homo sapiens OX=9606 GN=NSA2 PE=1 SV=1;tr|H0YAI9|H0YAI9_HUMAN Ribosome biogen	3	2	2	2	1	2	1	2	1	2	8.5	8.5	8.5	30.065	260	260;189;98	0	3.1263	3.5	8.5	477650	2284700	4	AQGETEVLK;TPQGAVPAYLLDR	569;8089	True;True	607;8591	1068;1069;15578	1239;1240;18226;18227	1239;18226					-1;-1;-1
A0A0A0MR02;P45880;Q5JSD2;Q5JSD1;A2A3S1	A0A0A0MR02;P45880;Q5JSD2;Q5JSD1	8;8;5;5;2	8;8;5;5;2	8;8;5;5;2	Voltage-dependent anion-selective channel protein 2	VDAC2	tr|A0A0A0MR02|A0A0A0MR02_HUMAN Outer mitochondrial membrane protein porin 2 (Fragment) OS=Homo sapiens OX=9606 GN=VDAC2 PE=1 SV=1;sp|P45880|VDAC2_HUMAN Voltage-dependent anion-selective channel protein 2 OS=Homo sapiens OX=9606 GN=VDAC2 PE=1 SV=2;tr|Q5JSD2	5	8	8	8	5	7	5	7	5	7	40.4	40.4	40.4	30.348	282	282;294;194;204;109	0	200.47	29.4	37.6	4786400	12428000	15	LTFDTTFSPNTGK;LTLSALVDGK;NNFAVGYR;PMCIPPSYADLGK;SCSGVEFSTSGSSNTDTGK;TGDFQLHTNVNDGTEFGGSIYQK;VNNSSLIGVGYTQTLRPGVK;VTGTLETK	5581;5593;6286;6553;7094;7869;8815;8984	True;True;True;True;True;True;True;True	5868;5881;6705;6986;7552;8362;9362;9534	10660;10661;10682;12197;12698;13717;13718;15169;15170;16956;16957;16958;16959;17244	12403;12404;12429;14255;14835;16002;16003;17746;17747;19775;19776;19777;19778;19779;20103	12403;12429;14255;14835;16002;17746;19776;20103	108		12		-1;-1;-1;-1;-1
Q5T092;A0A0A0MR06;Q5T091;O15258	Q5T092;A0A0A0MR06;Q5T091;O15258	1;1;1;1	1;1;1;1	1;1;1;1	Protein RER1	RER1	tr|Q5T092|Q5T092_HUMAN Protein RER1 (Fragment) OS=Homo sapiens OX=9606 GN=RER1 PE=1 SV=1;tr|A0A0A0MR06|A0A0A0MR06_HUMAN Protein RER1 (Fragment) OS=Homo sapiens OX=9606 GN=RER1 PE=1 SV=1;tr|Q5T091|Q5T091_HUMAN Protein RER1 OS=Homo sapiens OX=9606 GN=RER1 PE	4	1	1	1	0	1	0	1	0	1	11.4	11.4	11.4	18.388	158	158;177;187;196	0.0015049	1.5199	0	11.4	0	0	1	VDPSLMEDSDDGPSLPTK	8398	TRUE	8915	16177	18917	18917	109		92		-1;-1;-1;-1
A0A0A0MRA3;A0A0A0MTS7;Q8WZ42	A0A0A0MRA3;A0A0A0MTS7;Q8WZ42	1;1;1	1;1;1	1;1;1	Titin	TTN	tr|A0A0A0MRA3|A0A0A0MRA3_HUMAN Titin OS=Homo sapiens OX=9606 GN=TTN PE=1 SV=1;tr|A0A0A0MTS7|A0A0A0MTS7_HUMAN Titin OS=Homo sapiens OX=9606 GN=TTN PE=1 SV=1;sp|Q8WZ42|TITIN_HUMAN Titin OS=Homo sapiens OX=9606 GN=TTN PE=1 SV=4	3	1	1	1	1	0	1	0	1	0	0.1	0.1	0.1	3014	27118	27118;35991;34350	1	-2	0.1	0	0	0	0	EVSNADISMGDVATLSVTVIGIPKPK	2094	TRUE	2211	3863	4470	4470		13;14		3661;3669	-1;-1;-1
A0A0A0MRA5;B7Z4B8;Q9BUJ2;M0R3F1;M0QYZ0;M0R203;M0QZV6;M0R0K8;M0QYI8;M0QYM5	A0A0A0MRA5;B7Z4B8;Q9BUJ2;M0R3F1	15;15;15;13;7;2;2;2;2;1	15;15;15;13;7;2;2;2;2;1	15;15;15;13;7;2;2;2;2;1	Heterogeneous nuclear ribonucleoprotein U-like protein 1	HNRNPUL1	tr|A0A0A0MRA5|A0A0A0MRA5_HUMAN Heterogeneous nuclear ribonucleoprotein U-like protein 1 OS=Homo sapiens OX=9606 GN=HNRNPUL1 PE=1 SV=1;tr|B7Z4B8|B7Z4B8_HUMAN Heterogeneous nuclear ribonucleoprotein U-like protein 1 OS=Homo sapiens OX=9606 GN=HNRNPUL1 PE=1 S	10	15	15	15	14	12	14	12	14	12	23.5	23.5	23.5	85.939	766	766;767;856;641;371;81;118;158;172;90	0	36.066	21	19.6	3214000	4077500	29	AEPYCSVLPGFTFIQHLPLSER;AIVICPTDEDLKDR;EALGGQALYPHVLVK;HLPSTEPDPHVVR;KAIVICPTDEDLKDR;LIQIAAR;NCAVEFNFGQR;NPPGASTYNK;NYILDQTNVYGSAQR;QENESGYER;QGAPTSFLPPEASQLKPDR;RTDEEGKDVPDHAVLEMK;TDEEGKDVPDHAVLEMK;WDVLIQQATQCLNR;YNILGTNAIMDK	213;383;1430;3351;4210;5019;6055;6310;6461;6666;6685;7022;7764;9141;9386	True;True;True;True;True;True;True;True;True;True;True;True;True;True;True	224;407;1514;3526;4431;5278;6454;6729;6891;7104;7123;7475;8251;9700;9961	382;383;707;708;709;2625;2626;2627;6438;6439;8051;8052;9624;11699;11700;12245;12246;12544;12545;12898;12937;13591;13592;13593;14981;14982;17513;17962;17963	441;442;818;819;820;3033;3034;3035;3036;7556;7557;9425;9426;11213;13615;13616;14316;14317;14662;14663;15055;15096;15863;15864;15865;15866;17526;17527;20408;20928;20929	441;819;3033;7557;9425;11213;13615;14316;14662;15055;15096;15864;17527;20408;20928	110;111		359;461		-1;-1;-1;-1;-1;-1;-1;-1;-1;-1
Q9Y2J2;A0A0A0MSA4;A0A0A0MRA8;A8K968;A0A0J9YY18;A0A3B3IU06;A0A2R8Y5Z6;A0A2R8Y5G2;A0A2R8Y570;A0A2R8YCW8;J3KT37;A0A2R8YFR9;A0A3B3IUD6;A0A1B0GTF8;A0A2R8Y7N0;A0A2R8Y420;A0A2R8Y6D0;A0A1B0GWG0;A0A2R8Y4N6;A0A2R8Y6G5	Q9Y2J2;A0A0A0MSA4;A0A0A0MRA8;A8K968;A0A0J9YY18;A0A3B3IU06;A0A2R8Y5Z6;A0A2R8Y5G2;A0A2R8Y570;A0A2R8YCW8;J3KT37;A0A2R8YFR9;A0A3B3IUD6;A0A1B0GTF8;A0A2R8Y7N0;A0A2R8Y420;A0A2R8Y6D0;A0A1B0GWG0;A0A2R8Y4N6;A0A2R8Y6G5	2;2;2;2;1;1;1;1;1;1;1;1;1;1;1;1;1;1;1;1	2;2;2;2;1;1;1;1;1;1;1;1;1;1;1;1;1;1;1;1	1;1;1;1;1;0;0;0;0;0;0;0;0;0;0;0;0;0;0;0	Band 4.1-like protein 3;Band 4.1-like protein 3, N-terminally processed	EPB41L3	sp|Q9Y2J2|E41L3_HUMAN Band 4.1-like protein 3 OS=Homo sapiens OX=9606 GN=EPB41L3 PE=1 SV=2;tr|A0A0A0MSA4|A0A0A0MSA4_HUMAN Band 4.1-like protein 3 OS=Homo sapiens OX=9606 GN=EPB41L3 PE=1 SV=1;tr|A0A0A0MRA8|A0A0A0MRA8_HUMAN Band 4.1-like protein 3 OS=Homo sa	20	2	2	1	0	2	0	2	0	1	2.1	2.1	1.2	120.68	1087	1087;1046;918;756;325;807;787;782;766;748;147;675;607;571;565;544;542;483;387;680	0	4.0262	0	2.1	0	49869	2	AVLEQEETAAASR;VCVEHHTFFR	763;8367	True;True	809;8883	1410;16121	1645;18857	1645;18857					-1;-1;-1;-1;-1;-1;-1;-1;-1;-1;-1;-1;-1;-1;-1;-1;-1;-1;-1;-1
K7EN33;A0A0A0MRH0;Q9NVX2	K7EN33;A0A0A0MRH0;Q9NVX2	3;3;3	3;3;3	3;3;3	Notchless protein homolog 1	NLE1	tr|K7EN33|K7EN33_HUMAN Notchless protein homolog 1 (Fragment) OS=Homo sapiens OX=9606 GN=NLE1 PE=1 SV=1;tr|A0A0A0MRH0|A0A0A0MRH0_HUMAN Notchless protein homolog 1 OS=Homo sapiens OX=9606 GN=NLE1 PE=1 SV=1;sp|Q9NVX2|NLE1_HUMAN Notchless protein homolog 1 OS	3	3	3	3	2	1	2	1	2	1	18.1	18.1	18.1	33.441	304	304;443;485	0	3.2289	13.8	4.3	1491100	375060	4	ILTGHTQSVTCLR;MTGHQALINQVLFSPDSR;TGAFEPAEASVNPQDLQGSLQELK	3888;5994;7866	True;True;True	4096;6378;8359	7494;11581;15166	8783;13464;13465;17743	8783;13465;17743	112		148		-1;-1;-1
F6S8N6;A0A3F2YNX8;A0A0A0MRJ6;P22061;H7C4X2;F8WDT3;F8WAV5;F8WAX2	F6S8N6;A0A3F2YNX8;A0A0A0MRJ6;P22061	5;5;5;5;1;1;1;1	5;5;5;5;1;1;1;1	5;5;5;5;1;1;1;1	Protein-L-isoaspartate O-methyltransferase;Protein-L-isoaspartate(D-aspartate) O-methyltransferase	PCMT1	tr|F6S8N6|F6S8N6_HUMAN Protein-L-isoaspartate(D-aspartate) O-methyltransferase OS=Homo sapiens OX=9606 GN=PCMT1 PE=1 SV=1;tr|A0A3F2YNX8|A0A3F2YNX8_HUMAN Protein-L-isoaspartate O-methyltransferase OS=Homo sapiens OX=9606 GN=PCMT1 PE=1 SV=1;tr|A0A0A0MRJ6|A0A	8	5	5	5	3	4	3	4	3	4	34	34	34	26.626	250	250;250;285;227;38;62;66;72	0	16.554	26.8	20.4	428780	2588100	10	KDDPTLLSSGR;LILPVGPAGGNQMLEQYDK;LQDGSIK;MGYAEEAPYDAIHVGAAAPVVPQALIDQLKPGGR;SGGASHSELIHNLR	4227;5011;5396;5861;7236	True;True;True;True;True	4451;5270;5677;6209;7705	8112;9611;9612;10359;11292;13991;13992;13993;13994	9496;11197;11198;11199;12067;13131;16334;16335;16336;16337	9496;11197;12067;13131;16336	113;114		168;214		-1;-1;-1;-1;-1;-1;-1;-1
A0A0A0MRK1;E9PAV9;Q5T3I0;F8W895	A0A0A0MRK1;E9PAV9;Q5T3I0;F8W895	3;3;3;2	3;3;3;2	3;3;3;2	G patch domain-containing protein 4	GPATCH4	tr|A0A0A0MRK1|A0A0A0MRK1_HUMAN G patch domain-containing protein 4 OS=Homo sapiens OX=9606 GN=GPATCH4 PE=1 SV=1;tr|E9PAV9|E9PAV9_HUMAN G patch domain-containing protein 4 OS=Homo sapiens OX=9606 GN=GPATCH4 PE=1 SV=1;sp|Q5T3I0|GPTC4_HUMAN G patch domain-con	4	3	3	3	1	2	1	2	1	2	11.1	11.1	11.1	42.054	370	370;375;446;264	0.00082102	1.9772	3.5	7.6	0	278770	3	EDAAGTSGLGELNSR;MATLTSGGEKPNK;TAHKAARLGITMK	1486;5759;7721	True;True;True	1574;6062;8207	2746;11008;14895	3172;12790;12791;17417	3172;12790;17417	115		112		-1;-1;-1;-1
Q5SVL2;A0A5F9ZHZ6;A0A0A0MRL7;P55210	Q5SVL2;A0A5F9ZHZ6;A0A0A0MRL7;P55210	1;1;1;1	1;1;1;1	1;1;1;1	Caspase-7;Caspase-7 subunit p20;Caspase-7 subunit p11	CASP7	tr|Q5SVL2|Q5SVL2_HUMAN Caspase-7 (Fragment) OS=Homo sapiens OX=9606 GN=CASP7 PE=1 SV=1;tr|A0A5F9ZHZ6|A0A5F9ZHZ6_HUMAN Caspase-7 OS=Homo sapiens OX=9606 GN=CASP7 PE=1 SV=1;tr|A0A0A0MRL7|A0A0A0MRL7_HUMAN Caspase-7 OS=Homo sapiens OX=9606 GN=CASP7 PE=1 SV=1;s	4	1	1	1	1	0	1	0	1	0	3.2	3.2	3.2	24.79	222	222;302;388;303	0.009311	0.77577	3.2	0	1181500	0	1	VTGMGVR	8980	TRUE	9530	17239	20098	20098	116		84		-1;-1;-1;-1
A0A0A0MRM8;A0A1Y0BRN3;A0A590UJ40;E7EW20;Q9UM54;A0A590UKB0;A0A590UJ75;A0A0D9SGC1;A0A590UK22;A0A590UK86;A0A5F9ZI03;A0A590UJY4;A0A590UK71;Q5JVM0;A0A590UJW9	A0A0A0MRM8;A0A1Y0BRN3;A0A590UJ40;E7EW20;Q9UM54;A0A590UKB0;A0A590UJ75;A0A0D9SGC1;A0A590UK22;A0A590UK86;A0A5F9ZI03;A0A590UJY4;A0A590UK71	39;39;38;38;38;33;33;33;30;25;24;24;23;3;3	39;39;38;38;38;33;33;33;30;25;24;24;23;3;3	39;39;38;38;38;33;33;33;30;25;24;24;23;3;3	Unconventional myosin-VI	MYO6	tr|A0A0A0MRM8|A0A0A0MRM8_HUMAN Unconventional myosin-6 OS=Homo sapiens OX=9606 GN=MYO6 PE=1 SV=1;tr|A0A1Y0BRN3|A0A1Y0BRN3_HUMAN Unconventional myosin-6 OS=Homo sapiens OX=9606 GN=MYO6 PE=1 SV=1;tr|A0A590UJ40|A0A590UJ40_HUMAN Unconventional myosin-6 OS=Homo	15	39	39	39	7	39	7	39	7	39	40.5	40.5	40.5	145.01	1253	1253;1285;1294;1295;1294;924;926;962;878;690;661;664;634;174;194	0	220.49	8.5	40.5	155210	17575000	63	ALGLNENDYK;ASFHELYNMYK;CGGIQYLQNAIESR;DPLLDDHGDFIR;DTINTSCDIELLAACR;EEQELYQK;EGLGVNEVHYVDNQDCIDLIEAK;ELFESSTNNNK;ETDKQILQNR;FNEVVSVLK;IGLDDEEKLDLFR;ILKEEQELYQK;IQAEVEAQLAR;IVEANPLLEAFGNAK;IYSSEAIK;LCAGASEDIR;LHLSSPDNFR;LQQFFNER;LVGILDILDEENRLPQPSDQHFTSAVHQK;MSQSIIVSGESGAGK;NIRDDEGFIIR;NLEISIDTLMAK;NNDALHMSLESLICESR;PTYATAMLQSLLK;QKEEESQQQAVLEQER;SAQSLEYCAELLGLDQDDLR;SDPDHLAELVK;SLGTRPPHVFAIADK;SS…	425;628;847;1191;1275;1565;1633;1783;2008;2388;3688;3850;3967;4118;4180;4646;4956;5441;5651;5978;6183;6222;6285;6584;6735;7070;7120;7368;7545;7590;7603;7612;7671;8108;8260;8788;8846;9020;9362	True;True;True;True;True;True;True;True;True;True;True;True;True;True;True;True;True;True;True;True;True;True;True;True;True;True;True;True;True;True;True;True;True;True;True;True;True;True;True	452;668;897;1262;1351;1657;1727;1882;2120;2524;3885;4056;4181;4337;4401;4890;5212;5725;5942;6359;6590;6630;6703;6704;7020;7174;7528;7582;7846;8025;8072;8085;8094;8155;8610;8772;9332;9394;9572;9936	786;787;1163;1553;2207;2353;2354;2932;3056;3057;3332;3333;3729;4400;7116;7117;7118;7427;7428;7629;7900;8006;8951;9509;9510;10439;10786;11548;11549;11967;12057;12194;12195;12196;12747;13022;13023;13685;13777;14288;14289;14591;14668;14669;14670;14698;14711;14812;14813;15604;15921;15922;16904;17010;17303;17921	913;914;1352;1815;2559;2724;2725;2726;3387;3547;3548;3549;3861;3862;3863;3864;4318;5069;8359;8360;8361;8713;8714;8936;9260;9375;10446;11082;11083;12157;12542;13430;13431;13955;14060;14252;14253;14254;14887;15192;15193;15194;15968;16072;16695;16696;16697;17051;17148;17149;17150;17151;17188;17203;17204;17322;17323;17324;18255;18623;18624;19720;19836;20169;20881	914;1352;1815;2559;2725;3387;3549;3862;4318;5069;8359;8713;8936;9260;9375;10446;11082;12157;12542;13430;13955;14060;14252;14887;15194;15968;16072;16696;17051;17148;17188;17204;17323;18255;18623;19720;19836;20169;20881	117;118;119;120;121;122;123;124		143;395;603;717;882;889;890;1247		-1;-1;-1;-1;-1;-1;-1;-1;-1;-1;-1;-1;-1;-1;-1
A0A0A0MRM9;Q14978;S4R402;S4R341;S4R349	A0A0A0MRM9;Q14978	3;3;1;1;1	3;3;1;1;1	3;3;1;1;1	Nucleolar and coiled-body phosphoprotein 1	NOLC1	tr|A0A0A0MRM9|A0A0A0MRM9_HUMAN Nucleolar and coiled-body phosphoprotein 1 (Fragment) OS=Homo sapiens OX=9606 GN=NOLC1 PE=1 SV=1;sp|Q14978|NOLC1_HUMAN Nucleolar and coiled-body phosphoprotein 1 OS=Homo sapiens OX=9606 GN=NOLC1 PE=1 SV=2	5	3	3	3	3	0	3	0	3	0	4.2	4.2	4.2	74.543	708	708;699;46;73;258	0.00087489	2.3491	4.2	0	122840	0	3	DNQLSEVANK;VADNSFDAK;VREEEIEVDSR	1183;8294;8901	True;True;True	1252;8807;9449	2193;15979;17104	2543;18686;19950	2543;18686;19950					-1;-1;-1;-1;-1
B7ZLQ5;A0A0A0MRP6;P28370	B7ZLQ5;A0A0A0MRP6;P28370	14;14;14	2;2;2	2;2;2	Probable global transcription activator SNF2L1	SMARCA1	tr|B7ZLQ5|B7ZLQ5_HUMAN Probable global transcription activator SNF2L1 OS=Homo sapiens OX=9606 GN=SMARCA1 PE=1 SV=1;tr|A0A0A0MRP6|A0A0A0MRP6_HUMAN Probable global transcription activator SNF2L1 OS=Homo sapiens OX=9606 GN=SMARCA1 PE=1 SV=1;sp|P28370|SMCA1_HU	3	14	2	2	13	10	2	1	2	1	12.4	3.1	3.1	124.33	1070	1070;1058;1054	0	3.8521	11.8	9.4	127100	115810	3	APFHQLR;CNELQDIEK;DFNQFIK;ESELTDEDITTILER;HGATHVFASK;IMAQIER;KIDGAEPLTPEETEEKEK;LDSIVIQQGR;LFELLEK;LLNILMQLR;NYTEEEDR;NYTEEEDRFLICMLHK;VLIFSQMTR;YLVIDEAHR	527;866;989;1980;3266;3896;4330;4717;4813;5177;6471;6472;8708;9366	False;False;False;True;False;False;True;False;False;False;False;False;False;False	561;917;1046;2090;3438;4104;4561;4963;5063;5443;6901;6902;9244;9245;9940	977;1585;1586;1807;1808;3671;6282;6283;7504;8313;8314;9071;9072;9241;9242;9966;9967;9968;12564;12565;12566;16766;16767;16768;17926;17927;17928	1127;1851;1852;1853;2115;2116;4246;7379;7380;8793;9728;9729;10586;10587;10778;10779;11632;11633;11634;14686;14687;14688;19571;19572;19573;20886;20887;20888	1127;1851;2115;4246;7380;8793;9728;10586;10779;11634;14686;14688;19572;20888	125;126;127;128		454;511;916;973		-1;-1;-1
E7ETY4;Q7KZI7;A0A7I2YQR3;A0A0A0MRU9;E9PC69;A0A7I2V3R3;F5H4J8;A0A7I2YQC1;A0A7I2V639;A0A7I2V2N8;A0A7I2YQF7;A0A7I2V3I9;J3KNR0;A0A7I2V3B9;B4DIB3;A0A7I2V4K8;H0YJI9;A0A7I2V2U9;A0A7I2V409;F5H6N2;A0A7I2V550;A0A7I2V549;A0A7I2V5G3;F5H4F6;A0A7I2V4L1;H0YIY6;A0A7I2V3K2;A0A7I2V3C6;A0A7I2V3P5;A0A7I2V2I9;A0A7I2V4T2;A0A7I2V2E3;H0YKP9;A0A7I2YQF4;H0YNV4;A0A7I2V4G7;A0A7I2V602;A0A087X0I6;P27448;Q9P0L2	E7ETY4;Q7KZI7;A0A7I2YQR3;A0A0A0MRU9;E9PC69;A0A7I2V3R3	7;7;7;7;7;6;1;1;1;1;1;1;1;1;1;1;1;1;1;1;1;1;1;1;1;1;1;1;1;1;1;1;1;1;1;1;1;1;1;1	7;7;7;7;7;6;1;1;1;1;1;1;1;1;1;1;1;1;1;1;1;1;1;1;1;1;1;1;1;1;1;1;1;1;1;1;1;1;1;1	7;7;7;7;7;6;1;1;1;1;1;1;1;1;1;1;1;1;1;1;1;1;1;1;1;1;1;1;1;1;1;1;1;1;1;1;1;1;1;1	Serine/threonine-protein kinase MARK2	MARK2	tr|E7ETY4|E7ETY4_HUMAN Non-specific serine/threonine protein kinase OS=Homo sapiens OX=9606 GN=MARK2 PE=1 SV=2;sp|Q7KZI7|MARK2_HUMAN Serine/threonine-protein kinase MARK2 OS=Homo sapiens OX=9606 GN=MARK2 PE=1 SV=2;tr|A0A7I2YQR3|A0A7I2YQR3_HUMAN Non-specifi	40	7	7	7	1	7	1	7	1	7	12.6	12.6	12.6	84.908	763	763;788;718;732;778;561;91;685;689;726;738;682;776;665;780;781;789;790;796;111;773;664;674;161;373;505;507;529;535;554;621;622;623;640;643;647;655;796;753;795	0	7.0262	1.4	12.6	87580	485680	8	EEIQDSLVGQR;FLILNPSK;IPFYMSTDCENLLK;NSATSADEQPHIGNYR;PSADLTNSSAPSPSHK;TTPTPSTNSVLSTSTNR;VLDANSCQSELHEK	1550;2337;3951;6365;6570;8185;8668	True;True;True;True;True;True;True	1641;2470;4165;6788;7006;8692;9202	2904;2905;4323;7606;12347;12727;15765;16687	3355;3356;4986;8912;14435;14867;18442;19478	3355;4986;8912;14435;14867;18442;19478	129		273		-1;-1;-1;-1;-1;-1;-1;-1;-1;-1;-1;-1;-1;-1;-1;-1;-1;-1;-1;-1;-1;-1;-1;-1;-1;-1;-1;-1;-1;-1;-1;-1;-1;-1;-1;-1;-1;-1;-1;-1
A0A0A0MRW6;Q9H6R4	A0A0A0MRW6;Q9H6R4	8;8	8;8	8;8	Nucleolar protein 6	NOL6	tr|A0A0A0MRW6|A0A0A0MRW6_HUMAN Nucleolar protein 6 OS=Homo sapiens OX=9606 GN=NOL6 PE=1 SV=1;sp|Q9H6R4|NOL6_HUMAN Nucleolar protein 6 OS=Homo sapiens OX=9606 GN=NOL6 PE=1 SV=2	2	8	8	8	4	6	4	6	4	6	9.4	9.4	9.4	112.16	1008	1008;1146	0	9.4473	5	7.2	288140	1050000	11	ADDGFHLLLMTPK;AQLPVMVIVTPQDR;ATATHTDVLK;EILQDKDGLNQR;ETEILFHSSLLR;ETSSTGEEALVAAVR;LQVEELLK;VPLHQVPYAVK	123;582;674;1703;2010;2031;5466;8845	True;True;True;True;True;True;True;True	130;621;714;1798;2122;2144;5751;9393	219;220;1094;1238;3182;3183;3732;3765;3766;10477;17009	251;252;1267;1444;3687;3688;4321;4360;4361;12200;19835	252;1267;1444;3687;4321;4360;12200;19835	130		461		-1;-1
A0A0A0MS14	A0A0A0MS14	1	1	1		IGHV1-45	sp|A0A0A0MS14|HV145_HUMAN Immunoglobulin heavy variable 1-45 OS=Homo sapiens OX=9606 GN=IGHV1-45 PE=3 SV=1	1	1	1	1	1	1	1	1	1	1	9.4	9.4	9.4	13.508	117	117	0.00087184	2.3212	9.4	9.4	2661800	3117100	6	SEDTAMYYCAR	7146	TRUE	7608	13822;13823;13824;13825	16127;16128;16129;16130;16131;16132	16130	131		112		-1
C9JB29;A0A0A0MS31;Q14790	C9JB29;A0A0A0MS31;Q14790	1;1;1	1;1;1	1;1;1	Caspase-8;Caspase-8 subunit p18;Caspase-8 subunit p10	CASP8	tr|C9JB29|C9JB29_HUMAN Caspase-8 (Fragment) OS=Homo sapiens OX=9606 GN=CASP8 PE=1 SV=1;tr|A0A0A0MS31|A0A0A0MS31_HUMAN Caspase-8 OS=Homo sapiens OX=9606 GN=CASP8 PE=1 SV=1;sp|Q14790|CASP8_HUMAN Caspase-8 OS=Homo sapiens OX=9606 GN=CASP8 PE=1 SV=1	3	1	1	1	0	1	0	1	0	1	7.4	7.4	7.4	17.328	149	149;278;479	0.0014577	1.3556	0	7.4	0	0	1	EQDSESQTLDK	1922	TRUE	2030	3572	4133	4133					-1;-1;-1
A0A0A0MS66;Q14693	A0A0A0MS66;Q14693	1;1	1;1	1;1	Phosphatidate phosphatase LPIN1	LPIN1	tr|A0A0A0MS66|A0A0A0MS66_HUMAN Phosphatidate phosphatase LPIN1 OS=Homo sapiens OX=9606 GN=LPIN1 PE=1 SV=1;sp|Q14693|LPIN1_HUMAN Phosphatidate phosphatase LPIN1 OS=Homo sapiens OX=9606 GN=LPIN1 PE=1 SV=2	2	1	1	1	1	0	1	0	1	0	2.4	2.4	2.4	76.968	701	701;890	1	-2	2.4	0	0	0	0	PSTPKSDSELVSKSTER	6582	TRUE	7018	12745	14885	14885		15;16;17		296;300;302	-1;-1
Q06830;A0A0A0MSI0;A0A0A0MRQ5	Q06830;A0A0A0MSI0;A0A0A0MRQ5	10;10;5	10;10;5	7;7;2	Peroxiredoxin-1	PRDX1	sp|Q06830|PRDX1_HUMAN Peroxiredoxin-1 OS=Homo sapiens OX=9606 GN=PRDX1 PE=1 SV=1;tr|A0A0A0MSI0|A0A0A0MSI0_HUMAN Peroxiredoxin-1 (Fragment) OS=Homo sapiens OX=9606 GN=PRDX1 PE=1 SV=1;tr|A0A0A0MRQ5|A0A0A0MRQ5_HUMAN Peroxiredoxin-1 OS=Homo sapiens OX=9606 GN=	3	10	10	7	9	9	9	9	6	6	57.3	57.3	44.2	22.11	199	199;171;97	0	31.583	49.2	52.8	35036000	69934000	25	ADEGISFR;ATAVMPDGQFK;GLFIIDDK;IGHPAPNFK;LNCQVIGASVDSHFCHLAWVNTPK;LVQAFQFTDK;QGGLGPMNIPLVSDPK;QITVNDLPVGR;SVDETLR;TIAQDYGVLK	126;675;2885;3682;5269;5677;6688;6732;7639;7926	True;True;True;True;True;True;True;True;True;True	133;715;716;3043;3879;5542;5969;7126;7171;8122;8422	224;225;1239;1240;1241;1242;1243;5577;5578;7104;10136;10137;10138;10843;10844;12941;13017;13018;14759;14760;15275;15276	256;257;1445;1446;1447;1448;1449;1450;1451;6573;6574;8345;11819;11820;11821;11822;12607;12608;15103;15187;15188;17257;17258;17864;17865	256;1448;6573;8345;11822;12608;15103;15188;17257;17864	132;133		21;100		-1;-1;-1
A0A0A0MSJ8;T1ECW5;O75170	A0A0A0MSJ8;T1ECW5;O75170	1;1;1	1;1;1	1;1;1	Serine/threonine-protein phosphatase 6 regulatory subunit 2	PPP6R2	tr|A0A0A0MSJ8|A0A0A0MSJ8_HUMAN Serine/threonine-protein phosphatase 6 regulatory subunit 2 (Fragment) OS=Homo sapiens OX=9606 GN=PPP6R2 PE=1 SV=1;tr|T1ECW5|T1ECW5_HUMAN Serine/threonine-protein phosphatase 6 regulatory subunit 2 (Fragment) OS=Homo sapiens	3	1	1	1	1	0	1	0	1	0	1.2	1.2	1.2	59.256	562	562;685;966	0.0098949	0.76464	1.2	0	971260	0	4	TEEAVGR	7796	TRUE	8286	15044	17609;17610;17611;17612	17609					-1;-1;-1
A0A0A0MSQ0;P13797;H7C4N2;P13796	A0A0A0MSQ0;P13797	3;3;1;1	3;3;1;1	3;3;1;1	Plastin-3	PLS3	tr|A0A0A0MSQ0|A0A0A0MSQ0_HUMAN Plastin-3 OS=Homo sapiens OX=9606 GN=PLS3 PE=1 SV=1;sp|P13797|PLST_HUMAN Plastin-3 OS=Homo sapiens OX=9606 GN=PLS3 PE=1 SV=4	4	3	3	3	2	2	2	2	2	2	6	6	6	69.334	617	617;630;190;627	0	4.4777	3.7	3.9	43658	222740	5	AESMLQQADK;KLENCNYAVELGK;VYALPEDLVEVKPK	221;4373;9114	True;True;True	233;4605;9671	397;398;399;8405;17465	459;460;461;9829;20357	460;9829;20357	134		327		-1;-1;-1;-1
C9JP03;Q5T6P2;C9JD09;C9JUW9;X6RDJ2;Q5T6P1;X6RGK9;B7Z326;A0A0C4DFN6;A0A0A0MSS3;Q8ND83	C9JP03;Q5T6P2;C9JD09;C9JUW9;X6RDJ2;Q5T6P1;X6RGK9;B7Z326;A0A0C4DFN6;A0A0A0MSS3;Q8ND83	1;1;1;1;1;1;1;1;1;1;1	1;1;1;1;1;1;1;1;1;1;1	1;1;1;1;1;1;1;1;1;1;1	SLAIN motif-containing protein 1	SLAIN1	tr|C9JP03|C9JP03_HUMAN SLAIN motif-containing protein 1 (Fragment) OS=Homo sapiens OX=9606 GN=SLAIN1 PE=1 SV=1;tr|Q5T6P2|Q5T6P2_HUMAN SLAIN motif-containing protein 1 (Fragment) OS=Homo sapiens OX=9606 GN=SLAIN1 PE=1 SV=1;tr|C9JD09|C9JD09_HUMAN SLAIN motif	11	1	1	1	1	1	1	1	1	1	12.1	12.1	12.1	11.269	99	99;111;135;147;205;228;240;304;349;590;568	1	-2	12.1	12.1	0	0	0	HSSSVSLSSGKK	3436	TRUE	3617	6622;6623;6624;6625;6626	7774;7775;7776;7777;7778	7775		18;19		37;38	-1;-1;-1;-1;-1;-1;-1;-1;-1;-1;-1
A0A0A0MST8;E9PFN4;Q9Y6M7	A0A0A0MST8;E9PFN4;Q9Y6M7	1;1;1	1;1;1	1;1;1	Anion exchange protein;Sodium bicarbonate cotransporter 3	SLC4A7	tr|A0A0A0MST8|A0A0A0MST8_HUMAN Anion exchange protein OS=Homo sapiens OX=9606 GN=SLC4A7 PE=1 SV=1;tr|E9PFN4|E9PFN4_HUMAN Anion exchange protein OS=Homo sapiens OX=9606 GN=SLC4A7 PE=1 SV=1;sp|Q9Y6M7|S4A7_HUMAN Sodium bicarbonate cotransporter 3 OS=Homo sapi	3	1	1	1	1	0	1	0	1	0	2.1	2.1	2.1	134.57	1201	1201;1210;1214	1	-2	2.1	0	0	0	0	GESPLSLLLGHLLPSSRAGTPAGSR	2665	TRUE	2811	5044	5929	5929		20;21;22		260;272;281	-1;-1;-1
A0A804HL54;A0A804HJN6;A0A0A0MSX9;P41252;A0A804HJ36;J3KR24;A0A804HHW9;A0A804HIV9;A0A804HKU1;A0A804HK69;A0A804HIG2;A0A804HKW6	A0A804HL54;A0A804HJN6;A0A0A0MSX9;P41252;A0A804HJ36;J3KR24;A0A804HHW9;A0A804HIV9;A0A804HKU1;A0A804HK69	12;12;12;12;11;11;11;10;8;8;5;3	12;12;12;12;11;11;11;10;8;8;5;3	12;12;12;12;11;11;11;10;8;8;5;3	Isoleucine--tRNA ligase, cytoplasmic	IARS	tr|A0A804HL54|A0A804HL54_HUMAN Isoleucine--tRNA ligase, cytoplasmic OS=Homo sapiens OX=9606 GN=IARS1 PE=4 SV=1;tr|A0A804HJN6|A0A804HJN6_HUMAN Isoleucine--tRNA ligase, cytoplasmic OS=Homo sapiens OX=9606 GN=IARS1 PE=4 SV=1;tr|A0A0A0MSX9|A0A0A0MSX9_HUMAN Iso	12	12	12	12	4	9	4	9	4	9	11	11	11	141.63	1237	1237;1242;1242;1262;1076;1121;1220;971;713;724;435;139	0	16.392	4	7.8	284500	2317500	15	APLKPYPVSPSDK;ESVDHLTIPSR;FGWDCHGLPVEYEIDK;FLIQNVLR;LESDYEILER;LLILMEAR;LYLINSPVVR;MGITEYNNQCR;QLSSEELEQFQK;SVVTSIFGVK;TESAVSQMQSVIELGR;YAHQSGFHVDR	538;1999;2272;2341;4780;5150;5723;5840;6768;7677;7822;9178	True;True;True;True;True;True;True;True;True;True;True;True	573;2111;2404;2475;5027;5413;6016;6173;7207;8161;8313;9738	1010;3713;4205;4332;9179;9909;10915;10916;11213;13085;14823;15094;17568;17569	1166;4301;4302;4849;4996;10707;11563;12693;12694;13042;15268;17335;17666;20472;20473	1166;4301;4849;4996;10707;11563;12694;13042;15268;17335;17666;20472	135;136		259;800		-1;-1;-1;-1;-1;-1;-1;-1;-1;-1;-1;-1
B7Z4S1;A0A0A0MT58;A0A1W2PRL9;A0A1W2PPZ5;Q15560;P23193;Q5JRI7	B7Z4S1;A0A0A0MT58;A0A1W2PRL9;A0A1W2PPZ5;Q15560;P23193;Q5JRI7	2;2;2;2;2;2;1	2;2;2;2;2;2;1	2;2;2;2;2;2;1	Transcription elongation factor A protein 2;Transcription elongation factor A protein 1	TCEA1;TCEA2	tr|B7Z4S1|B7Z4S1_HUMAN Transcription elongation factor A protein 1 OS=Homo sapiens OX=9606 GN=TCEA1 PE=1 SV=1;tr|A0A0A0MT58|A0A0A0MT58_HUMAN Transcription elongation factor A protein 2 (Fragment) OS=Homo sapiens OX=9606 GN=TCEA2 PE=1 SV=1;tr|A0A1W2PRL9|A0A	7	2	2	2	2	2	2	2	2	2	19.7	19.7	19.7	13.445	117	117;270;280;301;299;301;246	0	5.2913	19.7	19.7	1481100	2090700	4	NCTYTQVQTR;TGGTQTDLFTCGK	6073;7877	True;True	6473;8370	11729;11730;15181;15182	13646;13647;17758;17759	13647;17759					-1;-1;-1;-1;-1;-1;-1
A0A0A0MT61;H7BYM2;Q8WYN0	A0A0A0MT61;H7BYM2;Q8WYN0	1;1;1	1;1;1	1;1;1	Cysteine protease ATG4A	ATG4A	tr|A0A0A0MT61|A0A0A0MT61_HUMAN Cysteine protease (Fragment) OS=Homo sapiens OX=9606 GN=ATG4A PE=1 SV=1;tr|H7BYM2|H7BYM2_HUMAN Cysteine protease (Fragment) OS=Homo sapiens OX=9606 GN=ATG4A PE=1 SV=1;sp|Q8WYN0|ATG4A_HUMAN Cysteine protease ATG4A OS=Homo sapi	3	1	1	1	1	1	1	1	1	1	7.4	7.4	7.4	22.765	202	202;312;398	1	-2	7.4	7.4	1122300	2160700	2	ECFKMPQSLGALGGK	1479	TRUE	1566	2730;2731	3153;3154	3154	137		173		-1;-1;-1
A0A0A0MTB8;Q8NI36	A0A0A0MTB8;Q8NI36	8;8	8;8	8;8	WD repeat-containing protein 36	WDR36	tr|A0A0A0MTB8|A0A0A0MTB8_HUMAN WD repeat-containing protein 36 OS=Homo sapiens OX=9606 GN=WDR36 PE=1 SV=1;sp|Q8NI36|WDR36_HUMAN WD repeat-containing protein 36 OS=Homo sapiens OX=9606 GN=WDR36 PE=1 SV=1	2	8	8	8	7	7	7	7	7	7	10.5	10.5	10.5	99.365	895	895;951	0	20.387	9.5	9.5	1064900	1926400	17	ALGLFSNDIPHVVR;EFSGHQGQINDMAFSPDGR;NLLNLDVIK;SFHTYDVQK;TASALFAGFR;VVNLGVLAQK;YAAPEQNNDPQQSK;YDTALNLLK	424;1597;6235;7199;7737;9069;9175;9219	True;True;True;True;True;True;True;True	451;1689;6643;7665;8224;9626;9735;9783	784;785;2985;2986;12073;12074;13920;14922;14923;17399;17400;17564;17565;17642	911;912;3449;3450;3451;14076;14077;16242;17447;17448;20278;20279;20280;20466;20467;20468;20548	911;3449;14076;16242;17448;20278;20468;20548	138		572		-1;-1
Q13617;A0A0A0MTN0;Q5T2B5	Q13617;A0A0A0MTN0;Q5T2B5	2;2;1	2;2;1	2;2;1	Cullin-2	CUL2	sp|Q13617|CUL2_HUMAN Cullin-2 OS=Homo sapiens OX=9606 GN=CUL2 PE=1 SV=2;tr|A0A0A0MTN0|A0A0A0MTN0_HUMAN Cullin-2 OS=Homo sapiens OX=9606 GN=CUL2 PE=1 SV=1;tr|Q5T2B5|Q5T2B5_HUMAN Cullin-2 OS=Homo sapiens OX=9606 GN=CUL2 PE=1 SV=1	3	2	2	2	1	1	1	1	1	1	2.6	2.6	2.6	86.982	745	745;758;706	0.0015015	1.4971	1.2	1.3	1504800	53556	2	DTPQEMEQTR;LTSFITVFK	1279;5612	True;True	1355;5900	2360;10715	2732;12467	2732;12467	139		665		-1;-1;-1
R4GN08;F8WDD7;F8WCF6;A0A0A6YYG9;P59998	R4GN08;F8WDD7;F8WCF6;A0A0A6YYG9;P59998	1;1;1;1;1	1;1;1;1;1	1;1;1;1;1	Actin-related protein 2/3 complex subunit 4	ARPC4;ARPC4-TTLL3	tr|R4GN08|R4GN08_HUMAN Actin-related protein 2/3 complex subunit 4 (Fragment) OS=Homo sapiens OX=9606 GN=ARPC4 PE=1 SV=1;tr|F8WDD7|F8WDD7_HUMAN Actin-related protein 2/3 complex subunit 4 OS=Homo sapiens OX=9606 GN=ARPC4 PE=3 SV=1;tr|F8WCF6|F8WCF6_HUMAN Ac	5	1	1	1	1	1	1	1	1	1	10.4	10.4	10.4	9.405	77	77;113;181;625;168	0.0035088	1.2062	10.4	10.4	0	1021500	2	AENFFILR	206	TRUE	216	366;367	420;421	420					-1;-1;-1;-1;-1
A0A0A6YYI3;A0A0B4J1V8;Q9NQ55;A8MV53;C9J3W3;C9JHF7;H7C446	A0A0A6YYI3;A0A0B4J1V8;Q9NQ55;A8MV53;C9J3W3	8;8;8;6;4;3;2	8;8;8;6;4;3;2	8;8;8;6;4;3;2	Suppressor of SWI4 1 homolog	PPAN-P2RY11;PPAN	tr|A0A0A6YYI3|A0A0A6YYI3_HUMAN Protein PPAN-P2RY11 OS=Homo sapiens OX=9606 GN=PPAN-P2RY11 PE=4 SV=1;tr|A0A0B4J1V8|A0A0B4J1V8_HUMAN HCG2039996 OS=Homo sapiens OX=9606 GN=PPAN-P2RY11 PE=3 SV=1;sp|Q9NQ55|SSF1_HUMAN Suppressor of SWI4 1 homolog OS=Homo sapiens	7	8	8	8	5	8	5	8	5	8	16.5	16.5	16.5	58.199	520	520;794;473;420;210;97;208	0	19.425	9.8	16.5	1817100	4192600	13	DVVSSLR;LPGGPTLTFQVK;NLEAYAANPHSFVFTR;TEEELQAILEAK;TETNVYFK;VGGSDEEASGIPSR;VMEPLTASR;VVPVGASR	1338;5343;6219;7798;7824;8527;8782;9073	True;True;True;True;True;True;True;True	1418;5619;6627;8288;8315;9052;9053;9325;9630	2465;2466;10272;12051;12052;12053;15047;15048;15096;15097;16401;16402;16893;17406;17407	2851;2852;11975;14054;14055;14056;17615;17616;17668;17669;19172;19173;19174;19709;20288;20289	2851;11975;14055;17616;17669;19172;19709;20288	140	23	54	359	-1;-1;-1;-1;-1;-1;-1
A0A0A6YYJ5;O94854	A0A0A6YYJ5;O94854	1;1	1;1	1;1	Uncharacterized protein KIAA0754	MACF1;KIAA0754	tr|A0A0A6YYJ5|A0A0A6YYJ5_HUMAN Microtubule-actin cross-linking factor 1, isoforms 1/2/3/5 (Fragment) OS=Homo sapiens OX=9606 GN=MACF1 PE=1 SV=2;sp|O94854|K0754_HUMAN Uncharacterized protein KIAA0754 OS=Homo sapiens OX=9606 GN=KIAA0754 PE=2 SV=4	2	1	1	1	1	0	1	0	1	0	0.7	0.7	0.7	177.28	1668	1668;1291	0.0099071	0.7679	0.7	0	241330	0	1	LSGFIASELAK	5515	TRUE	5800	10552	12278	12278					-1;-1
A0A0A6YYL4;P57737	A0A0A6YYL4;P57737	1;1	1;1	1;1	Coronin;Coronin-7	CORO7-PAM16;CORO7	tr|A0A0A6YYL4|A0A0A6YYL4_HUMAN Coronin OS=Homo sapiens OX=9606 GN=CORO7-PAM16 PE=1 SV=1;sp|P57737|CORO7_HUMAN Coronin-7 OS=Homo sapiens OX=9606 GN=CORO7 PE=1 SV=2	2	1	1	1	0	1	0	1	0	1	1.2	1.2	1.2	114.16	1048	1048;925	0.00078616	1.7574	0	1.2	0	91667	1	SGPEPLQEGPGPK	7252	TRUE	7721	14020	16369	16369					-1;-1
A0A0B4J1R9;Q8N0S2	A0A0B4J1R9;Q8N0S2	1;1	1;1	1;1	Synaptonemal complex central element protein 1	SYCE1	tr|A0A0B4J1R9|A0A0B4J1R9_HUMAN Synaptonemal complex central element protein 1 OS=Homo sapiens OX=9606 GN=SYCE1 PE=1 SV=1;sp|Q8N0S2|SYCE1_HUMAN Synaptonemal complex central element protein 1 OS=Homo sapiens OX=9606 GN=SYCE1 PE=1 SV=2	2	1	1	1	1	1	1	1	1	1	3.5	3.5	3.5	36.26	318	318;351	1	-2	3.5	3.5	0	0	0	EILSKKQETLR	1704	TRUE	1799	3184;3185	3689;3690	3689		252		108	-1;-1
A0A0B4J1V9;Q9NRZ9;A0A087WSW7;F6XU50;Q9NW36;B1ALG6	A0A0B4J1V9;Q9NRZ9;A0A087WSW7;F6XU50	6;6;5;5;2;1	6;6;5;5;2;1	6;6;5;5;2;1	Lymphoid-specific helicase	HELLS	tr|A0A0B4J1V9|A0A0B4J1V9_HUMAN Helicase, lymphoid-specific, isoform CRA_b OS=Homo sapiens OX=9606 GN=HELLS PE=1 SV=1;sp|Q9NRZ9|HELLS_HUMAN Lymphoid-specific helicase OS=Homo sapiens OX=9606 GN=HELLS PE=1 SV=1;tr|A0A087WSW7|A0A087WSW7_HUMAN Helicase, lympho	6	6	6	6	1	6	1	6	1	6	8.8	8.8	8.8	102.71	884	884;838;700;714;310;192	0	5.6781	1.5	8.8	89555	676380	7	AVVEVNIPVESEVNLK;EVVVYAPLSK;IDEELVTNSGK;MEQQQLEEQK;RFTPDIPTMLYHGTQEER;VISDKDLELLLDR	792;2101;3560;5806;6925;8617	True;True;True;True;True;True	839;2218;3748;6119;7370;9149	1454;3872;6856;11101;13352;16594;16595	1691;4479;8050;8051;12900;15577;19379;19380	1691;4479;8050;12900;15577;19380	141		86		-1;-1;-1;-1;-1;-1
A0A0B4J1W3;Q9BXJ9;Q6N069	A0A0B4J1W3;Q9BXJ9;Q6N069	2;2;1	2;2;1	2;2;1	N-alpha-acetyltransferase 15, NatA auxiliary subunit;N-alpha-acetyltransferase 16, NatA auxiliary subunit	NAA15;NAA16	tr|A0A0B4J1W3|A0A0B4J1W3_HUMAN N-alpha-acetyltransferase 15, NatA auxiliary subunit OS=Homo sapiens OX=9606 GN=NAA15 PE=1 SV=1;sp|Q9BXJ9|NAA15_HUMAN N-alpha-acetyltransferase 15, NatA auxiliary subunit OS=Homo sapiens OX=9606 GN=NAA15 PE=1 SV=1;sp|Q6N069|N	3	2	2	2	1	1	1	1	1	1	2.4	2.4	2.4	101.2	865	865;866;864	0.0072464	0.96702	1.3	1.2	79051	148140	1	DLSLLQIQMR;EALEHLCTYEK	1151;1424	True;True	1216;1508	2125;2619	2463;3027	2463;3027	142		127		-1;-1;-1
A0A0B4J1Z1;C9JAB2;Q16629;F8WEA1	A0A0B4J1Z1;C9JAB2;Q16629	6;6;6;2	5;5;5;2	5;5;5;2	Serine/arginine-rich splicing factor 7	SRSF7	tr|A0A0B4J1Z1|A0A0B4J1Z1_HUMAN Serine/arginine-rich-splicing factor 7 OS=Homo sapiens OX=9606 GN=SRSF7 PE=1 SV=1;tr|C9JAB2|C9JAB2_HUMAN Serine/arginine-rich-splicing factor 7 OS=Homo sapiens OX=9606 GN=SRSF7 PE=1 SV=1;sp|Q16629|SRSF7_HUMAN Serine/arginine-	4	6	5	5	5	6	4	5	4	5	43.1	43.1	43.1	15.763	137	137;235;238;51	0	8.0579	38	43.1	31512000	23696000	13	GHYAYDCHR;NPPGFAFVEFEDPR;NPPGFAFVEFEDPRDAEDAVR;RPFDPNDR;VELSTGMPR;VYVGNLGTGAGK	2810;6311;6312;6989;8446;9136	True;False;True;True;True;True	2966;6730;6731;7437;8966;8967;9695	5427;5428;5429;12247;12248;12249;12250;13519;13520;13521;16252;16253;16254;17504;17505	6401;6402;6403;14318;14319;14320;14321;15762;15763;15764;19004;19005;19006;19007;20399;20400	6403;14320;14321;15764;19006;20400	143		85		-1;-1;-1;-1
F5H895;A0A0B4J239;F5GXX5;P61803	F5H895;A0A0B4J239;F5GXX5;P61803	1;1;1;1	1;1;1;1	1;1;1;1	Dolichyl-diphosphooligosaccharide--protein glycosyltransferase subunit DAD1	DAD1	tr|F5H895|F5H895_HUMAN Defender against cell death 1 OS=Homo sapiens OX=9606 GN=DAD1 PE=1 SV=1;tr|A0A0B4J239|A0A0B4J239_HUMAN Dolichyl-diphosphooligosaccharide--protein glycosyltransferase subunit DAD1 OS=Homo sapiens OX=9606 GN=DAD1 PE=1 SV=1;tr|F5GXX5|F5	4	1	1	1	0	1	0	1	0	1	15.4	15.4	15.4	7.2883	65	65;78;85;113	0.0082592	0.8366	0	15.4	0	4464700	1	SASVVSVISR	7071	TRUE	7529	13686	15969	15969					-1;-1;-1;-1
A0A0B4J269;Q13509;G3V2A3;G3V5W4;G3V2R8;G3V3R4;G3V2N6	A0A0B4J269;Q13509	11;11;3;1;1;1;1	1;1;0;0;0;0;0	0;0;0;0;0;0;0	Tubulin beta-3 chain	TUBB3	tr|A0A0B4J269|A0A0B4J269_HUMAN G_PROTEIN_RECEP_F1_2 domain-containing protein OS=Homo sapiens OX=9606 PE=1 SV=1;sp|Q13509|TBB3_HUMAN Tubulin beta-3 chain OS=Homo sapiens OX=9606 GN=TUBB3 PE=1 SV=2	7	11	1	0	9	11	0	1	0	0	15.8	1.5	0	88.381	797	797;450;189;97;118;148;164	0.0021786	1.3421	14.2	15.8	0	189260	2	AILVDLEPGTMDSVR;ALTVPELTQQMFDAK;EVDEQMLAIQSK;FPGQLNADLR;GHYTEGAELVDSVLDVVR;IMNTFSVVPSPK;ISEQFTAMFR;KLAVNMVPFPR;LAVNMVPFPR;NMMAACDPR;NSSYFVEWIPNNVK	358;468;2050;2404;2812;3913;4032;4358;4642;6275;6380	False;False;True;False;False;False;False;False;False;False;False	378;379;497;2164;2165;2540;2968;4124;4125;4246;4247;4589;4590;4885;4886;6686;6687;6804	646;647;648;649;855;856;857;3798;3799;4423;4424;4425;5432;5433;5434;5435;7538;7539;7540;7541;7542;7739;7740;7741;8374;8375;8940;8941;8942;8943;8944;8945;12150;12151;12152;12374;12375	745;746;747;748;749;985;986;987;4399;4400;5098;5099;5100;5101;5102;5103;5104;5105;5106;6406;6407;6408;6409;8832;8833;8834;8835;8836;9072;9073;9074;9796;9797;10435;10436;10437;10438;10439;10440;14190;14191;14192;14193;14194;14195;14196;14465;14466	745;985;4399;5100;6407;8836;9072;9796;10437;14191;14466	144;145;146;147;148;149;150		420;511;604;640;646;647;735		-1;-1;-1;-1;-1;-1;-1
A0A0B4J270	A0A0B4J270	1	1	1		IFI27L2	tr|A0A0B4J270|A0A0B4J270_HUMAN Family with sequence similarity 14, member A, isoform CRA_b OS=Homo sapiens OX=9606 GN=IFI27L2 PE=1 SV=1	1	1	1	1	0	1	0	1	0	1	15.2	15.2	15.2	10.146	105	105	1	-2	0	15.2	0	0	0	MGFTGAGIAASSIAAK	5836	TRUE	6167	11197	13019	13019		24;25		11;12	-1
A0A0B4J290	A0A0B4J290	1	1	1	Protein yippee-like	YPEL3	tr|A0A0B4J290|A0A0B4J290_HUMAN Protein yippee-like OS=Homo sapiens OX=9606 GN=YPEL3 PE=3 SV=1	1	1	1	1	0	1	0	1	0	1	24.8	24.8	24.8	14.88	137	137	1	-2	0	24.8	0	0	0	VLLTGLHAVADIHCENCKTTLGWKYVSHPPLTPG	8723	TRUE	9260	16791	19599	19599		26		130	-1
K7EM56;A0A0B4J2B4;S4R417;K7ELC2;P62841;K7EQJ5;S4R456;K7EJ78	K7EM56;A0A0B4J2B4;S4R417;K7ELC2;P62841;K7EQJ5;S4R456;K7EJ78	6;6;6;6;6;5;3;3	6;6;6;6;6;5;3;3	6;6;6;6;6;5;3;3	40S ribosomal protein S15	RPS15	tr|K7EM56|K7EM56_HUMAN 40S ribosomal protein S15 OS=Homo sapiens OX=9606 GN=RPS15 PE=1 SV=2;tr|A0A0B4J2B4|A0A0B4J2B4_HUMAN 40S ribosomal protein S15 OS=Homo sapiens OX=9606 GN=RPS15 PE=1 SV=1;tr|S4R417|S4R417_HUMAN 40S ribosomal protein S15 OS=Homo sapiens	8	6	6	6	6	4	6	4	6	4	64.3	64.3	64.3	12.99	112	112;118;135;152;145;141;68;129	0	14.084	64.3	44.6	3106400	14902000	24	DMIILPEMVGSMVGVYNGK;EAPPMEKPEVVK;HGRPGIGATHSSR;KEAPPMEKPEVVK;PGIGATHSSR;TFNQVEIKPEMIGHYLGEFSITYKPVK	1167;1444;3281;4246;6519;7848	True;True;True;True;True;True	1234;1530;1531;3453;4473;4474;6952;8339;8340	2157;2666;2667;2668;2669;2670;2671;2672;2673;6306;8151;8152;8153;8154;8155;12645;12646;15134;15135;15136;15137	2500;3081;3082;3083;3084;3085;3086;3087;3088;3089;3090;7407;9538;9539;9540;9541;9542;9543;14774;14775;17710;17711;17712;17713	2500;3082;7407;9542;14774;17713	151;152;153;154;155		37;50;56;60;78		-1;-1;-1;-1;-1;-1;-1;-1
Q5W0H4;A0A0B4J2C3;P13693;H0YCX0;J3KPG2;E9PJF7;Q56UQ5	Q5W0H4;A0A0B4J2C3;P13693;H0YCX0;J3KPG2;E9PJF7;Q56UQ5	2;2;2;1;1;1;1	2;2;2;1;1;1;1	2;2;2;1;1;1;1	Translationally-controlled tumor protein;TPT1-like protein	TPT1	tr|Q5W0H4|Q5W0H4_HUMAN Translationally-controlled tumor protein OS=Homo sapiens OX=9606 GN=TPT1 PE=1 SV=1;tr|A0A0B4J2C3|A0A0B4J2C3_HUMAN Translationally-controlled tumor protein OS=Homo sapiens OX=9606 GN=TPT1 PE=1 SV=1;sp|P13693|TCTP_HUMAN Translationally	7	2	2	2	0	2	0	2	0	2	11.2	11.2	11.2	21.525	188	188;197;172;77;160;162;140	0.00082305	2.0002	0	11.2	0	3076500	1	DLISHDEMFSDIYK;HILANFK	1116;3309	True;True	1179;3482	2060;6358	2391;7468	2391;7468	156		13		-1;-1;-1;-1;-1;-1;-1
Q15269;A0A0B4J2E5;C9J544	Q15269;A0A0B4J2E5	5;5;1	5;5;1	5;5;1	Periodic tryptophan protein 2 homolog	PWP2	sp|Q15269|PWP2_HUMAN Periodic tryptophan protein 2 homolog OS=Homo sapiens OX=9606 GN=PWP2 PE=2 SV=2;tr|A0A0B4J2E5|A0A0B4J2E5_HUMAN Utp12 domain-containing protein OS=Homo sapiens OX=9606 GN=LOC102724159 PE=1 SV=1	3	5	5	5	2	3	2	3	2	3	6.2	6.2	6.2	102.45	919	919;919;186	0	4.3004	2.1	4.1	176700	6106500	5	EGDFNNLTAAAFHK;FSNLLGTVYR;GSVHSVSFSPDGR;LVQEALEAVPR;SVLHHFHFK	1612;2458;3070;5680;7657	True;True;True;True;True	1705;2597;3233;5972;8141	3013;4635;5910;10850;14791	3483;5444;6964;12615;17299	3483;5444;6964;12615;17299					-1;-1;-1
B7Z8W6;A0A7P0Z466;A0A7P0TA73;A0A7P0T941;A0A7P0TBB7;A0A0C4DFS8;A0A7P0T8D2;A0A7P0T862;A0A7P0T931;A0A7P0TAS5;A0A7P0T973;A0A7P0T8L3;A0A7P0T9I9;A0A7P0T895;P43490	B7Z8W6;A0A7P0Z466;A0A7P0TA73;A0A7P0T941;A0A7P0TBB7;A0A0C4DFS8;A0A7P0T8D2;A0A7P0T862;A0A7P0T931;A0A7P0TAS5;A0A7P0T973;A0A7P0T8L3;A0A7P0T9I9;A0A7P0T895;P43490	1;1;1;1;1;1;1;1;1;1;1;1;1;1;1	1;1;1;1;1;1;1;1;1;1;1;1;1;1;1	1;1;1;1;1;1;1;1;1;1;1;1;1;1;1	Nicotinamide phosphoribosyltransferase	NAMPT	tr|B7Z8W6|B7Z8W6_HUMAN Nicotinamide phosphoribosyltransferase OS=Homo sapiens OX=9606 GN=NAMPT PE=1 SV=1;tr|A0A7P0Z466|A0A7P0Z466_HUMAN Nicotinamide phosphoribosyltransferase OS=Homo sapiens OX=9606 GN=NAMPT PE=1 SV=1;tr|A0A7P0TA73|A0A7P0TA73_HUMAN Nicotin	15	1	1	1	0	1	0	1	0	1	6.2	6.2	6.2	26.807	241	241;252;253;253;283;368;375;404;425;426;444;464;488;490;491	0	4.9102	0	6.2	0	659210	1	YLLETSGNLDGLEYK	9351	TRUE	9923	17894	20852	20852					-1;-1;-1;-1;-1;-1;-1;-1;-1;-1;-1;-1;-1;-1;-1
Q9H967;A0A0C4DFX7;C9JE56	Q9H967;A0A0C4DFX7	3;3;1	3;3;1	3;3;1	WD repeat-containing protein 76	WDR76	sp|Q9H967|WDR76_HUMAN WD repeat-containing protein 76 OS=Homo sapiens OX=9606 GN=WDR76 PE=1 SV=2;tr|A0A0C4DFX7|A0A0C4DFX7_HUMAN WD repeat-containing protein 76 OS=Homo sapiens OX=9606 GN=WDR76 PE=1 SV=1	3	3	3	3	3	0	3	0	3	0	5.9	5.9	5.9	69.768	626	626;562;228	0.00087873	2.4029	5.9	0	286360	0	4	AESTLQNSSSAVHTESNK;IPLLTTIR;VVTTCADCNLR	222;3957;9090	True;True;True	234;4171;9647	400;7615;17432	462;463;8921;20316	463;8921;20316					-1;-1;-1
A0A0C4DG07;O60934	A0A0C4DG07;O60934	1;1	1;1	1;1	Nibrin	NBN	tr|A0A0C4DG07|A0A0C4DG07_HUMAN Nibrin OS=Homo sapiens OX=9606 GN=NBN PE=1 SV=1;sp|O60934|NBN_HUMAN Nibrin OS=Homo sapiens OX=9606 GN=NBN PE=1 SV=1	2	1	1	1	0	1	0	1	0	1	1.6	1.6	1.6	75.968	672	672;754	0.0021505	1.2831	0	1.6	0	0	1	ASQQQQTNSIR	652	TRUE	692	1200	1400	1400					-1;-1
C9J9K3;A0A0C4DG17;P08865;F8WD59	C9J9K3;A0A0C4DG17;P08865;F8WD59	6;6;6;4	6;6;6;4	6;6;6;4	40S ribosomal protein SA	RPSA	tr|C9J9K3|C9J9K3_HUMAN 40S ribosomal protein SA (Fragment) OS=Homo sapiens OX=9606 GN=RPSA PE=1 SV=8;tr|A0A0C4DG17|A0A0C4DG17_HUMAN 40S ribosomal protein SA OS=Homo sapiens OX=9606 GN=RPSA PE=1 SV=1;sp|P08865|RSSA_HUMAN 40S ribosomal protein SA OS=Homo sap	4	6	6	6	5	5	5	5	5	5	24	24	24	29.404	263	263;300;295;116	0	8.0704	19.8	20.9	5677900	10550000	11	AIVAIENPADVSVISSR;KSDGIYIINLK;LLVVTDPR;SGALDVLQMK;SGALDVLQMKEEDVLK;YVDIAIPCNNK	382;4463;5234;7217;7218;9457	True;True;True;True;True;True	406;4699;5501;7684;7685;10036	705;706;8596;8597;10056;13950;13951;13952;13953;18094	815;816;817;10039;10040;11731;16277;16278;16279;16280;21080	816;10039;11731;16278;16279;21080	157		10		-1;-1;-1;-1
A0A0C4DG22;Q9GZR2	A0A0C4DG22;Q9GZR2	2;2	2;2	2;2	RNA exonuclease 4	REXO4	tr|A0A0C4DG22|A0A0C4DG22_HUMAN RNA exonuclease 4 (Fragment) OS=Homo sapiens OX=9606 GN=REXO4 PE=1 SV=1;sp|Q9GZR2|REXO4_HUMAN RNA exonuclease 4 OS=Homo sapiens OX=9606 GN=REXO4 PE=1 SV=2	2	2	2	2	1	1	1	1	1	1	12.2	12.2	12.2	20.397	189	189;422	0.000819	1.9625	4.8	7.4	1168500	704800	2	ALALDCEMVGVGPK;EQAFGGLTR	393;1920	True;True	417;2028	729;3567	848;4127	848;4127	158		157		-1;-1
A0A0C4DG40;Q8NF91;H0YGD3;A0A0C4DH48	A0A0C4DG40;Q8NF91	3;3;1;1	3;3;1;1	3;3;1;1	Nesprin-1	SYNE1	tr|A0A0C4DG40|A0A0C4DG40_HUMAN Nesprin-1 OS=Homo sapiens OX=9606 GN=SYNE1 PE=1 SV=1;sp|Q8NF91|SYNE1_HUMAN Nesprin-1 OS=Homo sapiens OX=9606 GN=SYNE1 PE=1 SV=4	4	3	3	3	2	3	2	3	2	3	0.4	0.4	0.4	1005.2	8749	8749;8797;207;511	0.003499	1.2022	0.2	0.4	2140900	467870	3	IGSSEQRTSCR;VLFTSLADNK;VTAAKEDWKNFHSNLHQK	3707;8688;8955	True;True;True	3904;9222;9503	7146;7147;7148;16721;16722;16723;17186	8395;8396;8397;19520;19521;19522;20036	8395;19521;20036		27;28;29		1948;1949;1954	-1;-1;-1;-1
Q7L014;A0A0C4DG89;D6RJA6	Q7L014;A0A0C4DG89	11;11;3	11;11;3	11;11;3	Probable ATP-dependent RNA helicase DDX46	DDX46	sp|Q7L014|DDX46_HUMAN Probable ATP-dependent RNA helicase DDX46 OS=Homo sapiens OX=9606 GN=DDX46 PE=1 SV=2;tr|A0A0C4DG89|A0A0C4DG89_HUMAN RNA helicase OS=Homo sapiens OX=9606 GN=DDX46 PE=1 SV=1	3	11	11	11	6	8	6	8	6	8	15.5	15.5	15.5	117.36	1031	1031;1032;471	0	37.707	9.5	10.7	298220	1554200	17	FDETEQALANER;GGTILAPTVSAK;HLILVVNYSCPNHYEDYVHR;LEMEGITVK;LLVATSVAAR;MIDMLAANSGR;SLEEGEGPIAVIMTPTR;SVVCSDVEQQVIVIEEEKK;TIAEQLAEK;VKDMAAPGTSSVPAPTAGNAEK;VVCVYGGTGISEQIAELKR	2184;2790;3339;4766;5227;5876;7350;7674;7920;8635;9022	True;True;True;True;True;True;True;True;True;True;True	2310;2946;3514;5013;5494;6226;7828;8158;8416;9168;9574	4040;4041;5384;6419;9144;10041;11322;14257;14258;14259;14818;14819;15268;16630;17305	4657;4658;6349;7534;7535;7536;10667;11715;13169;16658;16659;16660;16661;17330;17331;17857;19416;20171	4657;6349;7535;10667;11715;13169;16658;17331;17857;19416;20171	159;160;161		451;506;830		-1;-1;-1
A0A0C4DG98;Q8NI27	A0A0C4DG98;Q8NI27	1;1	1;1	1;1	THO complex subunit 2	THOC2	tr|A0A0C4DG98|A0A0C4DG98_HUMAN THO complex subunit 2 OS=Homo sapiens OX=9606 GN=THOC2 PE=1 SV=1;sp|Q8NI27|THOC2_HUMAN THO complex subunit 2 OS=Homo sapiens OX=9606 GN=THOC2 PE=1 SV=2	2	1	1	1	0	1	0	1	0	1	0.8	0.8	0.8	169.58	1478	1478;1593	0.0035511	1.2387	0	0.8	0	0	2	NETYNSHPLLVK	6112	TRUE	6514	11817;11818	13774;13775	13774					-1;-1
A0A0C4DGA2;O75521;F8WAW4;F8W6J1;F1LLU7;C9JB63	A0A0C4DGA2;O75521;F8WAW4;F8W6J1;F1LLU7;C9JB63	2;2;1;1;1;1	2;2;1;1;1;1	2;2;1;1;1;1	Enoyl-CoA delta isomerase 2, mitochondrial	ECI2	tr|A0A0C4DGA2|A0A0C4DGA2_HUMAN Enoyl-CoA delta isomerase 2, mitochondrial OS=Homo sapiens OX=9606 GN=ECI2 PE=1 SV=1;sp|O75521|ECI2_HUMAN Enoyl-CoA delta isomerase 2 OS=Homo sapiens OX=9606 GN=ECI2 PE=1 SV=4;tr|F8WAW4|F8WAW4_HUMAN Enoyl-CoA delta isomerase	6	2	2	2	1	2	1	2	1	2	6.6	6.6	6.6	40.183	364	364;394;140;152;197;220	0	42.732	4.1	6.6	443280	856710	4	LHAVNAEECNVLQGR;PGVFDLINK	4936;6528	True;True	5191;6961	9475;9476;9477;12657	11047;11048;11049;14786	11048;14786					-1;-1;-1;-1;-1;-1
Q14527;A0A0C4DGA6;H7C5K0	Q14527;A0A0C4DGA6;H7C5K0	2;2;1	2;2;1	2;2;1	Helicase-like transcription factor	HLTF	sp|Q14527|HLTF_HUMAN Helicase-like transcription factor OS=Homo sapiens OX=9606 GN=HLTF PE=1 SV=2;tr|A0A0C4DGA6|A0A0C4DGA6_HUMAN Helicase-like transcription factor OS=Homo sapiens OX=9606 GN=HLTF PE=1 SV=1;tr|H7C5K0|H7C5K0_HUMAN Helicase-like transcription	3	2	2	2	2	1	2	1	2	1	2.6	2.6	2.6	113.93	1009	1009;1008;425	0.00088968	2.4699	2.6	1	73426	92533	3	VILDEGHAIR;YYTGVVNNNEMVALQR	8605;9482	True;True	9137;10061	16574;16575;18132	19357;19358;21121	19358;21121	162		82		-1;-1;-1
A0A0C4DGG8;Q8IX12;F5H3E1;F5H1H2;F5H2E6	A0A0C4DGG8;Q8IX12;F5H3E1;F5H1H2;F5H2E6	3;3;2;2;2	3;3;2;2;2	3;3;2;2;2	Cell division cycle and apoptosis regulator protein 1	CCAR1	tr|A0A0C4DGG8|A0A0C4DGG8_HUMAN Cell division cycle and apoptosis regulator protein 1 (Fragment) OS=Homo sapiens OX=9606 GN=CCAR1 PE=1 SV=1;sp|Q8IX12|CCAR1_HUMAN Cell division cycle and apoptosis regulator protein 1 OS=Homo sapiens OX=9606 GN=CCAR1 PE=1 SV=	5	3	3	3	0	3	0	3	0	3	2.9	2.9	2.9	120.42	1043	1043;1150;568;646;772	0.00088652	2.4506	0	2.9	0	605540	3	IVSQPQPAR;LLLPTPTVK;SCALAEDPQELR	4148;5168;7082	True;True;True	4368;5432;7540	7955;9942;13702	9319;11602;15987	9319;11602;15987					-1;-1;-1;-1;-1
A0A2R8Y212;A0A2U3TZM0;Q14839;A0A2R8YFK9;A0A2R8Y5J0;A0A2R8Y425;A0A0C4DGG9;A0A2R8YDJ9;F5GWX5;A0A2R8Y521;A0A2R8Y4X2;A0A2R8YD40;A0A2R8YDW2;A0A2R8YFD8;A0A2R8Y8C1;A0A2R8YER1;A0A2R8Y445;A0A2R8Y5Z7;A0A2R8Y7I0;A0A2R8YE38;A0A2R8Y7M9;A0A2R8Y5M9;A0A2R8Y685;A0A2R8Y8B3;Q8TDI0;A0A2R8Y6G9;K7EMY3;A0A5F9ZHX5;F2Z2R5;Q12873	A0A2R8Y212;A0A2U3TZM0;Q14839;A0A2R8YFK9;A0A2R8Y5J0;A0A2R8Y425;A0A0C4DGG9;A0A2R8YDJ9;F5GWX5;A0A2R8Y521;A0A2R8Y4X2;A0A2R8YD40;A0A2R8YDW2;A0A2R8YFD8;A0A2R8Y8C1;A0A2R8YER1;A0A2R8Y445;A0A2R8Y5Z7;A0A2R8Y7I0	11;11;11;11;11;11;11;11;11;11;10;10;10;10;9;8;8;6;6;5;5;5;4;4;3;2;2;1;1;1	11;11;11;11;11;11;11;11;11;11;10;10;10;10;9;8;8;6;6;5;5;5;4;4;3;2;2;1;1;1	11;11;11;11;11;11;11;11;11;11;10;10;10;10;9;8;8;6;6;5;5;5;4;4;3;2;2;1;1;1	Chromodomain-helicase-DNA-binding protein 4	CHD4	tr|A0A2R8Y212|A0A2R8Y212_HUMAN DNA helicase OS=Homo sapiens OX=9606 GN=CHD4 PE=1 SV=1;tr|A0A2U3TZM0|A0A2U3TZM0_HUMAN DNA helicase OS=Homo sapiens OX=9606 GN=CHD4 PE=1 SV=1;sp|Q14839|CHD4_HUMAN Chromodomain-helicase-DNA-binding protein 4 OS=Homo sapiens OX=	30	11	11	11	8	5	8	5	8	5	6.2	6.2	6.2	218.19	1914	1914;1902;1912;1899;1892;1889;1937;1554;1905;1920;1262;1484;1215;1903;1669;1645;1671;1425;605;458;560;554;1377;1147;1954;103;1060;1357;1225;2000	0	13.47	5.1	2.9	247150	57592	12	EEEMGEEEEVER;ENEFSFEDNAIR;ERTEEPMETEPK;FAEVECLAESHQHLSK;GAADVEKVEEK;HHYEQQQEDLAR;IDGGITGNMR;KLERPPETPTVDPTVK;NFEALNAR;TEEPMETEPK;WQDIQNDPR	1540;1888;1966;2144;2551;3297;3565;4376;6117;7803;9159	True;True;True;True;True;True;True;True;True;True;True	1630;1996;2076;2267;2694;3470;3753;4608;6520;8293;9718	2890;2891;3520;3521;3647;3963;4833;6339;6862;6863;8408;11827;15058;17542	3341;3342;4076;4077;4220;4575;5676;7447;8061;8062;9832;13784;17626;20440	3342;4077;4220;4575;5676;7447;8061;9832;13784;17626;20440	163;164;165		1104;1292;1631		-1;-1;-1;-1;-1;-1;-1;-1;-1;-1;-1;-1;-1;-1;-1;-1;-1;-1;-1;-1;-1;-1;-1;-1;-1;-1;-1;-1;-1;-1
U3KQ84;A0A0C4DGS1;P39656	U3KQ84;A0A0C4DGS1;P39656	1;1;1	1;1;1	1;1;1	Dolichyl-diphosphooligosaccharide--protein glycosyltransferase 48 kDa subunit	DDOST	tr|U3KQ84|U3KQ84_HUMAN Dolichyl-diphosphooligosaccharide--protein glycosyltransferase 48 kDa subunit (Fragment) OS=Homo sapiens OX=9606 GN=DDOST PE=1 SV=8;tr|A0A0C4DGS1|A0A0C4DGS1_HUMAN Dolichyl-diphosphooligosaccharide--protein glycosyltransferase 48 kDa	3	1	1	1	1	1	1	1	1	1	5.8	5.8	5.8	17.105	154	154;439;456	0.0087227	0.78106	5.8	5.8	1011900	1458500	2	SSLNPILFR	7566	TRUE	8047	14631;14632	17107;17108	17108					-1;-1;-1
A0A0C4DH01;Q9NVU0	A0A0C4DH01;Q9NVU0	2;2	2;2	2;2	DNA-directed RNA polymerase III subunit RPC5	POLR3E	tr|A0A0C4DH01|A0A0C4DH01_HUMAN DNA-directed RNA polymerase III subunit RPC5 OS=Homo sapiens OX=9606 GN=POLR3E PE=1 SV=1;sp|Q9NVU0|RPC5_HUMAN DNA-directed RNA polymerase III subunit RPC5 OS=Homo sapiens OX=9606 GN=POLR3E PE=1 SV=1	2	2	2	2	2	0	2	0	2	0	4	4	4	75.773	672	672;708	0	4.0828	4	0	128460	0	2	DSSSPHSGVPAEVLCR;LTQECGEDLSK	1258;5605	True;True	1332;5893	2324;10704	2691;12456	2691;12456					-1;-1
A0A0C4DH31;P23083	A0A0C4DH31;P23083	1;1	1;1	1;1	Ig heavy chain V-I region V35	IGHV1-18	sp|A0A0C4DH31|HV118_HUMAN Immunoglobulin heavy variable 1-18 OS=Homo sapiens OX=9606 GN=IGHV1-18 PE=3 SV=1;sp|P23083|HV102_HUMAN Immunoglobulin heavy variable 1-2 OS=Homo sapiens OX=9606 GN=IGHV1-2 PE=1 SV=2	2	1	1	1	1	1	1	1	1	1	9.4	9.4	9.4	12.82	117	117;117	0.0035486	1.2361	9.4	9.4	9147600	9064600	2	SDDTAVYYCAR	7102	TRUE	7562	13740;13741	16031;16032	16032					-1;-1
Q9H936;K4DIB3;A0A0D9SFE1;A0A0D9SEI9;E9PS95;K4DIA8;K4DIB8;K4DIB6;E9PI74;E9PQ36;E9PJY0;A0A0D9SG84;K4DIA2;K4DIB0;A0A0D9SFA8;A0A0A6YYN8;Q9H1K4;E9PJH7;K4DIB4	Q9H936;K4DIB3;A0A0D9SFE1;A0A0D9SEI9;E9PS95;K4DIA8;K4DIB8;K4DIB6;E9PI74;E9PQ36;E9PJY0;A0A0D9SG84;K4DIA2;K4DIB0;A0A0D9SFA8;A0A0A6YYN8;Q9H1K4;E9PJH7;K4DIB4	2;2;2;2;2;2;2;2;1;1;1;1;1;1;1;1;1;1;1	2;2;2;2;2;2;2;2;1;1;1;1;1;1;1;1;1;1;1	2;2;2;2;2;2;2;2;1;1;1;1;1;1;1;1;1;1;1	Mitochondrial glutamate carrier 1;Mitochondrial glutamate carrier 2	SLC25A22;SLC25A18	sp|Q9H936|GHC1_HUMAN Mitochondrial glutamate carrier 1 OS=Homo sapiens OX=9606 GN=SLC25A22 PE=1 SV=1;tr|K4DIB3|K4DIB3_HUMAN Mitochondrial glutamate carrier 1 (Fragment) OS=Homo sapiens OX=9606 GN=SLC25A22 PE=1 SV=5;tr|A0A0D9SFE1|A0A0D9SFE1_HUMAN Mitochondr	19	2	2	2	0	2	0	2	0	2	5.9	5.9	5.9	34.47	323	323;161;247;197;196;190;177;156;127;134;72;117;114;103;97;78;315;313;65	0.0008	1.8458	0	5.9	0	821100	2	IQLQDAGR;VYTSMSDCLIK	3990;9133	True;True	4204;9692	7672;17500	8998;20395	8998;20395	166		49		-1;-1;-1;-1;-1;-1;-1;-1;-1;-1;-1;-1;-1;-1;-1;-1;-1;-1;-1
F5GY05;A0A0D9SEJ5;Q96EK7	F5GY05;A0A0D9SEJ5;Q96EK7	1;1;1	1;1;1	1;1;1	Constitutive coactivator of peroxisome proliferator-activated receptor gamma	FAM120B	tr|F5GY05|F5GY05_HUMAN Constitutive coactivator of peroxisome proliferator-activated receptor gamma OS=Homo sapiens OX=9606 GN=FAM120B PE=1 SV=1;tr|A0A0D9SEJ5|A0A0D9SEJ5_HUMAN Constitutive coactivator of peroxisome proliferator-activated receptor gamma OS=	3	1	1	1	0	1	0	1	0	1	2.3	2.3	2.3	106.12	933	933;922;910	1	-2	0	2.3	0	0	0	PKGVITLDKQVISTSSDAESR	6536	TRUE	6969	12667	14797	14797		30;31;32		355;356;360	-1;-1;-1
Q08170;A0A0D9SEM4;A0A0D9SGD2	Q08170;A0A0D9SEM4	7;7;1	4;4;0	4;4;0	Serine/arginine-rich splicing factor 4	SRSF4	sp|Q08170|SRSF4_HUMAN Serine/arginine-rich splicing factor 4 OS=Homo sapiens OX=9606 GN=SRSF4 PE=1 SV=2;tr|A0A0D9SEM4|A0A0D9SEM4_HUMAN Serine/arginine-rich-splicing factor 4 (Fragment) OS=Homo sapiens OX=9606 GN=SRSF4 PE=1 SV=1	3	7	4	4	7	2	4	0	4	0	15.2	9.5	9.5	56.678	494	494;378;45	0	2.9084	15.2	4.3	1622400	0	4	IQNNDNVGKPK;KNEGVIEFVSYSDMK;LIVENLSSR;LVEDKPGSR;NGYGFVEFDDLR;QAGEVTYADAHK;VIVEHAR	3994;4412;5034;5637;6143;6613;8628	True;True;False;True;True;False;False	4208;4647;5294;5928;6546;7050;9161	7677;8494;9654;9655;10764;11883;12802;12803;12804;12805;16615	9005;9921;11245;11246;12519;13860;14951;14952;14953;14954;14955;19401	9005;9921;11246;12519;13860;14953;19401	167		153		-1;-1;-1
A0A0D9SEY7;A0A494C0J3;A0A0D9SGD1;A0A0D9SGB2;Q5JXI0;A0A0D9SFI6;A0A0D9SFB0;Q5JXH9;A0A0D9SFZ9;Q5JXH8;Q5JXH7;Q5JXI3;Q5JXI2;Q5JXI8;A0A494C0D6;Q13642	A0A0D9SEY7;A0A494C0J3;A0A0D9SGD1;A0A0D9SGB2;Q5JXI0;A0A0D9SFI6;A0A0D9SFB0;Q5JXH9;A0A0D9SFZ9;Q5JXH8;Q5JXH7;Q5JXI3;Q5JXI2;Q5JXI8;A0A494C0D6;Q13642	1;1;1;1;1;1;1;1;1;1;1;1;1;1;1;1	1;1;1;1;1;1;1;1;1;1;1;1;1;1;1;1	1;1;1;1;1;1;1;1;1;1;1;1;1;1;1;1	Four and a half LIM domains protein 1	FHL1	tr|A0A0D9SEY7|A0A0D9SEY7_HUMAN Four and a half LIM domains protein 1 (Fragment) OS=Homo sapiens OX=9606 GN=FHL1 PE=1 SV=1;tr|A0A494C0J3|A0A494C0J3_HUMAN Four and a half LIM domains protein 1 (Fragment) OS=Homo sapiens OX=9606 GN=FHL1 PE=1 SV=1;tr|A0A0D9SGD	16	1	1	1	1	1	1	1	1	1	15.2	15.2	15.2	7.864	66	66;67;78;138;141;147;152;155;175;204;205;207;210;257;257;323	0.0035638	1.2466	15.2	15.2	1077000	1010900	2	FCANTCVECR	2168	TRUE	2292	4012;4013	4629;4630	4630					-1;-1;-1;-1;-1;-1;-1;-1;-1;-1;-1;-1;-1;-1;-1;-1
A0A0D9SG12;A0A2R8Y5G6;O00571;A0A0D9SF53;A0A2R8Y645;A0A2R8YCW1;A0A2R8YF78;A0A0D9SFB3;A0A2U3TZJ9;A0A2R8YFR4;A0A2R8Y4A4;A0A2R8YFS5;F6S8Q4;A0A2R8YDT5;A0A2R8Y7T2;O15523;A0A2R8YDH3;A0A0J9YVQ7;A0A087WVZ1;C9J081;C9J8G5;A0A2R8Y650;A0A2R8YCU0;A0A2R8Y4D2;A0A2R8YF89;D6RCM4;Q9NQI0;H0Y960;A0A087WX09	A0A0D9SG12;A0A2R8Y5G6;O00571;A0A0D9SF53;A0A2R8Y645;A0A2R8YCW1;A0A2R8YF78;A0A0D9SFB3;A0A2U3TZJ9;A0A2R8YFR4;A0A2R8Y4A4;A0A2R8YFS5;F6S8Q4;A0A2R8YDT5;A0A2R8Y7T2;O15523;A0A2R8YDH3	29;29;29;29;29;29;29;29;29;29;29;29;26;26;26;23;22;12;8;5;4;3;3;2;2;2;2;1;1	29;29;29;29;29;29;29;29;29;29;29;29;26;26;26;23;22;12;8;5;4;3;3;2;2;2;2;1;1	28;28;28;28;28;28;28;28;28;28;28;28;25;25;25;22;21;12;8;5;4;3;3;2;2;2;2;1;1	ATP-dependent RNA helicase DDX3X;ATP-dependent RNA helicase DDX3Y	DDX3X;DDX3Y	tr|A0A0D9SG12|A0A0D9SG12_HUMAN RNA helicase OS=Homo sapiens OX=9606 GN=DDX3X PE=1 SV=1;tr|A0A2R8Y5G6|A0A2R8Y5G6_HUMAN RNA helicase OS=Homo sapiens OX=9606 GN=DDX3X PE=1 SV=1;sp|O00571|DDX3X_HUMAN ATP-dependent RNA helicase DDX3X OS=Homo sapiens OX=9606 GN=	29	29	29	28	23	25	23	25	22	24	47.3	47.3	45.6	71.54	647	647;622;662;733;716;647;641;640;661;660;662;661;629;475;476;660;503;222;189;250;224;193;181;78;96;518;724;305;98	0	189.39	41.6	40	29766000	60480000	77	DKDAYSSFGSR;DLLDLLVEAK;DLMACAQTGSGK;DREEALHQFR;DSLTLVFVETK;ELAVQIYEEAR;FSGGFGAR;GADSLEDFLYHEGYACTSIHGDR;GCHLLVATPGR;GLDISNVK;HAIPIIK;HTMMFSATFPK;HVINFDLPSDIEEYVHR;IVEQDTMPPK;KGADSLEDFLYHEGYACTSIHGDR;KQYPISLVLAPTR;LEQELFSGGNTGINFEK;LVDMMER;MLDMGFEPQIR;QSSGASSSSFSSSR;QYPISLVLAPTR;RIVEQDTMPPK;SDYDGIGSR;SFLLDLLNATGK;SPILVATAVAAR;VGNLGLATSFFNER;VRPCVVYGGADIGQQIR;YLVLDEADR;YTRPTPVQK	1064;1123;1132;1228;1252;1763;2445;2558;2604;2874;3194;3445;3462;4120;4287;4459;4774;5634;5901;6835;6884;6954;7139;7200;7472;8542;8902;9368;9450	True;True;True;True;True;True;True;True;True;True;True;True;True;True;True;True;True;True;True;True;True;True;True;True;True;True;True;True;True	1126;1186;1195;1196;1301;1326;1861;2584;2702;2748;3032;3363;3628;3645;4339;4340;4516;4694;5021;5924;5925;6259;6260;6261;7276;7327;7399;7601;7666;7952;9068;9450;9942;10029	1955;1956;2072;2073;2092;2093;2094;2095;2269;2270;2271;2311;3300;3301;4496;4497;4844;4845;4846;4932;4933;4934;5555;6143;6654;6655;6679;6680;6681;7902;7903;7904;7905;7906;7907;8232;8233;8586;9160;9161;9162;9163;10754;10755;11373;11374;11375;11376;11377;11378;11379;11380;13201;13287;13288;13428;13808;13921;13922;14466;14467;16430;16431;16432;17105;17931;17932;18081	2277;2278;2405;2406;2425;2426;2427;2428;2429;2430;2628;2629;2630;2631;2678;3825;3826;3827;5184;5185;5691;5692;5693;5798;5799;5800;6544;7224;7811;7812;7813;7838;7839;7840;9262;9263;9264;9265;9266;9267;9268;9269;9625;9626;9627;10028;10687;10688;10689;10690;12509;12510;13223;13224;13225;13226;13227;13228;13229;13230;13231;13232;13233;13234;15400;15507;15508;15664;16107;16243;16244;16899;16900;19204;…	2277;2405;2428;2628;2678;3825;5185;5691;5798;6544;7224;7812;7838;9264;9625;10028;10689;12510;13229;15400;15507;15664;16107;16244;16899;19205;19951;20891;21066	168;169;170;171;172;173		221;352;355;370;379;380		-1;-1;-1;-1;-1;-1;-1;-1;-1;-1;-1;-1;-1;-1;-1;-1;-1;-1;-1;-1;-1;-1;-1;-1;-1;-1;-1;-1;-1
E9PQP3;E9PIY6;A0A0D9SF70;G5E9L0;Q8N6H7	E9PQP3;E9PIY6;A0A0D9SF70;G5E9L0;Q8N6H7	1;1;1;1;1	1;1;1;1;1	1;1;1;1;1	ADP-ribosylation factor GTPase-activating protein 2	ARFGAP2	tr|E9PQP3|E9PQP3_HUMAN ADP-ribosylation factor GTPase-activating protein 2 (Fragment) OS=Homo sapiens OX=9606 GN=ARFGAP2 PE=1 SV=1;tr|E9PIY6|E9PIY6_HUMAN ADP-ribosylation factor GTPase-activating protein 2 (Fragment) OS=Homo sapiens OX=9606 GN=ARFGAP2 PE=1	5	1	1	1	0	1	0	1	0	1	4	4	4	30.597	274	274;327;385;493;521	0.0014674	1.3895	0	4	0	210710	1	VSSQSFSEIER	8944	TRUE	9492	17169	20017	20017					-1;-1;-1;-1;-1
A0A0D9SFL2;M0QYH2;Q96T60;M0R3C8	A0A0D9SFL2;M0QYH2;Q96T60;M0R3C8	2;2;2;1	2;2;2;1	2;2;2;1	Bifunctional polynucleotide phosphatase/kinase;Polynucleotide 3-phosphatase;Polynucleotide 5-hydroxyl-kinase	PNKP	tr|A0A0D9SFL2|A0A0D9SFL2_HUMAN Bifunctional polynucleotide phosphatase/kinase OS=Homo sapiens OX=9606 GN=PNKP PE=1 SV=1;tr|M0QYH2|M0QYH2_HUMAN Bifunctional polynucleotide phosphatase/kinase OS=Homo sapiens OX=9606 GN=PNKP PE=1 SV=1;sp|Q96T60|PNKP_HUMAN Bif	4	2	2	2	1	2	1	2	1	2	5.2	5.2	5.2	53.119	485	485;490;521;455	0	4.5454	2.7	5.2	152830	265730	3	HLVSAGYVHVNR;VAIDNTNPDAASR	3365;8315	True;True	3541;8828	6465;16014;16015	7590;18722;18723	7590;18722					-1;-1;-1;-1
Q5JRC6;A0A0D9SGE8;Q8IWS0	Q5JRC6;A0A0D9SGE8;Q8IWS0	9;9;9	9;9;9	9;9;9	PHD finger protein 6	PHF6	tr|Q5JRC6|Q5JRC6_HUMAN PHD finger protein 6 OS=Homo sapiens OX=9606 GN=PHF6 PE=1 SV=1;tr|A0A0D9SGE8|A0A0D9SGE8_HUMAN PHD finger protein 6 OS=Homo sapiens OX=9606 GN=PHF6 PE=1 SV=1;sp|Q8IWS0|PHF6_HUMAN PHD finger protein 6 OS=Homo sapiens OX=9606 GN=PHF6 PE	3	9	9	9	5	9	5	9	5	9	33.6	33.6	33.6	36.43	324	324;366;365	0	15.983	21	33.6	1376200	2863500	16	AEFGDFDIK;CGFCHVGEEENEAR;CTLCSQPGATIGCEIK;DKECGQLLISENQK;ECGQLLISENQK;LMCSLCHCPGATIGCDVK;STSSHGTDEMESSSYR;TYHYHCALHDK;TYHYHCGVQDK	190;846;887;1066;1480;5243;7622;8267;8268	True;True;True;True;True;True;True;True;True	200;896;939;1128;1567;5510;8105;8780;8781	338;339;1550;1551;1552;1625;1959;2732;10072;10073;14730;14731;15935;15936;15937;15938	385;386;1812;1813;1814;1897;2282;3155;11747;11748;17225;17226;18639;18640;18641;18642	385;1814;1897;2282;3155;11747;17225;18639;18640	174;175		81;191		-1;-1;-1
A0A0G2JIW1;P0DMV9;P0DMV8;V9GZ37	A0A0G2JIW1;P0DMV9;P0DMV8;V9GZ37	31;31;31;22	31;31;31;22	15;15;15;10	Heat shock 70 kDa protein 1B;Heat shock 70 kDa protein 1A	HSPA1B;HSPA1A	tr|A0A0G2JIW1|A0A0G2JIW1_HUMAN Heat shock 70 kDa protein 1B OS=Homo sapiens OX=9606 GN=HSPA1B PE=1 SV=1;sp|P0DMV9|HS71B_HUMAN Heat shock 70 kDa protein 1B OS=Homo sapiens OX=9606 GN=HSPA1B PE=1 SV=1;sp|P0DMV8|HS71A_HUMAN Heat shock 70 kDa protein 1A OS=Hom	4	31	31	15	21	31	21	31	10	15	60.4	60.4	31.3	70.108	642	642;641;641;476	0	323.31	36.1	60.4	35802000	503430000	136	AAAIGIDLGTTYSCVGVFQHGK;AFYPEEISSMVLTK;AQIHDLVLVGGSTR;ARFEELCSDLFR;ATAGDTHLGGEDFDNR;CQEVISWLDANTLAEKDEFEHK;DAGVIAGLNVLR;DNNLLGR;EIAEAYLGYPVTNAVITVPAYFNDSQR;ELEQVCNPIISGLYQGAGGPGPGGFGAQGPK;FEELCSDLFR;FGDPVVQSDMK;GGSGSGPTIEEVD;HWPFQVINDGDKPK;IINEPTAAAIAYGLDR;ITITNDK;KFGDPVVQSDMK;LLQDFFNGR;LSKEEIER;LVNHFVEEFK;LVNHFVEEFKR;MVQEAEK;NALESYAFNMK;NQVALNPQNTVFDAK;QTQIFTTYSDNQPGVLIQVYEGER;SAVEDEGLK;SAVEDEGLK…	14;262;575;608;671;875;912;1180;1676;1779;2202;2239;2786;3479;3770;4086;4276;5189;5525;5670;5671;6017;6042;6348;6851;7075;7076;7304;7607;8184;9328	True;True;True;True;True;True;True;True;True;True;True;True;True;True;True;True;True;True;True;True;True;True;True;True;True;True;True;True;True;True;True	14;275;276;613;647;711;927;965;1249;1771;1877;2329;2367;2368;2942;3662;3970;4304;4504;4505;5455;5810;5962;5963;6410;6411;6440;6441;6770;7292;7533;7534;7778;8089;8691;9900	22;23;24;473;474;475;476;477;478;479;1077;1078;1079;1080;1131;1132;1133;1134;1135;1227;1228;1229;1230;1231;1232;1233;1234;1602;1603;1604;1663;1664;2189;3137;3323;3324;4073;4074;4075;4139;4140;4141;4142;5377;5378;6706;6707;6708;6709;7264;7265;7266;7267;7268;7269;7842;7843;8204;8205;8206;8207;8208;8209;8210;9984;9985;10572;10573;10824;10825;10826;10827;10828;10829;10830;10831;10832;11632;11633;1168…	26;27;28;29;30;31;545;546;547;548;549;550;551;552;553;554;1248;1249;1250;1251;1252;1315;1316;1317;1318;1319;1320;1321;1429;1430;1431;1432;1433;1434;1435;1436;1437;1438;1871;1872;1873;1941;1942;2539;3638;3851;3852;3853;4693;4694;4695;4696;4772;4773;4774;4775;4776;6342;6343;7869;7870;7871;7872;7873;8530;8531;8532;8533;8534;8535;8536;9191;9192;9193;9194;9195;9196;9593;9594;9595;9596;9597;9598;9599;9…	30;546;1249;1317;1434;1871;1941;2539;3638;3852;4694;4773;6343;7870;8531;9193;9600;11653;12299;12586;12593;13535;13599;14400;15433;15974;15976;16499;17197;18438;20812	176;177;178;179;180		88;123;382;519;550		-1;-1;-1;-1
H0Y6K2;A0A140T9E9;A0A0G2JK44;P25440;A0A0G2JHN8;A0A140T9I1;U3KQA6;A0A0G2JHL0;A0A140T9F7;A0A140T9V2;E9PKQ9;H0Y799;A0A140T9X8;E9PIQ3	H0Y6K2;A0A140T9E9;A0A0G2JK44;P25440;A0A0G2JHN8;A0A140T9I1;U3KQA6;A0A0G2JHL0;A0A140T9F7;A0A140T9V2	3;3;3;3;2;2;2;2;2;2;1;1;1;1	3;3;3;3;2;2;2;2;2;2;1;1;1;1	3;3;3;3;2;2;2;2;2;2;1;1;1;1	Bromodomain-containing protein 2	BRD2	tr|H0Y6K2|H0Y6K2_HUMAN Bromodomain-containing protein 2 (Fragment) OS=Homo sapiens OX=9606 GN=BRD2 PE=1 SV=1;tr|A0A140T9E9|A0A140T9E9_HUMAN Bromodomain-containing protein 2 (Fragment) OS=Homo sapiens OX=9606 GN=BRD2 PE=1 SV=1;tr|A0A0G2JK44|A0A0G2JK44_HUMAN	14	3	3	3	3	0	3	0	3	0	5.3	5.3	5.3	88.288	807	807;807;836;801;328;363;552;613;619;648;147;296;296;401	0	3.3542	5.3	0	316180	0	3	LAELQEQLR;LPGEGNAGLLGLGPEAAAPGK;TESSSAQQVAVSR	4570;5339;7823	True;True;True	4811;5615;8314	8823;10265;15095	10303;11967;17667	10303;11967;17667					-1;-1;-1;-1;-1;-1;-1;-1;-1;-1;-1;-1;-1;-1
A0A3B3ISA6;F5GXS0;A0A140TA49;A0A140TA44;A0A140TA32;A0A140TA29;A0A0G2JL54;A0A0G2JPR0;P0C0L5;P0C0L4	A0A3B3ISA6;F5GXS0;A0A140TA49;A0A140TA44;A0A140TA32;A0A140TA29;A0A0G2JL54;A0A0G2JPR0;P0C0L5;P0C0L4	1;1;1;1;1;1;1;1;1;1	1;1;1;1;1;1;1;1;1;1	1;1;1;1;1;1;1;1;1;1	Complement C4-B;Complement C4 beta chain;Complement C4-B alpha chain;C4a anaphylatoxin;C4b-B;C4d-B;Complement C4 gamma chain;Complement C4-A;Complement C4 beta chain;Complement C4-A alpha chain;C4a anaphylatoxin;C4b-A;C4d-A;Complement C4 gamma chain	C4B;C4A	tr|A0A3B3ISA6|A0A3B3ISA6_HUMAN C4a anaphylatoxin (Fragment) OS=Homo sapiens OX=9606 GN=C4B PE=1 SV=1;tr|F5GXS0|F5GXS0_HUMAN C4a anaphylatoxin OS=Homo sapiens OX=9606 GN=C4B PE=1 SV=1;tr|A0A140TA49|A0A140TA49_HUMAN C4a anaphylatoxin OS=Homo sapiens OX=9606	10	1	1	1	1	0	1	0	1	0	0.7	0.7	0.7	142.88	1296	1296;1698;1698;1698;1698;1698;1698;1744;1744;1744	0.0008244	2.0068	0.7	0	0	0	1	DHAVDLIQK	1025	TRUE	1086	1891	2209	2209					-1;-1;-1;-1;-1;-1;-1;-1;-1;-1
A0A0G2JMG9;Q6ZN08	A0A0G2JMG9;Q6ZN08	1;1	1;1	1;1	Putative zinc finger protein 66	ZNF66	tr|A0A0G2JMG9|A0A0G2JMG9_HUMAN Putative zinc finger protein 66 OS=Homo sapiens OX=9606 GN=ZNF66 PE=1 SV=1;sp|Q6ZN08|ZNF66_HUMAN Putative zinc finger protein 66 OS=Homo sapiens OX=9606 GN=ZNF66 PE=5 SV=3	2	1	1	1	1	0	1	0	1	0	1.5	1.5	1.5	69.065	601	601;573	0.001514	1.5531	1.5	0	832730	0	1	IHTADKPYK	3725	TRUE	3922	7178	8437	8437					-1;-1
A0A0G2JQM1;A0A0G2JS82;O94973;E9PQP4;A0A0G2JRS3;A0A0G2JS17;A0A0G2JQT9;H0YDE9;H0YEG0;A0A0G2JRF9;A0A0G2JQA4;E9PR62	A0A0G2JQM1;A0A0G2JS82;O94973	5;5;5;1;1;1;1;1;1;1;1;1	2;2;2;1;1;1;1;1;1;1;1;1	2;2;2;1;1;1;1;1;1;1;1;1	AP-2 complex subunit alpha-2	AP2A2	tr|A0A0G2JQM1|A0A0G2JQM1_HUMAN AP-2 complex subunit alpha-2 (Fragment) OS=Homo sapiens OX=9606 GN=AP2A2 PE=1 SV=1;tr|A0A0G2JS82|A0A0G2JS82_HUMAN AP-2 complex subunit alpha-2 (Fragment) OS=Homo sapiens OX=9606 GN=AP2A2 PE=1 SV=1;sp|O94973|AP2A2_HUMAN AP-2 c	12	5	2	2	2	3	0	2	0	2	8.4	3.6	3.6	70.708	634	634;917;939;90;140;156;173;184;185;356;356;378	0	2.9908	2.8	5.5	0	338110	4	ACNQLGQFLQHR;DDVQGYAAK;NADVELQQR;THIETVINALK;VLVAGDTMDSVK	116;959;6033;7906;8761	False;False;False;True;True	123;1014;6431;8402;9302	204;1755;11666;15235;16855	234;2056;13580;17819;17820;19667;19668	234;2056;13580;17820;19668	181		139		-1;-1;-1;-1;-1;-1;-1;-1;-1;-1;-1;-1
A0A0U1RQQ2;A0A0U1RRB8;A0A2R8YEE8;A0A0G2JSE9;C9JTA6;A0A2R8Y5N5;G5E975;Q12824	A0A0U1RQQ2;A0A0U1RRB8;A0A2R8YEE8;A0A0G2JSE9;C9JTA6;A0A2R8Y5N5;G5E975;Q12824	1;1;1;1;1;1;1;1	1;1;1;1;1;1;1;1	1;1;1;1;1;1;1;1	SWI/SNF-related matrix-associated actin-dependent regulator of chromatin subfamily B member 1	SMARCB1	tr|A0A0U1RQQ2|A0A0U1RQQ2_HUMAN SWI/SNF-related matrix-associated actin-dependent regulator of chromatin subfamily B member 1 (Fragment) OS=Homo sapiens OX=9606 GN=SMARCB1 PE=1 SV=1;tr|A0A0U1RRB8|A0A0U1RRB8_HUMAN SWI/SNF-related matrix-associated actin-depe	8	1	1	1	1	1	1	1	1	1	16	16	16	9.094	81	81;90;216;227;248;271;394;385	0.0021802	1.3432	16	16	1502600	2518800	2	AVSISTEPPTYLR	783	TRUE	830	1441;1442	1677;1678	1678					-1;-1;-1;-1;-1;-1;-1;-1
E9PN18;A0A0J9YVR6;E9PQ56;A0A0J9YWM1;H0YEM1;A0A0J9YYL3;A0A0J9YXJ8;A0A0J9YVP6;A0A0J9YXX5;Q9UHX1;E9PMU7	E9PN18;A0A0J9YVR6;E9PQ56;A0A0J9YWM1;H0YEM1;A0A0J9YYL3;A0A0J9YXJ8;A0A0J9YVP6;A0A0J9YXX5;Q9UHX1;E9PMU7	2;2;2;2;2;2;2;2;2;2;1	2;2;2;2;2;2;2;2;2;2;1	2;2;2;2;2;2;2;2;2;2;1	Poly(U)-binding-splicing factor PUF60	PUF60	tr|E9PN18|E9PN18_HUMAN Poly(U)-binding-splicing factor PUF60 (Fragment) OS=Homo sapiens OX=9606 GN=PUF60 PE=1 SV=1;tr|A0A0J9YVR6|A0A0J9YVR6_HUMAN 60 kDa poly(U)-binding-splicing factor (Fragment) OS=Homo sapiens OX=9606 GN=PUF60 PE=1 SV=3;tr|E9PQ56|E9PQ56_	11	2	2	2	1	2	1	2	1	2	14.4	14.4	14.4	28.743	263	263;314;322;329;336;505;522;534;551;559;247	0	4.5374	6.1	14.4	288600	422960	3	IYVASVHQDLSDDDIK;VGRPSNIGQAQPIIDQLAEEAR	4183;8551	True;True	4404;9078	8009;8010;16453	9378;9379;19227	9378;19227					-1;-1;-1;-1;-1;-1;-1;-1;-1;-1;-1
C9JLG9;C9JDV3;A0A0J9YXL8;A0A0J9YWU3;Q04671	C9JLG9;C9JDV3;A0A0J9YXL8;A0A0J9YWU3;Q04671	1;1;1;1;1	1;1;1;1;1	1;1;1;1;1	P protein	OCA2	tr|C9JLG9|C9JLG9_HUMAN P protein (Fragment) OS=Homo sapiens OX=9606 GN=OCA2 PE=1 SV=1;tr|C9JDV3|C9JDV3_HUMAN P protein (Fragment) OS=Homo sapiens OX=9606 GN=OCA2 PE=1 SV=1;tr|A0A0J9YXL8|A0A0J9YXL8_HUMAN P protein (Fragment) OS=Homo sapiens OX=9606 GN=OCA2	5	1	1	1	1	0	1	0	1	0	6.4	6.4	6.4	24.13	218	218;264;724;748;838	0.00080192	1.8535	6.4	0	0	0	0	SHSSLPQMSSSRSK	7284	TRUE	7758	14093;14094	16455;16456	16455	182	33	84	77	-1;-1;-1;-1;-1
A0A0J9YX62;O75190;C9J2C4;C9JN01;C9JB42;C9JDR7;C9JDX6;F8WCZ4;C9J2P2;E9PH18;C9JRD2;C9JXB9;Q8NHS0;P25686	A0A0J9YX62;O75190;C9J2C4;C9JN01;C9JB42;C9JDR7;C9JDX6;F8WCZ4;C9J2P2;E9PH18	4;4;3;2;2;2;2;2;2;2;1;1;1;1	4;4;3;2;2;2;2;2;2;2;1;1;1;1	4;4;3;2;2;2;2;2;2;2;1;1;1;1	DnaJ homolog subfamily B member 6	DNAJB6	tr|A0A0J9YX62|A0A0J9YX62_HUMAN DnaJ homolog subfamily B member 6 OS=Homo sapiens OX=9606 GN=DNAJB6 PE=1 SV=1;sp|O75190|DNJB6_HUMAN DnaJ homolog subfamily B member 6 OS=Homo sapiens OX=9606 GN=DNAJB6 PE=1 SV=2;tr|C9J2C4|C9J2C4_HUMAN DnaJ homolog subfamily B	14	4	4	4	1	4	1	4	1	4	14.1	14.1	14.1	36.657	334	334;326;228;45;66;98;125;129;145;211;228;244;232;324	0	18.715	3	14.1	462090	6129100	6	HASPEDIKK;SLTINGVADDDALAEER;VDYYEVLGVQR;VEVEEDGQLK	3198;7411;8411;8466	True;True;True;True	3367;7889;8928;8989	6148;14372;16196;16295;16296	7230;16797;18939;18940;19056;19057	7230;16797;18940;19056					-1;-1;-1;-1;-1;-1;-1;-1;-1;-1;-1;-1;-1;-1
C9JD20;I3L3U7;E9PDG3;A0A0J9YXM6;Q562E7	C9JD20;I3L3U7;E9PDG3;A0A0J9YXM6;Q562E7	1;1;1;1;1	1;1;1;1;1	1;1;1;1;1	WD repeat-containing protein 81	WDR81	tr|C9JD20|C9JD20_HUMAN WD repeat-containing protein 81 (Fragment) OS=Homo sapiens OX=9606 GN=WDR81 PE=1 SV=1;tr|I3L3U7|I3L3U7_HUMAN WD repeat-containing protein 81 (Fragment) OS=Homo sapiens OX=9606 GN=WDR81 PE=1 SV=1;tr|E9PDG3|E9PDG3_HUMAN WD repeat-conta	5	1	1	1	0	1	0	1	0	1	18.2	18.2	18.2	14.622	132	132;171;580;1940;1941	1	-2	0	18.2	0	0	0	IIPNHELVGELAALYLESISPSSR	3775	TRUE	3976	7278	8547	8547		34;35;36;37		105;107;109;110	-1;-1;-1;-1;-1
A0A0U1RQC9;P04637;J3KP33;A0A087X1Q1;E7EQX7;A0A087WXZ1;A0A087WT22;E7ESS1;E7EMR6;E9PCY9;S4R334;E9PFT5	A0A0U1RQC9;P04637;J3KP33;A0A087X1Q1;E7EQX7	9;9;7;6;5;4;4;4;3;2;2;2	9;9;7;6;5;4;4;4;3;2;2;2	9;9;7;6;5;4;4;4;3;2;2;2	Cellular tumor antigen p53	TP53	tr|A0A0U1RQC9|A0A0U1RQC9_HUMAN Cellular tumor antigen p53 OS=Homo sapiens OX=9606 GN=TP53 PE=1 SV=1;sp|P04637|P53_HUMAN Cellular tumor antigen p53 OS=Homo sapiens OX=9606 GN=TP53 PE=1 SV=4;tr|J3KP33|J3KP33_HUMAN Cellular tumor antigen p53 OS=Homo sapiens O	12	9	9	9	4	9	4	9	4	9	26.3	26.3	26.3	45.884	410	410;393;343;234;285;182;187;199;165;127;143;155	0	47.144	10.2	26.3	1779100	5798000	12	ALPNNTSSSPQPK;CSDSDGLAPPQHLIR;ELNEALELK;KKPLDGEYFTLQIR;LGFLHSGTAK;RPILTIITLEDSSGNLLGR;SVTCTYSPALNK;TYQGSYGFR;VEYLDDR	455;881;1826;4355;4879;6993;7670;8273;8469	True;True;True;True;True;True;True;True;True	483;484;933;1926;4586;5133;7443;8154;8786;8992	834;835;1617;3405;8369;8370;9384;13534;14810;14811;15945;15946;16299;16300	964;965;1886;3952;9790;9791;10944;15790;17320;17321;18650;18651;19060;19061	965;1886;3952;9791;10944;15790;17320;18650;19060		38;39		274;275	-1;-1;-1;-1;-1;-1;-1;-1;-1;-1;-1;-1
F8VSC5;A0A0U1RQQ9;Q6P3W7;H0YI32	F8VSC5;A0A0U1RQQ9;Q6P3W7	5;5;5;1	5;5;5;1	5;5;5;1	SCY1-like protein 2	SCYL2	tr|F8VSC5|F8VSC5_HUMAN SCY1-like protein 2 (Fragment) OS=Homo sapiens OX=9606 GN=SCYL2 PE=1 SV=1;tr|A0A0U1RQQ9|A0A0U1RQQ9_HUMAN SCY1-like protein 2 OS=Homo sapiens OX=9606 GN=SCYL2 PE=1 SV=1;sp|Q6P3W7|SCYL2_HUMAN SCY1-like protein 2 OS=Homo sapiens OX=9606	4	5	5	5	3	3	3	3	3	3	9.4	9.4	9.4	77.053	681	681;933;929;60	0	9.7407	5.4	5.7	352540	582550	6	LGSSSLTNIPEEVR;LLTVQHPLEESR;NACLQTSSLAVR;SLDIGNQMNVSEEMK;VTNIGNQQIDK	4926;5226;6032;7342;9000	True;True;True;True;True	5181;5493;6430;7820;9552	9460;10039;10040;11665;14243;17275	11032;11713;11714;13579;16644;20139	11032;11713;13579;16644;20139	183;184		629;635		-1;-1;-1;-1
A0A0U1RQV3;Q12805	A0A0U1RQV3;Q12805	1;1	1;1	1;1	EGF-containing fibulin-like extracellular matrix protein 1	EFEMP1	tr|A0A0U1RQV3|A0A0U1RQV3_HUMAN EGF-containing fibulin-like extracellular matrix protein 1 (Fragment) OS=Homo sapiens OX=9606 GN=EFEMP1 PE=1 SV=1;sp|Q12805|FBLN3_HUMAN EGF-containing fibulin-like extracellular matrix protein 1 OS=Homo sapiens OX=9606 GN=EFE	2	1	1	1	1	0	1	0	1	0	4.6	4.6	4.6	31.646	280	280;493	1	-2	4.6	0	0	0	0	QTSPVSAMLVLVK	6852	TRUE	7293	13229	15434	15434		40;41;253		229;230;233	-1;-1
A0A0U1RQV4;Q13464	A0A0U1RQV4;Q13464	1;1	1;1	1;1	Rho-associated protein kinase 1	ROCK1	tr|A0A0U1RQV4|A0A0U1RQV4_HUMAN Non-specific serine/threonine protein kinase OS=Homo sapiens OX=9606 GN=ROCK1 PE=1 SV=1;sp|Q13464|ROCK1_HUMAN Rho-associated protein kinase 1 OS=Homo sapiens OX=9606 GN=ROCK1 PE=1 SV=1	2	1	1	1	1	0	1	0	1	0	1	1	1	133.07	1137	1137;1354	0.0014545	1.3448	1	0	24571	0	1	VSQNSQLANEK	8937	TRUE	9485	17160	20007	20007					-1;-1
A0A0U1RR32;A0A0U1RRH7;Q99878;Q96KK5;Q9BTM1;Q16777;Q6FI13;P20671;P0C0S8;H0YFX9;A0A3B3IS11	A0A0U1RR32;A0A0U1RRH7;Q99878;Q96KK5;Q9BTM1;Q16777;Q6FI13;P20671;P0C0S8;H0YFX9;A0A3B3IS11	6;6;6;6;6;6;6;6;6;5;3	6;6;6;6;6;6;6;6;6;5;3	2;2;2;2;2;2;2;2;2;2;0	Histone H2A type 1-J;Histone H2A type 1-H;Histone H2A.J;Histone H2A type 2-C;Histone H2A type 2-A;Histone H2A type 1-D;Histone H2A type 1;Histone H2A	HIST1H2AJ;HIST1H2AH;H2AFJ;HIST2H2AC;HIST2H2AA3;HIST1H2AD;HIST1H2AG	tr|A0A0U1RR32|A0A0U1RR32_HUMAN Histone H2A OS=Homo sapiens OX=9606 GN=hCG_2039566 PE=3 SV=1;tr|A0A0U1RRH7|A0A0U1RRH7_HUMAN Histone H2A OS=Homo sapiens OX=9606 PE=3 SV=1;sp|Q99878|H2A1J_HUMAN Histone H2A type 1-J OS=Homo sapiens OX=9606 GN=H2AC14 PE=1 SV=3;	11	6	6	2	6	4	6	4	2	1	27.2	27.2	10.7	18.481	169	169;170;128;128;129;129;130;130;130;92;140	0	38.72	27.2	27.2	1086300000	773340000	22	AGLQFPVGR;HLQLAIR;HLQLAIRNDEELNK;HLQLAIRNDEELNKLLGK;NDEELNKLLGK;VTIAQGGVLPNIQAVLLPK	293;3353;3355;3356;6077;8987	True;True;True;True;True;True	310;3529;3531;3532;6477;9537	539;540;541;6443;6444;6446;6447;6448;6449;11735;11736;17247;17248;17249;17250	618;619;620;621;622;623;624;7561;7562;7563;7564;7565;7567;7568;7569;7570;13652;13653;20106;20107;20108;20109	623;7562;7567;7569;13652;20107					-1;-1;-1;-1;-1;-1;-1;-1;-1;-1;-1
A0A0U1RRE1;G3V1Q4;E7ES33;E7EPK1;Q16181	A0A0U1RRE1;G3V1Q4;E7ES33;E7EPK1;Q16181	1;1;1;1;1	1;1;1;1;1	1;1;1;1;1	Septin-7	2025-09-07	tr|A0A0U1RRE1|A0A0U1RRE1_HUMAN Septin-7 (Fragment) OS=Homo sapiens OX=9606 GN=SEPTIN7 PE=1 SV=1;tr|G3V1Q4|G3V1Q4_HUMAN Septin OS=Homo sapiens OX=9606 GN=SEPTIN7 PE=1 SV=2;tr|E7ES33|E7ES33_HUMAN Septin OS=Homo sapiens OX=9606 GN=SEPTIN7 PE=1 SV=3;tr|E7EPK1|	5	1	1	1	1	1	1	1	1	1	8.3	8.3	8.3	17.71	157	157;401;417;437;437	0.006135	1.0904	8.3	8.3	703780	1179500	2	ADTLTPEECQQFK	160	TRUE	169	285;286	321;322	322					-1;-1;-1;-1;-1
A0A0U1RRM1;Q8WXI9;A0A0U1RR30;A0A0U1RRK3;A0A0U1RR34;A0A1B0GW07	A0A0U1RRM1;Q8WXI9;A0A0U1RR30	5;5;3;1;1;1	5;5;3;1;1;1	4;4;2;1;1;1	Transcriptional repressor p66-beta	GATAD2B	tr|A0A0U1RRM1|A0A0U1RRM1_HUMAN Transcriptional repressor p66-beta OS=Homo sapiens OX=9606 GN=GATAD2B PE=1 SV=1;sp|Q8WXI9|P66B_HUMAN Transcriptional repressor p66-beta OS=Homo sapiens OX=9606 GN=GATAD2B PE=1 SV=1;tr|A0A0U1RR30|A0A0U1RR30_HUMAN Transcription	6	5	5	4	2	5	2	5	1	4	11.6	11.6	9.7	63.461	577	577;593;263;149;187;190	0	12.108	4	11.6	452860	1525300	6	ALQQEQEIEQR;ENINDEPVDMSAR;ILCEQCMTSNQK;LQQQAALSPTTAPAVSSVSK;QAPQPQSSLQR	459;1890;3812;5445;6623	True;True;True;True;True	488;1998;4016;5729;7060	841;842;3524;7369;7370;10444;12818	971;972;4080;8649;8650;12163;14968	972;4080;8649;12163;14968	185;186		107;429		-1;-1;-1;-1;-1;-1
A0A0U1RRM4;P26599;A6NLN1;A0A7I2V621;A0A7I2V4H6;A0A6Q8PEX4;A0A0D9SF20;K7EKJ7;K7EK45;K7ES59;K7ELW5;A0A087WU68;A0A087WUW5	A0A0U1RRM4;P26599;A6NLN1;A0A7I2V621;A0A7I2V4H6;A0A6Q8PEX4	18;18;17;17;10;10;8;7;6;5;4;4;3	18;18;17;17;10;10;8;7;6;5;4;4;3	15;15;14;14;8;8;7;6;5;4;3;3;2	Polypyrimidine tract-binding protein 1	PTBP1	tr|A0A0U1RRM4|A0A0U1RRM4_HUMAN Polypyrimidine tract-binding protein 1 OS=Homo sapiens OX=9606 GN=PTBP1 PE=1 SV=1;sp|P26599|PTBP1_HUMAN Polypyrimidine tract-binding protein 1 OS=Homo sapiens OX=9606 GN=PTBP1 PE=1 SV=1;tr|A6NLN1|A6NLN1_HUMAN Polypyrimidine t	13	18	18	15	17	16	17	16	14	14	52	52	47.8	62.463	588	588;531;527;559;313;339;197;237;256;149;105;227;81	0	319.64	51.9	46.6	291270000	169680000	107	AQAALQAVNSVQSGNLALAASAAAVDAGMAMAGQSPVLR;DYGNSPLHR;EGQEDQGLTK;ENALVQMADGNQAQLAMSHLNGHK;GQPIYIQFSNHK;HQNVQLPR;IAIPGLAGAGNSVLLVSNLNPER;KLPIDVTEGEVISLGLPFGK;LPIDVTEGEVISLGLPFGK;LSLDGQNIYNACCTLR;LTSLNVK;MALIQMGSVEEAVQALIDLHNHDLGENHHLR;MDGIVPDIAVGTK;NFQNIFPPSATLHLSNIPPSVSEEDLK;NNQFQALLQYADPVSAQHAK;NQAFIEMNTEEAANTMVNYYTSVTPVLR;VLFSSNGGVVK;VTNLLMLK	556;1361;1643;1885;3015;3411;3513;4396;5348;5528;5613;5751;5769;6127;6291;6326;8686;9001	True;True;True;True;True;True;True;True;True;True;True;True;True;True;True;True;True;True	591;592;1442;1738;1990;1991;3177;3592;3697;4629;5624;5813;5901;6047;6048;6049;6073;6530;6710;6747;6748;9220;9553	1036;1037;1038;1039;1040;1041;1042;1043;2505;2506;2507;2508;3074;3075;3076;3509;3510;3511;5804;5805;5806;5807;6574;6575;6766;6767;6768;8468;8469;10280;10281;10282;10576;10577;10578;10579;10580;10716;10717;10964;10965;10966;10967;10968;10969;10970;10971;10972;10973;10974;10975;10976;10977;10978;10979;10980;10981;11024;11025;11026;11844;11845;11846;11847;11848;12204;12205;12206;12207;12208;12209;12…	1200;1201;1202;1203;1204;1205;1206;1207;1208;2895;2896;2897;2898;2899;2900;2901;3568;3569;3570;3571;3572;4065;4066;4067;6838;6839;6840;6841;7718;7719;7720;7721;7722;7723;7724;7725;7940;7941;7942;9894;9895;11983;11984;11985;12304;12305;12306;12307;12308;12309;12310;12468;12469;12470;12743;12744;12745;12746;12747;12748;12749;12750;12751;12752;12753;12754;12755;12756;12757;12758;12759;12760;12761;12…	1207;2901;3569;4067;6841;7722;7941;9895;11984;12304;12468;12745;12813;13813;14268;14344;19518;20140	187;188;189;190;191;192;193;194;195		1;101;110;206;208;438;448;550;555		-1;-1;-1;-1;-1;-1;-1;-1;-1;-1;-1;-1;-1
A0A140T931;A0A140T9F1;P58182	A0A140T931;A0A140T9F1;P58182	1;1;1	1;1;1	1;1;1	Olfactory receptor 12D2	OR12D2	tr|A0A140T931|A0A140T931_HUMAN Olfactory receptor OS=Homo sapiens OX=9606 GN=OR12D2 PE=3 SV=1;tr|A0A140T9F1|A0A140T9F1_HUMAN Olfactory receptor OS=Homo sapiens OX=9606 GN=OR12D2 PE=3 SV=1;sp|P58182|O12D2_HUMAN Olfactory receptor 12D2 OS=Homo sapiens OX=960	3	1	1	1	0	1	0	1	0	1	3.3	3.3	3.3	34.927	307	307;307;307	1	-2	0	3.3	0	0	0	MLQNFLSTHK	5916	TRUE	6279	11408	13263;13264;13265;13266	13264		42		85	-1;-1;-1
A0A140T947;O60231;A0A140T9T4;Q5SQH5;A0A140T8Y5;A2AB15	A0A140T947;O60231	5;5;2;2;2;1	4;4;2;2;2;1	4;4;2;2;2;1	Putative pre-mRNA-splicing factor ATP-dependent RNA helicase DHX16	DHX16	tr|A0A140T947|A0A140T947_HUMAN Pre-mRNA-splicing factor ATP-dependent RNA helicase DHX16 (Fragment) OS=Homo sapiens OX=9606 GN=DHX16 PE=1 SV=1;sp|O60231|DHX16_HUMAN Pre-mRNA-splicing factor ATP-dependent RNA helicase DHX16 OS=Homo sapiens OX=9606 GN=DHX16	6	5	4	4	2	3	1	3	1	3	10.5	9.1	9.1	76.932	669	669;1041;188;560;560;295	0	4.575	4.6	5.8	114660	188620	4	ATQLQGDEEPSAPPTSTQAQQK;AVDLVEEESGAPGEEQR;IFQPTPPGAR;TLHTDILFGLIK;YMTDGMLLR	710;740;3651;8000;9378	True;True;True;True;False	751;785;3848;8499;9953	1302;1366;7043;15408;17950	1519;1588;8269;18024;20911	1519;1588;8269;18024;20911	196;197		496;500		-1;-1;-1;-1;-1;-1
A0A140T9L9;A2ABJ5	A0A140T9L9;A2ABJ5	1;1	1;1	1;1		FLOT1	tr|A0A140T9L9|A0A140T9L9_HUMAN Flotillin (Fragment) OS=Homo sapiens OX=9606 GN=FLOT1 PE=1 SV=1;tr|A2ABJ5|A2ABJ5_HUMAN Flotillin (Fragment) OS=Homo sapiens OX=9606 GN=FLOT1 PE=1 SV=1	2	1	1	1	1	1	1	1	1	1	16.5	16.5	16.5	12.505	115	115;145	0.0061058	1.0674	16.5	16.5	13470000	8447800	7	MGVEGTGRGGCRLGGPDGK	5858	TRUE	6205	11280;11281;11282;11283;11284;11285;11286	13118;13119;13120;13121;13122;13123;13124	13121					-1;-1
K7EMZ9;A0A140TA76	K7EMZ9;A0A140TA76	1;1	1;1	1;1		LSM14A	tr|K7EMZ9|K7EMZ9_HUMAN Protein LSM14 homolog A (Fragment) OS=Homo sapiens OX=9606 GN=LSM14A PE=1 SV=2;tr|A0A140TA76|A0A140TA76_HUMAN Protein LSM14 homolog A (Fragment) OS=Homo sapiens OX=9606 GN=LSM14A PE=1 SV=1	2	1	1	1	1	1	1	1	1	1	3.8	3.8	3.8	34.488	314	314;344	1	-2	3.8	3.8	0	0	0	PYIGSKISLISK	6602	TRUE	7039	12784;12785;12786	14931;14932;14933	14931		43;44		5;8	-1;-1
A0A1B0GTW6	A0A1B0GTW6	1	1	1			tr|A0A1B0GTW6|A0A1B0GTW6_HUMAN Band 4.1-like protein 1 OS=Homo sapiens OX=9606 GN=EPB41L1 PE=1 SV=2	1	1	1	1	1	0	1	0	1	0	1	1	1	175.04	1595	1595	1	-2	1	0	0	0	0	DQVGFVVSPATGGERR	1221	TRUE	1294	2255	2612	2612		45		1061	-1
A0A1B0GUL2;A0A5S8K7B6;Q6DHV5	A0A1B0GUL2;A0A5S8K7B6;Q6DHV5	1;1;1	1;1;1	1;1;1	Protein CC2D2B	CC2D2B	tr|A0A1B0GUL2|A0A1B0GUL2_HUMAN Protein CC2D2B (Fragment) OS=Homo sapiens OX=9606 GN=CC2D2B PE=4 SV=1;tr|A0A5S8K7B6|A0A5S8K7B6_HUMAN Protein CC2D2B OS=Homo sapiens OX=9606 GN=CC2D2B PE=4 SV=1;sp|Q6DHV5|C2D2B_HUMAN Protein CC2D2B OS=Homo sapiens OX=9606 GN=C	3	1	1	1	0	1	0	1	0	1	15.7	15.7	15.7	19.631	172	172;1058;1437	1	-2	0	15.7	0	0	0	IDPNNPEYSDLMESVTYMRLKGQDIPK	3576	TRUE	3764	6881	8080	8080	198;199	46	85;91	82	-1;-1;-1
A0A1B0GV03	A0A1B0GV03	1	1	1			sp|A0A1B0GV03|GG6L7_HUMAN Golgin subfamily A member 6-like protein 7 OS=Homo sapiens OX=9606 GN=GOLGA6L7 PE=3 SV=1	1	1	1	1	1	0	1	0	1	0	1.6	1.6	1.6	75.583	622	622	0.0098765	0.76146	1.6	0	0	0	0	MMSEKTQQRK	5930	TRUE	6300	11449	13310	13310	200	47	2	3	-1
F8W787;A0A1B0GW44;A0A1B0GVP3;A0A1B0GV23;A0A1B0GVD5;A0A1B0GWE8;C9JH19;P07339	F8W787;A0A1B0GW44;A0A1B0GVP3;A0A1B0GV23;A0A1B0GVD5;A0A1B0GWE8;C9JH19;P07339	1;1;1;1;1;1;1;1	1;1;1;1;1;1;1;1	1;1;1;1;1;1;1;1	Cathepsin D;Cathepsin D light chain;Cathepsin D heavy chain	CTSD	tr|F8W787|F8W787_HUMAN Cathepsin D OS=Homo sapiens OX=9606 GN=CTSD PE=1 SV=2;tr|A0A1B0GW44|A0A1B0GW44_HUMAN Cathepsin D OS=Homo sapiens OX=9606 GN=CTSD PE=1 SV=1;tr|A0A1B0GVP3|A0A1B0GVP3_HUMAN Cathepsin D OS=Homo sapiens OX=9606 GN=CTSD PE=1 SV=1;tr|A0A1B0	8	1	1	1	1	1	1	1	1	1	2.1	2.1	2.1	40.783	377	377;405;405;406;409;410;451;412	0.00079681	1.8158	2.1	2.1	275130	363610	2	VGFAEAAR	8526	TRUE	9051	16399;16400	19170;19171	19171					-1;-1;-1;-1;-1;-1;-1;-1
Q6ZN17;A0A1B0GVD3;A0A1B0GTK2	Q6ZN17;A0A1B0GVD3;A0A1B0GTK2	6;6;3	6;6;3	6;6;3	Protein lin-28 homolog B	LIN28B	sp|Q6ZN17|LN28B_HUMAN Protein lin-28 homolog B OS=Homo sapiens OX=9606 GN=LIN28B PE=1 SV=1;tr|A0A1B0GVD3|A0A1B0GVD3_HUMAN Protein lin-28 homolog B OS=Homo sapiens OX=9606 GN=LIN28B PE=1 SV=1;tr|A0A1B0GTK2|A0A1B0GTK2_HUMAN Protein lin-28 homolog B (Fragment	3	6	6	6	5	3	5	3	5	3	31.2	31.2	31.2	27.083	250	250;258;209	0	9.5579	24	16.8	3992400	371400	10	EGEPVEFTFK;EVGGGHGCTSPPFPQEAR;NVAQPPASSQGR;QEAESQPCTSTLPR;SSIAPEEQSK;VTGPGGSPCLGSER	1621;2068;6415;6656;7559;8981	True;True;True;True;True;True	1715;2185;6842;7093;8040;9531	3028;3829;12454;12874;12875;14621;14622;17240	3499;4435;14562;15026;15027;17095;17096;17097;17098;20099	3499;4435;14562;15027;17098;20099					-1;-1;-1
A0A1B0GVS3;R4GMT0;P61163	A0A1B0GVS3;R4GMT0;P61163	1;1;1	1;1;1	1;1;1	Alpha-centractin	ACTR1A	tr|A0A1B0GVS3|A0A1B0GVS3_HUMAN Alpha-centractin OS=Homo sapiens OX=9606 GN=ACTR1A PE=1 SV=1;tr|R4GMT0|R4GMT0_HUMAN Alpha-centractin OS=Homo sapiens OX=9606 GN=ACTR1A PE=1 SV=1;sp|P61163|ACTZ_HUMAN Alpha-centractin OS=Homo sapiens OX=9606 GN=ACTR1A PE=1 SV=	3	1	1	1	0	1	0	1	0	1	6.8	6.8	6.8	24.956	221	221;332;376	0.0015564	1.6944	0	6.8	0	594700	1	EGYDFHSSSEFEIVK	1654	TRUE	1749	3095	3592	3592					-1;-1;-1
A0A1B0GW57	A0A1B0GW57	1	1	1			tr|A0A1B0GW57|A0A1B0GW57_HUMAN Rho guanine nucleotide exchange factor TIAM1 OS=Homo sapiens OX=9606 GN=TIAM1 PE=1 SV=1	1	1	1	1	0	1	0	1	0	1	1.3	1.3	1.3	71.014	624	624	1	-2	0	1.3	0	132020	0	MSALWKIK	5969	TRUE	6347	11530	13408	13408	206		2		-1
A0A1B0GWH2	A0A1B0GWH2	1	1	1			tr|A0A1B0GWH2|A0A1B0GWH2_HUMAN Uncharacterized protein C14orf132 OS=Homo sapiens OX=9606 GN=C14orf132 PE=4 SV=1	1	1	1	1	1	0	1	0	1	0	9.6	9.6	9.6	12.207	114	114	1	-2	9.6	0	0	0	0	MDLSFMAAQNK	5775	TRUE	6079	11034	12824	12824	207	48	6	4	-1
A0A1W2PP04;Q9Y388	A0A1W2PP04;Q9Y388	1;1	1;1	1;1	RNA-binding motif protein, X-linked 2	RBMX2	tr|A0A1W2PP04|A0A1W2PP04_HUMAN RNA-binding motif protein, X-linked 2 OS=Homo sapiens OX=9606 GN=RBMX2 PE=1 SV=1;sp|Q9Y388|RBMX2_HUMAN RNA-binding motif protein, X-linked 2 OS=Homo sapiens OX=9606 GN=RBMX2 PE=1 SV=2	2	1	1	1	1	0	1	0	1	0	3.6	3.6	3.6	31.522	276	276;322	0.0083387	0.87241	3.6	0	266950	0	1	DSEEIDDVTR	1241	TRUE	1314	2292	2655	2655					-1;-1
H0Y8E4;E9PH70;A0A1W2PPB7;Q9ULH0	H0Y8E4;E9PH70;A0A1W2PPB7;Q9ULH0	1;1;1;1	1;1;1;1	1;1;1;1	Kinase D-interacting substrate of 220 kDa	KIDINS220	tr|H0Y8E4|H0Y8E4_HUMAN Kinase D-interacting substrate of 220 kDa (Fragment) OS=Homo sapiens OX=9606 GN=KIDINS220 PE=1 SV=1;tr|E9PH70|E9PH70_HUMAN Kinase D-interacting substrate of 220 kDa (Fragment) OS=Homo sapiens OX=9606 GN=KIDINS220 PE=1 SV=1;tr|A0A1W2P	4	1	1	1	0	1	0	1	0	1	1	1	1	118.38	1057	1057;1305;1316;1771	1	-2	0	1	0	0	0	LKSEGFMKVLK	5067	TRUE	5328	9743	11362	11362	208	49	489	485	-1;-1;-1;-1
A0A1W2PQ43;E9PQN2;E9PKI6;E9PK91;Q9NYF8;E9PK09;E9PJA7;H0YF00	A0A1W2PQ43;E9PQN2;E9PKI6;E9PK91;Q9NYF8;E9PK09;E9PJA7	20;20;20;20;20;19;11;2	20;20;20;20;20;19;11;2	20;20;20;20;20;19;11;2	Bcl-2-associated transcription factor 1	BCLAF1	tr|A0A1W2PQ43|A0A1W2PQ43_HUMAN Bcl-2-associated transcription factor 1 OS=Homo sapiens OX=9606 GN=BCLAF1 PE=1 SV=1;tr|E9PQN2|E9PQN2_HUMAN Bcl-2-associated transcription factor 1 OS=Homo sapiens OX=9606 GN=BCLAF1 PE=1 SV=1;tr|E9PKI6|E9PKI6_HUMAN Bcl-2-assoc	8	20	20	20	16	11	16	11	16	11	30.6	30.6	30.6	80.618	703	703;750;752;871;920;725;467;118	0	68.944	25.9	17.5	6134900	6380900	27	ESDGFREEK;ETGYVVERPSTTK;ETQSPEQVK;FNDSEGDDTEETEDYR;KAEGEPQEESPLK;KAEGEPQEESPLKSK;LKETGYVVERPSTTK;LLASTLVHSVK;MAPVPLDDSNRPASLTK;MIASDSHRPEVK;NTEEEGLK;NTPSQHSHSIQHSPER;RIDISPSTLR;SAAMTLNER;SIFDHIK;SSFYPDGGDQETAK;SSSPYSKSPVSK;STSESFIQHIVSLVHHVK;SVLADQGK;TIAPQNAPR	1972;2017;2028;2385;4200;4201;5055;5086;5752;5874;6392;6405;6951;7046;7294;7548;7580;7618;7653;7925	True;True;True;True;True;True;True;True;True;True;True;True;True;True;True;True;True;True;True;True	2082;2129;2140;2141;2521;4421;4422;5315;5347;6050;6051;6224;6819;6832;7396;7500;7768;8028;8061;8101;8137;8421	3655;3740;3759;3760;3761;4394;4395;8034;8035;8036;9702;9788;9789;10982;10983;10984;10985;10986;10987;11318;11319;11320;12409;12438;13423;13631;13632;14113;14596;14652;14723;14724;14787;15273;15274	4230;4330;4354;4355;4356;5063;5064;9405;9406;9407;9408;9409;11298;11418;11419;11420;12762;12763;12764;12765;12766;12767;13165;13166;13167;14511;14543;15659;15907;15908;16479;17057;17131;17218;17219;17295;17862;17863	4230;4330;4354;5063;9405;9409;11298;11420;12763;13166;14511;14543;15659;15907;16479;17057;17131;17219;17295;17862	209;210;211	50;51;52;53;54	537;551;626	151;177;268;496;658	-1;-1;-1;-1;-1;-1;-1;-1
A0A1W2PQ90;Q92878;H7C0V2;A0A494BZX8;E7EN38;A0A494C1B7	A0A1W2PQ90;Q92878	3;3;1;1;1;1	3;3;1;1;1;1	3;3;1;1;1;1	DNA repair protein RAD50	RAD50	tr|A0A1W2PQ90|A0A1W2PQ90_HUMAN Zinc-hook domain-containing protein OS=Homo sapiens OX=9606 PE=3 SV=2;sp|Q92878|RAD50_HUMAN DNA repair protein RAD50 OS=Homo sapiens OX=9606 GN=RAD50 PE=1 SV=1	6	3	3	3	2	2	2	2	2	2	2.4	2.4	2.4	142.94	1213	1213;1312;157;258;660;894	0	3.1835	1.7	1.5	32276	243000	5	GQDIEYIEIR;NEELKEVEEER;NHINNELK	3002;6098;6153	True;True;True	3163;6499;6559	5780;5781;11790;11912	6813;6814;6815;13737;13891	6814;13737;13891					-1;-1;-1;-1;-1;-1
A0A1W2PQY5;A0A6Q8KRG2;Q08379	A0A1W2PQY5;A0A6Q8KRG2;Q08379	1;1;1	1;1;1	1;1;1	Golgin subfamily A member 2	GOLGA2	tr|A0A1W2PQY5|A0A1W2PQY5_HUMAN Golgin subfamily A member 2 OS=Homo sapiens OX=9606 GN=GOLGA2 PE=1 SV=1;tr|A0A6Q8KRG2|A0A6Q8KRG2_HUMAN Golgin subfamily A member 2 OS=Homo sapiens OX=9606 GN=GOLGA2 PE=1 SV=1;sp|Q08379|GOGA2_HUMAN Golgin subfamily A member 2	3	1	1	1	1	1	1	1	1	1	3.5	3.5	3.5	38.989	346	346;990;1002	0.000815	1.9417	3.5	3.5	117710	0	2	LEAATQQNQQLR	4726	TRUE	4972	9089;9090	10606;10607	10607					-1;-1;-1
A0A1X7SBZ2;A0A5H1ZRQ2;Q92841;A0A0U1RQJ0	A0A1X7SBZ2;A0A5H1ZRQ2;Q92841	29;29;29;2	28;28;28;2	20;20;20;1	Probable ATP-dependent RNA helicase DDX17	DDX17	tr|A0A1X7SBZ2|A0A1X7SBZ2_HUMAN RNA helicase OS=Homo sapiens OX=9606 GN=DDX17 PE=1 SV=1;tr|A0A5H1ZRQ2|A0A5H1ZRQ2_HUMAN RNA helicase OS=Homo sapiens OX=9606 GN=DDX17 PE=1 SV=2;sp|Q92841|DDX17_HUMAN Probable ATP-dependent RNA helicase DDX17 OS=Homo sapiens OX	4	29	28	20	25	26	24	25	18	18	45.8	44.3	34	80.253	729	729;731;729;56	0	112.58	38.7	43.2	53948000	68390000	83	APILIATDVASR;CTYLVLDEADR;DMVGIAQTGSGK;DWVLNEFR;ELAQQVQQVADDYGK;ESAAPAAAPTAEAPPPSVVTRPEPQALPSPAIR;FGNPGER;FVINYDYPNSSEDYVHR;GDGPICLVLAPTR;GLDVEDVK;GTAYTFFTPGNLK;GVEICIATPGR;IVDQIRPDR;KIVDQIRPDR;LIDFLESGK;LIQLMEEIMAEK;LMQLVDHR;LTPYEVDELRR;MLDMGFEPQIR;NFYVEHPEVAR;QLAEDFLR;QTLMWSATWPK;SSQSSSQQFSGIGR;STCIYGGAPK;TIIFVETK;TLAYLLPAIVHINHQPYLER;TTSSANNPNLMYQDECDR;TTSSANNPNLMYQDECDRR;VLEEANQAINPK	533;889;1172;1349;1760;1968;2261;2515;2620;2877;3080;3128;4116;4347;4986;5020;5262;5602;5901;6133;6740;6849;7576;7596;7941;7980;8191;8192;8678	True;True;True;True;True;True;True;True;True;True;True;True;True;True;True;True;True;True;False;True;True;True;True;True;True;True;True;True;True	567;941;1239;1240;1429;1858;2078;2390;2656;2765;3035;3243;3297;4335;4578;5243;5279;5280;5534;5890;6259;6260;6261;6536;7179;7290;8057;8078;8439;8479;8698;8699;9212	992;993;1627;1628;2168;2169;2170;2171;2480;2481;3296;3297;3649;3650;4179;4760;4761;4762;4763;4961;4962;5562;5563;5930;5931;6034;6035;7897;7898;8359;9569;9570;9625;9626;9627;9628;10119;10120;10121;10122;10696;10697;10698;10699;11373;11374;11375;11376;11377;11378;11379;11380;11858;11859;11860;11861;13033;13034;13226;14645;14646;14683;15307;15377;15378;15379;15774;15775;15776;16704;16705	1143;1144;1145;1146;1900;1901;2512;2513;2514;2515;2866;2867;3819;3820;3821;3822;4222;4223;4224;4225;4819;5591;5592;5593;5594;5595;5596;5597;5598;5599;5834;5835;6553;6554;6988;6989;6990;7107;7108;9257;9258;9778;9779;11148;11149;11150;11151;11214;11215;11216;11217;11801;11802;11803;11804;12445;12446;12447;12448;12449;12450;12451;13223;13224;13225;13226;13227;13228;13229;13230;13231;13232;13233;1323…	1143;1901;2514;2866;3821;4222;4819;5598;5835;6554;6990;7107;9257;9779;11148;11216;11802;12447;13229;13831;15208;15431;17123;17166;17904;17991;18451;18454;19502	172;173;212;213;214;215;216		211;330;333;410;414;549;579		-1;-1;-1;-1
A0A286YEY4;P01859	A0A286YEY4;P01859	1;1	1;1	1;1	Ig gamma-2 chain C region	IGHG2	tr|A0A286YEY4|A0A286YEY4_HUMAN Immunoglobulin heavy constant gamma 2 (Fragment) OS=Homo sapiens OX=9606 GN=IGHG2 PE=1 SV=1;sp|P01859|IGHG2_HUMAN Immunoglobulin heavy constant gamma 2 OS=Homo sapiens OX=9606 GN=IGHG2 PE=1 SV=2	2	1	1	1	1	1	1	1	1	1	2.3	2.3	2.3	43.805	395	395;326	0.00088261	2.4396	2.3	2.3	59041000	51812000	2	EEQFNSTFR	1566	TRUE	1658	2933;2934	3388;3389	3389					-1;-1
A0A286YF22;O43175;A0A2C9F2M7;A0A286YFA2;A0A286YFL2;A0A286YFM8;A0A286YF78;A0A286YER3;A0A286YFC8;A0A286YFB2;A0A286YF34;A0A286YFF3;A0A286YFE1;A0A286YFK5	A0A286YF22;O43175;A0A2C9F2M7;A0A286YFA2;A0A286YFL2	11;11;10;9;7;5;4;3;3;3;2;1;1;1	11;11;10;9;7;5;4;3;3;3;2;1;1;1	11;11;10;9;7;5;4;3;3;3;2;1;1;1	D-3-phosphoglycerate dehydrogenase	PHGDH	tr|A0A286YF22|A0A286YF22_HUMAN D-3-phosphoglycerate dehydrogenase OS=Homo sapiens OX=9606 GN=PHGDH PE=1 SV=1;sp|O43175|SERA_HUMAN D-3-phosphoglycerate dehydrogenase OS=Homo sapiens OX=9606 GN=PHGDH PE=1 SV=4;tr|A0A2C9F2M7|A0A2C9F2M7_HUMAN D-3-phosphoglycer	14	11	11	11	6	9	6	9	6	9	28.1	28.1	28.1	55.938	526	526;533;532;445;429;239;276;97;123;165;72;63;89;145	0	36.983	15.4	22.1	3813000	17334000	18	AGTGVDNVDLEAATR;ALQSGQCAGAALDVFTEEPPRDR;ALVDHENVISCPHLGASTK;DLPLLLFR;GGIVDEGALLR;GTIQVITQGTSLK;ILQDGGLQVVEK;NAGNCLSPAVIVGLLK;QHVTEAFQFHF;TLGILGLGR;VTADVINAAEK	308;461;473;1140;2772;3097;3866;6037;6702;7998;8956	True;True;True;True;True;True;True;True;True;True;True	326;490;502;1205;2927;3261;4074;6435;7140;8497;9504	564;845;870;871;2110;2111;5338;5957;5958;7456;7457;11672;11673;12962;15405;17187	649;975;1001;1002;1003;2446;2447;6297;7017;7018;8745;8746;13587;13588;15125;15126;18021;20037	649;975;1003;2447;6297;7017;8745;13587;15126;18021;20037					-1;-1;-1;-1;-1;-1;-1;-1;-1;-1;-1;-1;-1;-1
A0A2R8Y7A0;A0A2R8Y7A7;A0A2R8Y211;A0A2R8YE79;A0A2R8YCE9;A0A2R8Y4U7;A0A2R8Y524;A0A2R8YEC9;O00462	A0A2R8Y7A0;A0A2R8Y7A7;A0A2R8Y211;A0A2R8YE79;A0A2R8YCE9;A0A2R8Y4U7;A0A2R8Y524;A0A2R8YEC9;O00462	1;1;1;1;1;1;1;1;1	1;1;1;1;1;1;1;1;1	1;1;1;1;1;1;1;1;1	Beta-mannosidase	MANBA	tr|A0A2R8Y7A0|A0A2R8Y7A0_HUMAN Beta-mannosidase (Fragment) OS=Homo sapiens OX=9606 GN=MANBA PE=1 SV=1;tr|A0A2R8Y7A7|A0A2R8Y7A7_HUMAN Beta-mannosidase (Fragment) OS=Homo sapiens OX=9606 GN=MANBA PE=1 SV=1;tr|A0A2R8Y211|A0A2R8Y211_HUMAN Beta-mannosidase OS=H	9	1	1	1	1	0	1	0	1	0	6.5	6.5	6.5	23.655	199	199;215;365;397;413;509;886;925;879	1	-2	6.5	0	0	0	0	FQSAVLYAAQQSK	2428	TRUE	2566	4468	5156	5156		55		121	-1;-1;-1;-1;-1;-1;-1;-1;-1
B4DQ67;D6RB22;A0A2R8Y6I1;A0A2R8Y3N3;A0A2R8Y5P7;P49590	B4DQ67;D6RB22;A0A2R8Y6I1;A0A2R8Y3N3;A0A2R8Y5P7;P49590	1;1;1;1;1;1	1;1;1;1;1;1	1;1;1;1;1;1	Probable histidine--tRNA ligase, mitochondrial	HARS2	tr|B4DQ67|B4DQ67_HUMAN Histidine--tRNA ligase OS=Homo sapiens OX=9606 GN=HARS2 PE=1 SV=1;tr|D6RB22|D6RB22_HUMAN Histidine--tRNA ligase OS=Homo sapiens OX=9606 GN=HARS2 PE=1 SV=2;tr|A0A2R8Y6I1|A0A2R8Y6I1_HUMAN Histidine--tRNA ligase OS=Homo sapiens OX=9606	6	1	1	1	1	0	1	0	1	0	3.9	3.9	3.9	37.176	334	334;399;436;473;512;506	0	4.6303	3.9	0	201300	0	1	TTETQVFVATPQK	8162	TRUE	8667	15711	18376	18376					-1;-1;-1;-1;-1;-1
P51532;A0A2R8YF58;A0A2R8Y4P4;A0A2R8Y7S2;A0A2R8YGG3;A0A2R8YG32;A0A2R8Y440;A0A2R8Y7F3;A0A2R8Y6N0;A0A2R8YF80;A0A2R8Y526;A0A2R8Y7Y7;A0A2R8Y4C5;A0A2R8Y6V2;A0A2R8YDA1;A0A2R8Y523;A0A2R8Y5K3;Q9HBD4;K7EQF0;A0A2R8YFK5;K7EP28;A0A0U1RQZ9;F6VDE0;P51531;A0A0U1RRG6	P51532;A0A2R8YF58;A0A2R8Y4P4;A0A2R8Y7S2;A0A2R8YGG3;A0A2R8YG32;A0A2R8Y440;A0A2R8Y7F3;A0A2R8Y6N0;A0A2R8YF80;A0A2R8Y526;A0A2R8Y7Y7;A0A2R8Y4C5;A0A2R8Y6V2;A0A2R8YDA1;A0A2R8Y523;A0A2R8Y5K3;Q9HBD4;K7EQF0;A0A2R8YFK5;K7EP28;A0A0U1RQZ9;F6VDE0;P51531	4;4;4;4;4;4;4;4;4;4;4;4;4;4;4;4;4;4;3;3;3;2;2;2;1	4;4;4;4;4;4;4;4;4;4;4;4;4;4;4;4;4;4;3;3;3;2;2;2;1	4;4;4;4;4;4;4;4;4;4;4;4;4;4;4;4;4;4;3;3;3;2;2;2;1	Transcription activator BRG1;Probable global transcription activator SNF2L2	SMARCA4;SMARCA2	sp|P51532|SMCA4_HUMAN Transcription activator BRG1 OS=Homo sapiens OX=9606 GN=SMARCA4 PE=1 SV=2;tr|A0A2R8YF58|A0A2R8YF58_HUMAN Transcription activator BRG1 (Fragment) OS=Homo sapiens OX=9606 GN=SMARCA4 PE=1 SV=1;tr|A0A2R8Y4P4|A0A2R8Y4P4_HUMAN Transcription	25	4	4	4	4	1	4	1	4	1	2.6	2.6	2.6	184.64	1647	1647;1065;1649;1646;1455;1198;1192;1165;1145;1094;1068;1081;1047;1041;985;799;522;1679;348;336;221;1428;1514;1590;270	0	4.4639	2.6	0.9	359020	0	5	DSDAGSSTPTTSTR;EVDYSDSLTEK;IGQQNEVR;LTCEEEEEK	1235;2054;3701;5570	True;True;True;True	1308;2170;3898;5855	2283;2284;3806;7136;10636	2645;2646;4409;8385;12373	2646;4409;8385;12373					-1;-1;-1;-1;-1;-1;-1;-1;-1;-1;-1;-1;-1;-1;-1;-1;-1;-1;-1;-1;-1;-1;-1;-1;-1
A0A2R8Y443;A0A2R8YDF3;A0A2R8Y6L5;A0A2R8Y6I6;Q13627	A0A2R8Y443;A0A2R8YDF3;A0A2R8Y6L5;A0A2R8Y6I6;Q13627	1;1;1;1;1	1;1;1;1;1	1;1;1;1;1	Dual specificity tyrosine-phosphorylation-regulated kinase 1A	DYRK1A	tr|A0A2R8Y443|A0A2R8Y443_HUMAN Dual-specificity kinase (Fragment) OS=Homo sapiens OX=9606 GN=DYRK1A PE=1 SV=1;tr|A0A2R8YDF3|A0A2R8YDF3_HUMAN Dual-specificity kinase (Fragment) OS=Homo sapiens OX=9606 GN=DYRK1A PE=1 SV=1;tr|A0A2R8Y6L5|A0A2R8Y6L5_HUMAN Dual-	5	1	1	1	0	1	0	1	0	1	1.8	1.8	1.8	46.52	400	400;519;605;725;763	1	-2	0	1.8	0	718410	1	LLELMNK	5117	TRUE	5379	9844	11481	11481	217		172		-1;-1;-1;-1;-1
Q8NEV1;P68400;E7EU96;A0A2R8YD58;A0A2R8YF43;A0A2R8YDY7;A0A2R8YEW1;V9GYA2;A0A2R8Y5A0;A0A2R8Y4D6;A0A2R8Y4H0;A0A2R8YDP2;A0A2R8YFU2;A0A2R8Y3W6;A0A2R8Y797;A0A2R8YCK2;A0A2R8YF47;V9GY80;A0A2R8YEL7;A0A2R8Y7T1	Q8NEV1;P68400;E7EU96;A0A2R8YD58;A0A2R8YF43;A0A2R8YDY7;A0A2R8YEW1;V9GYA2;A0A2R8Y5A0;A0A2R8Y4D6;A0A2R8Y4H0;A0A2R8YDP2;A0A2R8YFU2;A0A2R8Y3W6;A0A2R8Y797;A0A2R8YCK2;A0A2R8YF47;V9GY80;A0A2R8YEL7;A0A2R8Y7T1	2;2;2;2;2;2;2;2;2;2;2;1;1;1;1;1;1;1;1;1	2;2;2;2;2;2;2;2;2;2;2;1;1;1;1;1;1;1;1;1	2;2;2;2;2;2;2;2;2;2;2;1;1;1;1;1;1;1;1;1	Casein kinase II subunit alpha 3;Casein kinase II subunit alpha	CSNK2A3;CSNK2A1	sp|Q8NEV1|CSK23_HUMAN Casein kinase II subunit alpha 3 OS=Homo sapiens OX=9606 GN=CSNK2A3 PE=1 SV=2;sp|P68400|CSK21_HUMAN Casein kinase II subunit alpha OS=Homo sapiens OX=9606 GN=CSNK2A1 PE=1 SV=1;tr|E7EU96|E7EU96_HUMAN Casein kinase II subunit alpha OS=H	20	2	2	2	2	2	2	2	2	2	7.7	7.7	7.7	45.219	391	391;391;385;376;363;131;133;144;354;207;256;354;374;74;86;117;94;92;88;152	0	5.6177	7.7	7.7	589350	1083100	7	TPALVFEHVNNTDFK;YSEVFEAINITNNEK	8069;9417	True;True	8571;9996	15544;15545;15546;18027;18028	18185;18186;18187;21004;21005;21006;21007	18186;21005					-1;-1;-1;-1;-1;-1;-1;-1;-1;-1;-1;-1;-1;-1;-1;-1;-1;-1;-1;-1
A0A2R8Y4F5;H0YFD6;P40939;A0A2R8YG21;A0A2R8Y688	A0A2R8Y4F5;H0YFD6;P40939	8;8;8;2;1	8;8;8;2;1	8;8;8;2;1	Trifunctional enzyme subunit alpha, mitochondrial;Long-chain enoyl-CoA hydratase;Long chain 3-hydroxyacyl-CoA dehydrogenase	HADHA	tr|A0A2R8Y4F5|A0A2R8Y4F5_HUMAN Enoyl-CoA hydratase OS=Homo sapiens OX=9606 GN=HADHA PE=1 SV=1;tr|H0YFD6|H0YFD6_HUMAN Enoyl-CoA hydratase OS=Homo sapiens OX=9606 GN=HADHA PE=1 SV=2;sp|P40939|ECHA_HUMAN Trifunctional enzyme subunit alpha, mitochondrial OS=Ho	5	8	8	8	6	5	6	5	6	5	13.6	13.6	13.6	79.466	728	728;792;763;499;357	0	18.184	9.9	8.9	1504800	2625600	12	DTSASAVAVGLK;FGGGNPELLTQMVSK;FVDLYGAQK;HVAEDLGK;SEVSSDEDIQFR;TGIEQGSDAGYLCESQK;TLQEVTQLSQEAQR;VIGMHYFSPVDK	1283;2250;2507;3453;7187;7879;8021;8594	True;True;True;True;True;True;True;True	1359;2379;2647;3636;7653;8372;8522;9123	2366;4160;4161;4746;4747;6666;13895;13896;15185;15186;15451;16539	2738;4798;4799;5576;5577;7825;16216;16217;17762;17763;18073;18074;19320	2738;4799;5577;7825;16217;17762;18074;19320	218		587		-1;-1;-1;-1;-1
A0A2R8Y534;A0A2R8Y4Q0;Q5F1R6	A0A2R8Y534;A0A2R8Y4Q0;Q5F1R6	1;1;1	1;1;1	1;1;1	DnaJ homolog subfamily C member 21	DNAJC21	tr|A0A2R8Y534|A0A2R8Y534_HUMAN DnaJ homolog subfamily C member 21 OS=Homo sapiens OX=9606 GN=DNAJC21 PE=1 SV=1;tr|A0A2R8Y4Q0|A0A2R8Y4Q0_HUMAN DnaJ homolog subfamily C member 21 OS=Homo sapiens OX=9606 GN=DNAJC21 PE=1 SV=1;sp|Q5F1R6|DJC21_HUMAN DnaJ homolog	3	1	1	1	0	1	0	1	0	1	3.9	3.9	3.9	48.456	415	415;473;531	0	3.1763	0	3.9	0	165570	2	APSSSSLNSATSSQSK	544	TRUE	579	1018	1174;1175	1174					-1;-1;-1
A0A2R8Y763;A0A2R8Y4S0;A0A2R8Y6A2;O15269	A0A2R8Y763;A0A2R8Y4S0;A0A2R8Y6A2;O15269	1;1;1;1	1;1;1;1	1;1;1;1	Serine palmitoyltransferase 1	SPTLC1	tr|A0A2R8Y763|A0A2R8Y763_HUMAN Serine palmitoyltransferase 1 (Fragment) OS=Homo sapiens OX=9606 GN=SPTLC1 PE=1 SV=1;tr|A0A2R8Y4S0|A0A2R8Y4S0_HUMAN Serine palmitoyltransferase 1 OS=Homo sapiens OX=9606 GN=SPTLC1 PE=1 SV=1;tr|A0A2R8Y6A2|A0A2R8Y6A2_HUMAN Seri	4	1	1	1	0	1	0	1	0	1	40.9	40.9	40.9	2.3526	22	22;143;144;473	0.0084856	0.94718	0	40.9	0	2040600	1	YGVGTCGPR	9284	TRUE	9855	17767	20711	20711					-1;-1;-1;-1
A0A2R8Y765;J3QKS7;A0A2R8Y7U4;A0A2U3TZQ7;A0A2R8Y7I9;A0A2R8Y4T4;A0A2R8YES3;A0A2R8Y855;B4DGM3;Q969G3	A0A2R8Y765;J3QKS7;A0A2R8Y7U4;A0A2U3TZQ7;A0A2R8Y7I9;A0A2R8Y4T4;A0A2R8YES3;A0A2R8Y855;B4DGM3;Q969G3	1;1;1;1;1;1;1;1;1;1	1;1;1;1;1;1;1;1;1;1	1;1;1;1;1;1;1;1;1;1	SWI/SNF-related matrix-associated actin-dependent regulator of chromatin subfamily E member 1	SMARCE1	tr|A0A2R8Y765|A0A2R8Y765_HUMAN SWI/SNF-related matrix-associated actin-dependent regulator of chromatin subfamily E member 1 OS=Homo sapiens OX=9606 GN=SMARCE1 PE=1 SV=1;tr|J3QKS7|J3QKS7_HUMAN SWI/SNF-related matrix-associated actin-dependent regulator of	10	1	1	1	1	0	1	0	1	0	4.7	4.7	4.7	32.319	277	277;287;297;311;332;335;347;367;393;411	0.0066534	1.0025	4.7	0	0	0	1	IAAEIAQAEEQAR	3492	TRUE	3675	6735	7906	7906					-1;-1;-1;-1;-1;-1;-1;-1;-1;-1
A0A2R8Y4Y7	A0A2R8Y4Y7	1	1	1			tr|A0A2R8Y4Y7|A0A2R8Y4Y7_HUMAN Paraplegin OS=Homo sapiens OX=9606 GN=SPG7 PE=1 SV=1	1	1	1	1	1	0	1	0	1	0	1.7	1.7	1.7	83.634	751	751	1	-2	1.7	0	0	0	0	TEARSASESLQLR	7794	TRUE	8284	15042	17606	17606		56;57		14;16	-1
A0A2R8Y595;A0A2R8YFL0;P49711;V9GY73;Q8NI51	A0A2R8Y595;A0A2R8YFL0;P49711	5;5;5;1;1	5;5;5;1;1	5;5;5;1;1	Transcriptional repressor CTCF	CTCF	tr|A0A2R8Y595|A0A2R8Y595_HUMAN Transcriptional repressor CTCF OS=Homo sapiens OX=9606 GN=CTCF PE=1 SV=1;tr|A0A2R8YFL0|A0A2R8YFL0_HUMAN Transcriptional repressor CTCF OS=Homo sapiens OX=9606 GN=CTCF PE=1 SV=1;sp|P49711|CTCF_HUMAN Transcriptional repressor C	5	5	5	5	4	3	4	3	4	3	8.9	8.9	8.9	72.999	638	638;725;727;627;663	0	7.4429	7.5	5	907810	522420	7	FHCPHCDTVIAR;TFQCELCSYTCPR;YALIQHQK;YCDAVFHER;YHDPNFVPAAFVCSK	2274;7851;9181;9196;9289	True;True;True;True;True	2406;8343;9742;9757;9860	4208;15144;17578;17579;17603;17777;17778	4852;17720;20483;20484;20508;20723;20724	4852;17720;20483;20508;20724					-1;-1;-1;-1;-1
F8VRK6;H0YH87;F8W0B5;A0A2R8Y7P6;A0A2R8YDM9;A0A5F9ZHH4;F8VQP2;F8WB06;V9GY86;A0A5F9ZI57;A0A2R8Y7E6;A0A2R8Y5A6;A0A5F9ZHX3;A0A5F9ZHW5;Q99700;A0A5F9ZH85	F8VRK6;H0YH87;F8W0B5;A0A2R8Y7P6;A0A2R8YDM9;A0A5F9ZHH4;F8VQP2;F8WB06;V9GY86;A0A5F9ZI57;A0A2R8Y7E6;A0A2R8Y5A6;A0A5F9ZHX3;A0A5F9ZHW5;Q99700;A0A5F9ZH85	2;2;2;2;2;2;2;2;2;2;2;2;2;2;2;1	2;2;2;2;2;2;2;2;2;2;2;2;2;2;2;1	2;2;2;2;2;2;2;2;2;2;2;2;2;2;2;1	Ataxin-2	ATXN2	tr|F8VRK6|F8VRK6_HUMAN Ataxin-2 (Fragment) OS=Homo sapiens OX=9606 GN=ATXN2 PE=1 SV=2;tr|H0YH87|H0YH87_HUMAN Ataxin-2 OS=Homo sapiens OX=9606 GN=ATXN2 PE=1 SV=2;tr|F8W0B5|F8W0B5_HUMAN Ataxin-2 (Fragment) OS=Homo sapiens OX=9606 GN=ATXN2 PE=1 SV=4;tr|A0A2R8	16	2	2	2	1	2	1	2	1	2	12.8	12.8	12.8	25.73	235	235;835;908;957;968;1065;1073;1087;1153;1155;1158;1166;1167;1178;1313;347	0.00085034	2.1681	7.2	12.8	347880	179490	3	STSHTSDFNPNSGSDQR;VALENDDRSEEEK	7620;8320	True;True	8103;8835	14726;14727;16026	17221;17222;18736	17222;18736					-1;-1;-1;-1;-1;-1;-1;-1;-1;-1;-1;-1;-1;-1;-1;-1
E9PII3;E9PK52;A0A2R8Y5B3;E9PHY5;O43491;E9PQD2;H0Y5B0	E9PII3;E9PK52;A0A2R8Y5B3;E9PHY5;O43491	5;5;5;5;5;1;1	5;5;5;5;5;1;1	5;5;5;5;5;1;1	Band 4.1-like protein 2	EPB41L2	tr|E9PII3|E9PII3_HUMAN Band 4.1-like protein 2 OS=Homo sapiens OX=9606 GN=EPB41L2 PE=1 SV=1;tr|E9PK52|E9PK52_HUMAN Band 4.1-like protein 2 OS=Homo sapiens OX=9606 GN=EPB41L2 PE=1 SV=1;tr|A0A2R8Y5B3|A0A2R8Y5B3_HUMAN Band 4.1-like protein 2 (Fragment) OS=Hom	7	5	5	5	2	3	2	3	2	3	8.6	8.6	8.6	79.256	706	706;811;824;935;1005;179;380	0	5.3801	3.8	4.8	466510	186450	8	APHLQLIEGK;GLSPAQADSQFLENAK;LVSPEQPPK;VEMQPTELVSK;VKETQEDKLEGGAAK	532;2922;5689;8449;8638	True;True;True;True;True	566;3081;5982;8970;9171	991;5639;10865;16258;16259;16633	1141;1142;6644;12635;19011;19012;19013;19419	1142;6644;12635;19012;19419	219		163		-1;-1;-1;-1;-1;-1;-1
A0A2R8YEZ4;A0A2R8Y5D3;O15160;A0A2R8Y8D6;A0A2R8YEY5;E7EQB9;H0Y723;D6RDJ3	A0A2R8YEZ4;A0A2R8Y5D3;O15160;A0A2R8Y8D6;A0A2R8YEY5;E7EQB9;H0Y723	6;6;6;4;4;4;3;2	6;6;6;4;4;4;3;2	6;6;6;4;4;4;3;2	DNA-directed RNA polymerases I and III subunit RPAC1	POLR1C	tr|A0A2R8YEZ4|A0A2R8YEZ4_HUMAN DNA-directed RNA polymerases I and III subunit RPAC1 OS=Homo sapiens OX=9606 GN=POLR1C PE=1 SV=1;tr|A0A2R8Y5D3|A0A2R8Y5D3_HUMAN DNA-directed RNA polymerases I and III subunit RPAC1 OS=Homo sapiens OX=9606 GN=POLR1C PE=1 SV=1;	8	6	6	6	4	5	4	5	4	5	24.4	24.4	24.4	34.958	307	307;343;346;151;291;296;140;124	0	13.522	18.2	20.2	3076700	5532400	10	AASQAVEEMR;CFSPGVIEVQEVQGK;FSPVATASYR;ILLAEVPTMAVEK;VLVYNNTSIVQDEILAHR;VVLGEFGVR	90;841;2463;3852;8774;9059	True;True;True;True;True;True	95;891;2602;4058;9315;9614	149;150;1542;1543;4643;7431;16874;16875;17375	173;174;1803;1804;1805;5453;8718;19688;19689;20247	173;1805;5453;8718;19688;20247	220;221		10;87		-1;-1;-1;-1;-1;-1;-1;-1
Q14204;A0A7P0T9C4;A0A7P0TA13;A0A2R8Y5T0;A0A2R8Y706;A0A7P0T9R4;A0A7P0TAW9;A0A7P0T7V5;A0A7P0T9K2;A0A7P0T916;A0A7P0T8N2;A0A7P0TBJ7;A0A7P0TAF3;A0A7P0TB75;A0A2R8Y6H2;A0A7P0T9F1;A0A7P0T8W5;A0A2R8YFZ7;A0A7P0TAM4;A0A7P0T825;A0A7P0TB64;A0A7P0TAV5;A0A7P0T990;A0A804HHY6;A0A7P0T942;A0A2R8YGC7;A0A7P0T9S3;A0A7P0T934;A0A7P0T9Y3;A0A7P0TBC9;A0A7P0TAS7	Q14204;A0A7P0T9C4;A0A7P0TA13;A0A2R8Y5T0;A0A2R8Y706;A0A7P0T9R4;A0A7P0TAW9;A0A7P0T7V5;A0A7P0T9K2;A0A7P0T916;A0A7P0T8N2;A0A7P0TBJ7;A0A7P0TAF3;A0A7P0TB75;A0A2R8Y6H2;A0A7P0T9F1;A0A7P0T8W5;A0A2R8YFZ7;A0A7P0TAM4;A0A7P0T825;A0A7P0TB64;A0A7P0TAV5;A0A7P0T990;A0A804HHY6;A0A7P0T942;A0A2R8YGC7;A0A7P0T9S3;A0A7P0T934;A0A7P0T9Y3;A0A7P0TBC9	6;6;6;6;6;6;6;6;4;4;4;4;4;4;4;4;4;4;4;4;4;4;4;4;4;4;4;4;4;3;1	6;6;6;6;6;6;6;6;4;4;4;4;4;4;4;4;4;4;4;4;4;4;4;4;4;4;4;4;4;3;1	6;6;6;6;6;6;6;6;4;4;4;4;4;4;4;4;4;4;4;4;4;4;4;4;4;4;4;4;4;3;1	Cytoplasmic dynein 1 heavy chain 1	DYNC1H1	sp|Q14204|DYHC1_HUMAN Cytoplasmic dynein 1 heavy chain 1 OS=Homo sapiens OX=9606 GN=DYNC1H1 PE=1 SV=5;tr|A0A7P0T9C4|A0A7P0T9C4_HUMAN Cytoplasmic dynein 1 heavy chain 1 OS=Homo sapiens OX=9606 GN=DYNC1H1 PE=1 SV=1;tr|A0A7P0TA13|A0A7P0TA13_HUMAN Cytoplasmic	31	6	6	6	1	5	1	5	1	5	1.5	1.5	1.5	532.4	4646	4646;4672;4637;4604;4597;4514;4459;4408;3933;4234;4179;4174;4001;3966;3965;3758;3668;3641;3576;3547;2969;2941;2898;2881;2735;2726;2346;2341;1372;1189;186	0	2.6759	0.2	1.3	26394	86445	6	EYQTQLIQR;LLNTFLER;QALVAIFTHLR;TPVIDADKPVSSQLR;VLLTTQGVDMISK;VQVALEELQDLK	2125;5179;6620;8096;8724;8897	True;True;True;True;True;True	2246;5445;7057;8598;9261;9445	3928;9970;12813;15588;16792;17098	4538;11636;14963;18238;19600;19944	4538;11636;14963;18238;19600;19944	222		4339		-1;-1;-1;-1;-1;-1;-1;-1;-1;-1;-1;-1;-1;-1;-1;-1;-1;-1;-1;-1;-1;-1;-1;-1;-1;-1;-1;-1;-1;-1;-1
A0A2R8Y602	A0A2R8Y602	7	1	0			tr|A0A2R8Y602|A0A2R8Y602_HUMAN Caseinolytic peptidase B protein homolog (Fragment) OS=Homo sapiens OX=9606 GN=CLPB PE=1 SV=1	1	7	1	0	5	5	1	1	0	0	24.9	3.4	0	43.351	382	382	1	-2	17.3	19.4	0	540140	2	ELLDGGANPLQR;ENVIRPILK;EQGIHSLEVLITR;FIGSPPGYVGHEEGGQLTK;IAENLGDVQISDK;LDMSEFQER;LKEHIIGQESAIATVGAAIR	1807;1903;1925;2291;3502;4701;5053	False;False;True;False;False;False;False	1906;2011;2033;2423;3685;4947;5313	3372;3545;3576;3577;4234;4235;6745;6746;9047;9700	3917;4105;4137;4138;4881;4882;7919;7920;10556;11296	3917;4105;4137;4881;7919;10556;11296	223		210		-1
A0A2R8Y6J3;P46777;Q5T7N0;A0A2R8Y4A2	A0A2R8Y6J3;P46777	14;14;4;4	14;14;4;4	14;14;4;4	60S ribosomal protein L5	RPL5	tr|A0A2R8Y6J3|A0A2R8Y6J3_HUMAN 60S ribosomal protein L5 (Fragment) OS=Homo sapiens OX=9606 GN=RPL5 PE=1 SV=1;sp|P46777|RL5_HUMAN 60S ribosomal protein L5 OS=Homo sapiens OX=9606 GN=RPL5 PE=1 SV=3	4	14	14	14	14	11	14	11	14	11	54.2	54.2	54.2	27.045	238	238;297;130;170	0	68.13	54.2	47.9	174860000	96718000	73	DIICQIAYAR;EFNAEVHR;ENPVYEK;FPGYDSESK;GAVDGGLSIPHSTK;HIMGQNVADYMR;IEGDMIVCAAYAHELPK;KHIMGQNVADYMR;NSVTPDMMEEMYK;QFSQYIK;RFPGYDSESK;VGLTNYAAAYCTGLLLAR;YLMEEDEDAYK;YLMEEDEDAYKK	1042;1592;1895;2405;2594;3314;3604;4323;6385;6679;6922;8537;9352;9353	True;True;True;True;True;True;True;True;True;True;True;True;True;True	1104;1684;2003;2541;2738;3487;3488;3796;3797;4554;6809;6810;7117;7367;9063;9924;9925;9926	1922;1923;2975;2976;3534;4426;4427;4913;4914;4915;4916;6365;6366;6367;6368;6369;6370;6371;6940;6941;6942;6943;6944;6945;6946;6947;6948;6949;6950;6951;8303;12382;12383;12384;12385;12386;12387;12925;13347;13348;13349;16420;16421;16422;16423;17895;17896;17897;17898;17899;17900;17901;17902;17903;17904;17905;17906;17907;17908	2242;2243;3438;3439;3440;4092;5107;5108;5775;5776;5777;5778;5779;5780;5781;7475;7476;7477;7478;7479;7480;7481;7482;7483;8148;8149;8150;8151;8152;8153;8154;8155;8156;8157;8158;8159;9718;14474;14475;14476;14477;14478;14479;14480;14481;14482;14483;14484;15084;15570;15571;15572;15573;15574;19194;19195;19196;19197;20853;20854;20855;20856;20857;20858;20859;20860;20861;20862;20863;20864;20865;20866;2086…	2242;3440;4092;5108;5780;7483;8155;9718;14480;15084;15572;19197;20855;20861	224;225;226;227;228;229;230		23;150;158;162;185;186;189		-1;-1;-1;-1
A0A2R8YFH0;E9PHA6;A0A2R8Y6P0;A0A2R8YG02;P43246;A0A2R8Y7S8	A0A2R8YFH0;E9PHA6;A0A2R8Y6P0;A0A2R8YG02;P43246;A0A2R8Y7S8	6;6;6;6;6;5	6;6;6;6;6;5	6;6;6;6;6;5	DNA mismatch repair protein Msh2	MSH2	tr|A0A2R8YFH0|A0A2R8YFH0_HUMAN DNA mismatch repair protein OS=Homo sapiens OX=9606 GN=MSH2 PE=1 SV=1;tr|E9PHA6|E9PHA6_HUMAN DNA mismatch repair protein OS=Homo sapiens OX=9606 GN=MSH2 PE=1 SV=1;tr|A0A2R8Y6P0|A0A2R8Y6P0_HUMAN DNA mismatch repair protein OS=	6	6	6	6	4	3	4	3	4	3	7.5	7.5	7.5	102.86	918	918;921;924;938;934;558	0	10.795	5.2	3.8	724670	263740	7	ECVLPGGETAGDMGK;FFQGMPEKPTTTVR;LDIAAVR;NFSTVDIQK;NKTEYEEAQDAIVK;QAANLQDCYR	1485;2234;4694;6129;6203;6603	True;True;True;True;True;True	1573;2362;4940;6532;6611;7040	2745;4132;9038;11851;12018;12019;12787	3171;4765;10547;13821;14014;14015;14934	3171;4765;10547;13821;14015;14934	231;232		26;210		-1;-1;-1;-1;-1;-1
A0A2R8Y7S3	A0A2R8Y7S3	1	1	1			tr|A0A2R8Y7S3|A0A2R8Y7S3_HUMAN AP-1 complex subunit sigma-1A OS=Homo sapiens OX=9606 GN=AP1S1 PE=4 SV=1	1	1	1	1	0	1	0	1	0	1	45.7	45.7	45.7	3.8723	35	35	1	-2	0	45.7	0	0	0	SSDFPLLVETPSLESK	7542	TRUE	8022	14586	17044	17044		58;59;60		13;14;24	-1
A0A3B3ITP0;A0A2R8Y7Y3;A0A2R8YD30;A0A2U3TZH6;P11171;A0A2R8Y783	A0A3B3ITP0;A0A2R8Y7Y3;A0A2R8YD30;A0A2U3TZH6;P11171;A0A2R8Y783	2;2;2;2;2;1	1;1;1;1;1;1	1;1;1;1;1;1	Protein 4.1	EPB41	tr|A0A3B3ITP0|A0A3B3ITP0_HUMAN Band 4.1 OS=Homo sapiens OX=9606 GN=EPB41 PE=1 SV=1;tr|A0A2R8Y7Y3|A0A2R8Y7Y3_HUMAN Band 4.1 OS=Homo sapiens OX=9606 GN=EPB41 PE=1 SV=1;tr|A0A2R8YD30|A0A2R8YD30_HUMAN Band 4.1 OS=Homo sapiens OX=9606 GN=EPB41 PE=1 SV=1;tr|A0A2	6	2	1	1	0	2	0	1	0	1	4.4	2.6	2.6	60.539	542	542;601;655;841;864;310	0.00079177	1.7832	0	4.4	0	190690	1	TQTVTISDNANAVK;VCVEHHTFFR	8117;8367	True;False	8619;8883	15616;16121	18270;18857	18270;18857					-1;-1;-1;-1;-1;-1
P62263;A0A2R8Y811;E5RH77	P62263;A0A2R8Y811;E5RH77	5;5;4	5;5;4	5;5;4	40S ribosomal protein S14	RPS14	sp|P62263|RS14_HUMAN 40S ribosomal protein S14 OS=Homo sapiens OX=9606 GN=RPS14 PE=1 SV=3;tr|A0A2R8Y811|A0A2R8Y811_HUMAN 40S ribosomal protein S14 (Fragment) OS=Homo sapiens OX=9606 GN=RPS14 PE=1 SV=1;tr|E5RH77|E5RH77_HUMAN 40S ribosomal protein S14 OS=Hom	3	5	5	5	5	5	5	5	5	5	36.4	36.4	36.4	16.273	151	151;150;134	0	32.001	36.4	36.4	116280000	126190000	27	ADRDESSPYAAMLAAQDVAQR;DESSPYAAMLAAQDVAQR;ELGITALHIK;IEDVTPIPSDSTR;TPGPGAQSALR	153;967;1787;3595;8078	True;True;True;True;True	161;162;1023;1024;1886;3787;8580	273;274;275;276;277;278;1770;1771;3337;3338;3339;6917;6918;15561;15562	306;307;308;309;310;311;312;313;314;2076;2077;2078;3868;3869;3870;3871;3872;3873;8121;8122;8123;8124;8125;18207;18208;18209;18210	309;2077;3873;8122;18208	233		75		-1;-1;-1
E7ETK0;A0A2R8Y849;A0A2R8YD14;P62847;A0A2R8Y8A0	E7ETK0;A0A2R8Y849;A0A2R8YD14;P62847	5;5;5;5;2	5;5;5;5;2	5;5;5;5;2	40S ribosomal protein S24	RPS24	tr|E7ETK0|E7ETK0_HUMAN 40S ribosomal protein S24 OS=Homo sapiens OX=9606 GN=RPS24 PE=1 SV=1;tr|A0A2R8Y849|A0A2R8Y849_HUMAN 40S ribosomal protein S24 OS=Homo sapiens OX=9606 GN=RPS24 PE=1 SV=1;tr|A0A2R8YD14|A0A2R8YD14_HUMAN 40S ribosomal protein S24 OS=Homo	5	5	5	5	5	4	5	4	5	4	35.9	35.9	35.9	15.197	131	131;131;165;133;90	0	9.9924	35.9	35.1	70469000	93579000	14	KQMVIDVLHPGK;MNDTVTIR;QMVIDVLHPGK;TTGFGMIYDSLDYAK;TTPDVIFVFGFR	4452;5933;6776;8165;8182	True;True;True;True;True	4687;6305;7215;7216;8670;8671;8689	8569;8570;11458;11459;13096;13097;13098;15715;15716;15717;15718;15755;15756	10010;10011;13319;13320;15280;15281;15282;18381;18382;18383;18384;18385;18431;18432	10010;13320;15281;18382;18432	234;235		1;74		-1;-1;-1;-1;-1
A0A2R8Y851;P62273;A0A2R8Y6P7;A0A087WTT6	A0A2R8Y851;P62273;A0A2R8Y6P7;A0A087WTT6	2;2;1;1	2;2;1;1	2;2;1;1	40S ribosomal protein S29	RPS29	tr|A0A2R8Y851|A0A2R8Y851_HUMAN 40S ribosomal protein S29 OS=Homo sapiens OX=9606 GN=RPS29 PE=1 SV=1;sp|P62273|RS29_HUMAN 40S ribosomal protein S29 OS=Homo sapiens OX=9606 GN=RPS29 PE=1 SV=2;tr|A0A2R8Y6P7|A0A2R8Y6P7_HUMAN 40S ribosomal protein S29 (Fragment	4	2	2	2	2	0	2	0	2	0	20.7	20.7	20.7	10.256	87	87;56;48;53	0	3.0078	20.7	0	3406400	0	4	GHQQLYWSHPR;YGLNMCR	2803;9275	True;True	2959;9845	5413;5414;17751;17752	6385;6386;20678;20679	6385;20678	236		38		-1;-1;-1;-1
A0A2R8Y891;P08237;F8VZI0;F8VP00	A0A2R8Y891;P08237;F8VZI0	5;5;4;1	5;5;4;1	5;5;4;1	ATP-dependent 6-phosphofructokinase, muscle type	PFKM	tr|A0A2R8Y891|A0A2R8Y891_HUMAN ATP-dependent 6-phosphofructokinase OS=Homo sapiens OX=9606 GN=PFKM PE=1 SV=1;sp|P08237|PFKAM_HUMAN ATP-dependent 6-phosphofructokinase, muscle type OS=Homo sapiens OX=9606 GN=PFKM PE=1 SV=2;tr|F8VZI0|F8VZI0_HUMAN ATP-depende	4	5	5	5	1	5	1	5	1	5	8	8	8	96.907	883	883;780;694;176	0	5.2198	1.5	8	110130	384720	7	ALVFQPVAELK;DLQANVEHLVQK;IMEIVDAITTTAQSHQR;VLVVHDGFEGLAK;YEIDLDTSDHAHLEHITR	474;1142;3900;8772;9236	True;True;True;True;True	503;1207;4108;9313;9800	872;2113;7510;16869;16870;16871;17671	1004;2449;8799;19683;19684;19685;20583	1004;2449;8799;19683;20583	237		289		-1;-1;-1;-1
Q9Y3Z3;A0A2R8YCS7;A0A2R8YD90	Q9Y3Z3;A0A2R8YCS7;A0A2R8YD90	3;3;2	3;3;2	3;3;2	Deoxynucleoside triphosphate triphosphohydrolase SAMHD1	SAMHD1	sp|Q9Y3Z3|SAMH1_HUMAN Deoxynucleoside triphosphate triphosphohydrolase SAMHD1 OS=Homo sapiens OX=9606 GN=SAMHD1 PE=1 SV=2;tr|A0A2R8YCS7|A0A2R8YCS7_HUMAN Deoxynucleoside triphosphate triphosphohydrolase SAMHD1 OS=Homo sapiens OX=9606 GN=SAMHD1 PE=1 SV=1;tr|	3	3	3	3	1	3	1	3	1	3	5.4	5.4	5.4	72.2	626	626;589;437	0	4.2176	1.4	5.4	109360	709760	5	ISTAIDDMEAYTK;VCEVDNELR;YVGETQPTGQIK	4066;8361;9464	True;True;True	4283;8877;10043	7809;16112;16113;18104	9156;18848;18849;21092;21093	9156;18848;21093	238		416		-1;-1;-1
A0A804HKU2;A0A2R8YD50;A0A804HK65;E7EPL9;P51659;A0A804HIR1;E7ER27;A0A2R8Y7L2;E7ET17;A0A2R8YDT8;A0A2R8YF45;A0A804HLJ0;A0A2R8YEG2;A0A804HKT2	A0A804HKU2;A0A2R8YD50;A0A804HK65;E7EPL9;P51659;A0A804HIR1;E7ER27;A0A2R8Y7L2;E7ET17	6;6;6;6;6;5;5;4;4;2;2;1;1;1	6;6;6;6;6;5;5;4;4;2;2;1;1;1	6;6;6;6;6;5;5;4;4;2;2;1;1;1	Peroxisomal multifunctional enzyme type 2;(3R)-hydroxyacyl-CoA dehydrogenase;Enoyl-CoA hydratase 2	HSD17B4	tr|A0A804HKU2|A0A804HKU2_HUMAN Peroxisomal multifunctional enzyme type 2 OS=Homo sapiens OX=9606 GN=HSD17B4 PE=4 SV=1;tr|A0A2R8YD50|A0A2R8YD50_HUMAN Peroxisomal multifunctional enzyme type 2 OS=Homo sapiens OX=9606 GN=HSD17B4 PE=1 SV=1;tr|A0A804HK65|A0A804	14	6	6	6	2	6	2	6	2	6	13	13	13	67.047	621	621;711;712;713;736;484;500;589;599;166;172;55;59;100	0	9.3677	4.5	13	295660	1219000	10	ATSTATSGFAGAIGQK;AYALAFAER;GALVVVNDLGGDFK;IDSEGGVSANHTSR;VLHGEQYLELYKPLPR;VLQQFADNDVSR	717;802;2579;3579;8701;8737	True;True;True;True;True;True	758;849;2723;3767;9237;9277	1312;1471;4889;4890;6886;6887;16755;16816	1530;1711;5747;5748;8085;8086;19558;19559;19560;19624	1530;1711;5747;8086;19558;19624					-1;-1;-1;-1;-1;-1;-1;-1;-1;-1;-1;-1;-1;-1
A0A2R8YDA3;Q8TDI8	A0A2R8YDA3;Q8TDI8	1;1	1;1	1;1	Transmembrane channel-like protein 1	TMC1	tr|A0A2R8YDA3|A0A2R8YDA3_HUMAN Transmembrane channel-like protein (Fragment) OS=Homo sapiens OX=9606 GN=TMC1 PE=3 SV=1;sp|Q8TDI8|TMC1_HUMAN Transmembrane channel-like protein 1 OS=Homo sapiens OX=9606 GN=TMC1 PE=1 SV=2	2	1	1	1	0	1	0	1	0	1	1.3	1.3	1.3	79.343	688	688;760	1	-2	0	1.3	0	0	0	MSPKKVQIK	5977	TRUE	6358	11547	13429	13429		61		2	-1;-1
Q5QPE1;A0A2R8YFH5;Q15437	Q5QPE1;A0A2R8YFH5;Q15437	2;2;2	2;2;2	2;2;2	Protein transport protein Sec23B	SEC23B	tr|Q5QPE1|Q5QPE1_HUMAN Protein transport protein SEC23 (Fragment) OS=Homo sapiens OX=9606 GN=SEC23B PE=1 SV=1;tr|A0A2R8YFH5|A0A2R8YFH5_HUMAN Protein transport protein SEC23 OS=Homo sapiens OX=9606 GN=SEC23B PE=1 SV=1;sp|Q15437|SC23B_HUMAN Protein transport	3	2	2	2	0	2	0	2	0	2	9.3	9.3	9.3	28.626	246	246;749;767	0.0021676	1.3141	0	9.3	0	261760	2	AESEEGPDVLR;YINTEHGGSQAR	218;9321	True;True	230;9893	392;17846	454;20800	454;20800					-1;-1;-1
A0A2U3TZL8;H7BYN4;A0A7I2V5Y5;Q02241	A0A2U3TZL8;H7BYN4;A0A7I2V5Y5;Q02241	3;3;3;3	3;3;3;3	3;3;3;3	Kinesin-like protein;Kinesin-like protein KIF23	KIF23	tr|A0A2U3TZL8|A0A2U3TZL8_HUMAN Kinesin-like protein OS=Homo sapiens OX=9606 GN=KIF23 PE=1 SV=1;tr|H7BYN4|H7BYN4_HUMAN Kinesin-like protein OS=Homo sapiens OX=9606 GN=KIF23 PE=1 SV=1;tr|A0A7I2V5Y5|A0A7I2V5Y5_HUMAN Kinesin-like protein OS=Homo sapiens OX=960	4	3	3	3	1	3	1	3	1	3	5.6	5.6	5.6	92.682	810	810;952;974;960	0	4.6205	2.1	5.6	135080	128460	4	AEDYEENLQVMR;FAEVTQEVEVARPVDK;LVQAPLDADGDNVLQEK	180;2145;5678	True;True;True	190;2268;5970	324;3964;10845;10846	370;4576;12609;12610	370;4576;12609	239		441		-1;-1;-1;-1
A0A2U3TZR9;Q8NH19	A0A2U3TZR9;Q8NH19	1;1	1;1	1;1	Olfactory receptor 10AG1	OR10AG1	tr|A0A2U3TZR9|A0A2U3TZR9_HUMAN Olfactory receptor OS=Homo sapiens OX=9606 GN=OR10AG1 PE=3 SV=1;sp|Q8NH19|O10AG_HUMAN Olfactory receptor 10AG1 OS=Homo sapiens OX=9606 GN=OR10AG1 PE=1 SV=1	2	1	1	1	1	0	1	0	1	0	2.8	2.8	2.8	36.39	321	321;301	1	-2	2.8	0	0	0	1	NKDIMVALR	6191	TRUE	6599	11986	13976	13976	240		309		-1;-1
R4GN43;A0A2Y9D025;P56556	R4GN43;A0A2Y9D025;P56556	1;1;1	1;1;1	1;1;1	NADH dehydrogenase [ubiquinone] 1 alpha subcomplex subunit 6	NDUFA6	tr|R4GN43|R4GN43_HUMAN Complex I-B14 OS=Homo sapiens OX=9606 GN=NDUFA6 PE=1 SV=1;tr|A0A2Y9D025|A0A2Y9D025_HUMAN Complex I-B14 OS=Homo sapiens OX=9606 GN=NDUFA6 PE=1 SV=1;sp|P56556|NDUA6_HUMAN NADH dehydrogenase [ubiquinone] 1 alpha subcomplex subunit 6 OS=	3	1	1	1	1	1	1	1	1	1	11.3	11.3	11.3	8.5099	71	71;154;128	0.0066401	0.99358	11.3	11.3	698240	1720200	2	VVDLLVIK	9026	TRUE	9578	17311;17312	20178;20179	20178					-1;-1;-1
A0A3B3IRI2;P17812;A0A3B3ITB8;A0A3B3IRQ8;A0A3B3ITF6;B4E1E0;A0A3B3ISY3;A0A3B3ITH9;Q9NRF8	A0A3B3IRI2;P17812;A0A3B3ITB8;A0A3B3IRQ8;A0A3B3ITF6;B4E1E0	9;9;7;7;7;6;3;3;2	9;9;7;7;7;6;3;3;2	9;9;7;7;7;6;3;3;2	CTP synthase 1;CTP synthase	CTPS1	tr|A0A3B3IRI2|A0A3B3IRI2_HUMAN CTP synthase OS=Homo sapiens OX=9606 GN=CTPS1 PE=1 SV=1;sp|P17812|PYRG1_HUMAN CTP synthase 1 OS=Homo sapiens OX=9606 GN=CTPS1 PE=1 SV=2;tr|A0A3B3ITB8|A0A3B3ITB8_HUMAN CTP synthase 1 OS=Homo sapiens OX=9606 GN=CTPS1 PE=1 SV=1;	9	9	9	9	5	6	5	6	5	6	18.8	18.8	18.8	63.723	564	564;591;335;451;461;435;89;111;586	0	21.528	11	13.1	1176300	2424000	12	ALEHSALAINHK;FSDSYASVIK;FVGQDVEGER;GLGLSPDLVVCR;IYQYVINK;LLETCSIALVGK;PIKPSPPYFGLLLASVGR;SCGLHVTSIK;YILVTGGVISGIGK	410;2440;2510;2894;4179;5122;6532;7086;9317	True;True;True;True;True;True;True;True;True	436;2579;2650;3053;4400;5384;6965;7544;9889	761;4488;4750;5596;5597;8005;9857;12661;12662;13707;17841	887;5176;5580;6594;6595;6596;9374;11502;14791;14792;15992;20794	887;5176;5580;6596;9374;11502;14791;15992;20794					-1;-1;-1;-1;-1;-1;-1;-1;-1
A0A3B3IRK6;Q13724;A0A3B3IS52;A0A3B3IRW2;C9JDQ1;A0A3B3ITC1	A0A3B3IRK6;Q13724;A0A3B3IS52;A0A3B3IRW2	3;3;2;2;1;1	3;3;2;2;1;1	3;3;2;2;1;1	Mannosyl-oligosaccharide glucosidase	MOGS	tr|A0A3B3IRK6|A0A3B3IRK6_HUMAN Mannosyl-oligosaccharide glucosidase (Fragment) OS=Homo sapiens OX=9606 GN=MOGS PE=1 SV=1;sp|Q13724|MOGS_HUMAN Mannosyl-oligosaccharide glucosidase OS=Homo sapiens OX=9606 GN=MOGS PE=1 SV=5;tr|A0A3B3IS52|A0A3B3IS52_HUMAN Mann	6	3	3	3	1	2	1	2	1	2	5	5	5	78.462	715	715;837;428;562;145;294	0.0083227	0.85822	1.3	3.8	0	419380	2	EQILGDEAR;FTLLPPTSPGDTAPK;LGPLLDILADSR	1929;2489;4918	True;True;True	2037;2628;5173	3582;4716;9450	4144;5543;11022	4144;5543;11022					-1;-1;-1;-1;-1;-1
C9J3L8;C9J5W0;A0A3B3IRT8;E9PAL7;C9IZQ1;P43307	C9J3L8;C9J5W0;A0A3B3IRT8;E9PAL7;C9IZQ1;P43307	2;2;2;2;2;2	2;2;2;2;2;2	2;2;2;2;2;2	Translocon-associated protein subunit alpha	SSR1	tr|C9J3L8|C9J3L8_HUMAN Signal sequence receptor subunit alpha OS=Homo sapiens OX=9606 GN=SSR1 PE=1 SV=1;tr|C9J5W0|C9J5W0_HUMAN Signal sequence receptor subunit alpha OS=Homo sapiens OX=9606 GN=SSR1 PE=1 SV=1;tr|A0A3B3IRT8|A0A3B3IRT8_HUMAN Signal sequence r	6	2	2	2	1	2	1	2	1	2	8.7	8.7	8.7	29.573	265	265;266;288;291;298;286	0	3.6986	3	8.7	0	3462000	3	FLVGFTNK;GTEDFIVESLDASFR	2365;3086	True;True	2499;3250	4360;4361;5940	5027;5028;6999	5027;6999					-1;-1;-1;-1;-1;-1
A0A3B3IRY8;P54762	A0A3B3IRY8;P54762	1;1	1;1	1;1	Ephrin type-B receptor 1	EPHB1	tr|A0A3B3IRY8|A0A3B3IRY8_HUMAN Receptor protein-tyrosine kinase OS=Homo sapiens OX=9606 GN=EPHB1 PE=1 SV=1;sp|P54762|EPHB1_HUMAN Ephrin type-B receptor 1 OS=Homo sapiens OX=9606 GN=EPHB1 PE=1 SV=1	2	1	1	1	1	0	1	0	1	0	1.5	1.5	1.5	117.97	1055	1055;984	1	-2	1.5	0	0	0	0	TVATITAVPSQPLLDR	8202	TRUE	8709	15792	18470	18470		254;255		893;895	-1;-1
A0A6I8PRA0;A0A3B3IS06;E7ETY2;Q13428;A0A2R8Y857;H0Y8Y7	A0A6I8PRA0;A0A3B3IS06;E7ETY2;Q13428	3;3;3;3;1;1	3;3;3;3;1;1	3;3;3;3;1;1	Treacle protein	TCOF1	tr|A0A6I8PRA0|A0A6I8PRA0_HUMAN Treacle protein (Fragment) OS=Homo sapiens OX=9606 GN=TCOF1 PE=1 SV=1;tr|A0A3B3IS06|A0A3B3IS06_HUMAN Treacle protein (Fragment) OS=Homo sapiens OX=9606 GN=TCOF1 PE=1 SV=1;tr|E7ETY2|E7ETY2_HUMAN Treacle protein OS=Homo sapiens	6	3	3	3	1	2	1	2	1	2	3.2	3.2	3.2	125.18	1240	1240;1358;1488;1488;297;994	0	5.7282	1.1	2.1	68825	0	2	LDSSPSVSSTLAAK;TSQVGAASAPAKESPR;VLTELLEQER	4718;8144;8757	True;True;True	4964;8648;9298	9073;15675;16849	10588;18337;19660	10588;18337;19660		62		144	-1;-1;-1;-1;-1;-1
A0A3B3IS62;A0A3B3ITD6;A0A3B3ITI5;S4R350;Q9Y672	A0A3B3IS62;A0A3B3ITD6;A0A3B3ITI5;S4R350;Q9Y672	1;1;1;1;1	1;1;1;1;1	1;1;1;1;1	Dolichyl pyrophosphate Man9GlcNAc2 alpha-1,3-glucosyltransferase	ALG6	tr|A0A3B3IS62|A0A3B3IS62_HUMAN Alpha-1,3-glucosyltransferase OS=Homo sapiens OX=9606 GN=ALG6 PE=1 SV=1;tr|A0A3B3ITD6|A0A3B3ITD6_HUMAN Alpha-1,3-glucosyltransferase OS=Homo sapiens OX=9606 GN=ALG6 PE=1 SV=1;tr|A0A3B3ITI5|A0A3B3ITI5_HUMAN Alpha-1,3-glucosylt	5	1	1	1	1	0	1	0	1	0	7.5	7.5	7.5	19.919	173	173;194;230;301;507	0.0035613	1.2466	7.5	0	338850	0	1	FINPDWIALHTSR	2300	TRUE	2433	4253	4903	4903					-1;-1;-1;-1;-1
A0A3B3ISH6;Q86U38	A0A3B3ISH6;Q86U38	2;1	2;1	2;1	Nucleolar protein 9	NOP9	tr|A0A3B3ISH6|A0A3B3ISH6_HUMAN Nucleolar protein 9 (Fragment) OS=Homo sapiens OX=9606 GN=NOP9 PE=1 SV=1;sp|Q86U38|NOP9_HUMAN Nucleolar protein 9 OS=Homo sapiens OX=9606 GN=NOP9 PE=1 SV=1	2	2	2	2	1	1	1	1	1	1	7.2	7.2	7.2	49.714	456	456;636	0.0084088	0.90706	4.4	2.9	255180	523060	2	EAWEQQQVFAVGR;TPAQECKPADFEVPETFLNR	1468;8070	True;True	1555;8572	2708;15547	3129;18188	3129;18188					-1;-1
A0A3B3ISR7;E9PIF2;Q13206	A0A3B3ISR7;E9PIF2;Q13206	4;4;4	4;4;4	4;4;4	Probable ATP-dependent RNA helicase DDX10	DDX10	tr|A0A3B3ISR7|A0A3B3ISR7_HUMAN RNA helicase OS=Homo sapiens OX=9606 GN=DDX10 PE=1 SV=1;tr|E9PIF2|E9PIF2_HUMAN RNA helicase OS=Homo sapiens OX=9606 GN=DDX10 PE=1 SV=1;sp|Q13206|DDX10_HUMAN Probable ATP-dependent RNA helicase DDX10 OS=Homo sapiens OX=9606 GN	3	4	4	4	1	4	1	4	1	4	6	6	6	77.798	679	679;835;875	0	5.6561	1.6	6	272430	773110	4	ELAYQTFEVLR;INVNEITR;ISVLYSFLR;LRPGVSILALHGR	1765;3940;4069;5488	True;True;True;True	1863;4153;4286;5773	3304;3305;7590;7813;10511	3830;3831;8893;9160;12234	3830;8893;9160;12234					-1;-1;-1
A0A3B3ITX7;E9PG39;A0A3B3ISZ0;E9PC15;A0A3B3ITD0;Q53H12;A0A3B3IUC9;A0A3B3ITV0;A0A3B3ISY9;A0A3B3IS09	A0A3B3ITX7;E9PG39;A0A3B3ISZ0;E9PC15;A0A3B3ITD0;Q53H12;A0A3B3IUC9;A0A3B3ITV0;A0A3B3ISY9	5;5;5;5;5;5;4;4;4;1	5;5;5;5;5;5;4;4;4;1	5;5;5;5;5;5;4;4;4;1	Acylglycerol kinase, mitochondrial	AGK	tr|A0A3B3ITX7|A0A3B3ITX7_HUMAN Acylglycerol kinase, mitochondrial OS=Homo sapiens OX=9606 GN=AGK PE=1 SV=1;tr|E9PG39|E9PG39_HUMAN Acylglycerol kinase, mitochondrial OS=Homo sapiens OX=9606 GN=AGK PE=1 SV=1;tr|A0A3B3ISZ0|A0A3B3ISZ0_HUMAN Acylglycerol kinase	10	5	5	5	4	5	4	5	4	5	35.5	35.5	35.5	23.423	214	214;244;350;394;418;422;134;138;330;146	0	32.867	29.9	35.5	1001500	9255200	10	GETVPLDVLQIK;IPIGFIPLGETSSLSHTLFAESGNK;NAAPILHLSGMDVTIVK;RTDEATFSK;VQHITDATLAIVK	2669;3953;6030;7021;8880	True;True;True;True;True	2815;4167;6428;7474;9428	5052;7608;7609;11660;11661;13589;13590;17071;17072;17073	5937;8914;8915;13574;13575;15861;15862;19915;19916;19917	5937;8914;13574;15861;19915	241		93		-1;-1;-1;-1;-1;-1;-1;-1;-1;-1
H0YNU5;A0A7P0TBM9;A0A3B3IT82;P54132	H0YNU5;A0A7P0TBM9;A0A3B3IT82;P54132	1;1;1;1	1;1;1;1	1;1;1;1	Bloom syndrome protein	BLM	tr|H0YNU5|H0YNU5_HUMAN DNA helicase OS=Homo sapiens OX=9606 GN=BLM PE=1 SV=1;tr|A0A7P0TBM9|A0A7P0TBM9_HUMAN DNA helicase OS=Homo sapiens OX=9606 GN=BLM PE=1 SV=1;tr|A0A3B3IT82|A0A3B3IT82_HUMAN DNA helicase OS=Homo sapiens OX=9606 GN=BLM PE=1 SV=1;sp|P54132	4	1	1	1	1	1	1	1	1	1	0.6	0.6	0.6	144.47	1286	1286;1372;1386;1417	0.0082855	0.84619	0.6	0.6	631590	713730	2	LLYVTPEK	5241	TRUE	5508	10068;10069	11743;11744	11744					-1;-1;-1;-1
E5RIX7;A0A3B3ITC2;Q13884	E5RIX7;A0A3B3ITC2;Q13884	1;1;1	1;1;1	1;1;1	Beta-1-syntrophin	SNTB1	tr|E5RIX7|E5RIX7_HUMAN Beta-1-syntrophin (Fragment) OS=Homo sapiens OX=9606 GN=SNTB1 PE=1 SV=1;tr|A0A3B3ITC2|A0A3B3ITC2_HUMAN Beta-1-syntrophin OS=Homo sapiens OX=9606 GN=SNTB1 PE=1 SV=1;sp|Q13884|SNTB1_HUMAN Beta-1-syntrophin OS=Homo sapiens OX=9606 GN=SN	3	1	1	1	1	0	1	0	1	0	67.9	67.9	67.9	2.4518	28	28;414;538	1	-2	67.9	0	0	0	1	MAVAAAAAAAGPAGAGGGR	5760	TRUE	6063	11009	12792	12792	242		1		-1;-1;-1
A0A3B3ITJ4;M0QYT0;M0R1W6;B4DVF8;M0QYL7;M0R076	A0A3B3ITJ4	24;10;6;5;4;3	3;0;0;0;0;0	3;0;0;0;0;0			tr|A0A3B3ITJ4|A0A3B3ITJ4_HUMAN Heterogeneous nuclear ribonucleoprotein L (Fragment) OS=Homo sapiens OX=9606 GN=HNRNPL PE=1 SV=1	6	24	3	3	24	20	3	2	3	2	60	11.7	11.7	59.218	537	537;321;220;179;198;114	0	2.5893	60	51.4	1540000	1062400	7	AITHLNNNFMFGQK;ASLNGADIYSGCCTLK;FSPVLPLFPSHPPGGPHGGYHSHYHDEGYGPPPPHYEGR;FSTPEQAAK;GFPSVDSR;IEYAKPTR;ISRPGDSDDSR;KNGVQAMVEFDSVQSAQR;LCFSTAQHAS;LNVCVSK;NDQDTWDYTNPNLSGQGDPGSNPNK;NDQDTWDYTNPNLSGQGDPGSNPNKR;NGVQAMVEFDSVQSAQR;NPNGPYPYTLK;PGAAMVEMADGYAVDR;QPAIMPGQSYGLEDGSCSYK;QPAIMPGQSYGLEDGSCSYKDFSESR;QPPLLGDHPAEYGEGR;SDALETLGFLNHYQMK;SKPGAAMVEMADGYAVDR;SSSGLLEWESK;TPASPVVHIR;VFNVFCLYGNVEK;YGPQYGHPPPP…	378;642;2464;2472;2723;3630;4059;4413;4654;5317;6084;6085;6140;6309;6510;6787;6788;6791;7099;7333;7578;8072;8497;9280	False;False;True;False;True;False;False;False;False;False;False;False;False;False;False;False;False;True;False;False;False;False;False;False	401;402;682;2603;2611;2874;3826;4275;4648;4898;5591;6485;6486;6543;6728;6942;6943;7227;7228;7229;7232;7558;7559;7808;7809;7810;8059;8574;9021;9850;9851	690;691;692;693;694;695;696;697;698;1184;1185;4644;4679;4680;5217;5218;7000;7001;7787;7788;7789;7790;7791;7792;8495;8496;8966;8967;8968;10226;10227;11758;11759;11760;11761;11874;11875;11876;11877;11878;12243;12244;12628;12629;12630;13114;13115;13116;13117;13118;13119;13120;13121;13122;13123;13124;13125;13128;13129;13727;13728;13729;13730;13731;13732;13733;13734;13735;13736;14198;14199;14200;14201…	795;796;797;798;799;800;801;802;803;804;805;806;807;1379;1380;1381;5454;5498;5499;5500;5501;5502;6154;6155;6156;6157;8221;8222;8223;9124;9125;9126;9127;9128;9129;9130;9131;9132;9133;9134;9135;9136;9922;9923;10465;10466;10467;11919;11920;11921;11922;11923;13699;13700;13701;13702;13703;13704;13705;13706;13849;13850;13851;13852;13853;13854;13855;14314;14315;14756;14757;14758;14759;15298;15299;15300;…	805;1380;5454;5500;6157;8223;9126;9922;10467;11919;13699;13706;13854;14315;14756;15312;15316;15320;16022;16615;17127;18194;19116;20707	243;244;245;246;247;248;249		146;333;371;374;392;408;515		-1;-1;-1;-1;-1;-1
A0A3B3ITR4	A0A3B3ITR4	1	1	1			tr|A0A3B3ITR4|A0A3B3ITR4_HUMAN FERM domain-containing protein (Fragment) OS=Homo sapiens OX=9606 PE=4 SV=1	1	1	1	1	0	1	0	1	0	1	1.6	1.6	1.6	81.095	708	708	1	-2	0	1.6	0	496460	0	GLHLLNMETKK	2896	TRUE	3055	5599	6598	6598	250		672		-1
A0A3B3ITT5;P47914	A0A3B3ITT5;P47914	1;1	1;1	1;1	60S ribosomal protein L29	RPL29	tr|A0A3B3ITT5|A0A3B3ITT5_HUMAN 60S ribosomal protein L29 OS=Homo sapiens OX=9606 GN=RPL29 PE=1 SV=1;sp|P47914|RL29_HUMAN 60S ribosomal protein L29 OS=Homo sapiens OX=9606 GN=RPL29 PE=1 SV=2	2	1	1	1	1	1	1	1	1	1	9	9	9	18.512	167	167;159	0	2.7459	9	9	69811000	50585000	6	AQAAAPASVPAQAPK	555	TRUE	590	1034;1035	1194;1195;1196;1197;1198;1199	1195					-1;-1
A0A3B3ITW3;P28288	A0A3B3ITW3;P28288	8;8	8;8	8;8	ATP-binding cassette sub-family D member 3	ABCD3	tr|A0A3B3ITW3|A0A3B3ITW3_HUMAN ATP-binding cassette sub-family D member 3 OS=Homo sapiens OX=9606 GN=ABCD3 PE=1 SV=2;sp|P28288|ABCD3_HUMAN ATP-binding cassette sub-family D member 3 OS=Homo sapiens OX=9606 GN=ABCD3 PE=1 SV=1	2	8	8	8	6	4	6	4	6	4	13.8	13.8	13.8	75.421	659	659;659	0	13.25	10.9	6.4	1202100	1093000	13	DLNFEVR;EYLDNVQLGHILER;FDHVPLATPNGDVLIR;FSMGFIDSIIAK;IANPDQLLTQDVEK;ITELMQVLK;LAGFTAR;VLGELWPLFGGR	1135;2116;2186;2457;3518;4076;4584;8690	True;True;True;True;True;True;True;True	1199;2235;2312;2596;3702;4293;4294;4825;9224	2100;3907;3908;3909;3910;4043;4634;6776;7823;7824;7825;7826;8843;16726	2435;4516;4517;4518;4519;4660;5443;7951;9171;9172;9173;9174;10323;19525	2435;4517;4660;5443;7951;9174;10323;19525	251;252		313;395		-1;-1
E9PN17;A0A3B3ITX4;O75964	E9PN17;A0A3B3ITX4;O75964	2;2;2	2;2;2	2;2;2	ATP synthase subunit g, mitochondrial	ATP5L	tr|E9PN17|E9PN17_HUMAN ATP synthase subunit g, mitochondrial OS=Homo sapiens OX=9606 GN=ATP5MG PE=1 SV=1;tr|A0A3B3ITX4|A0A3B3ITX4_HUMAN Uncharacterized protein OS=Homo sapiens OX=9606 PE=3 SV=1;sp|O75964|ATP5L_HUMAN ATP synthase subunit g, mitochondrial OS	3	2	2	2	2	1	2	1	2	1	31.6	31.6	31.6	8.4518	76	76;91;103	0	3.0558	31.6	14.5	4662600	7346100	3	IVNSAQTGSFK;VELVPPTPAEIPR	4140;8448	True;True	4360;8969	7939;7940;16257	9302;9303;19010	9302;19010					-1;-1;-1
A0A3B3ITZ9;Q9Y2W1	A0A3B3ITZ9;Q9Y2W1	24;24	24;24	24;24	Thyroid hormone receptor-associated protein 3	THRAP3	tr|A0A3B3ITZ9|A0A3B3ITZ9_HUMAN Thyroid hormone receptor-associated protein 3 OS=Homo sapiens OX=9606 GN=THRAP3 PE=1 SV=1;sp|Q9Y2W1|TR150_HUMAN Thyroid hormone receptor-associated protein 3 OS=Homo sapiens OX=9606 GN=THRAP3 PE=1 SV=2	2	24	24	24	22	17	22	17	22	17	28.8	28.8	28.8	103.52	910	910;955	0	59.852	26.6	21.6	6780100	8355100	55	AEEYTEETEER;AEEYTEETEEREESTTGFDK;ASAVSELSPR;ASESSKPWPDATYGTGSASR;DSRPSQAAGDNQGDEAK;EAQVNVR;EESAASGGAAYTK;EHHFGSSGMTLHER;ESEFDDEPK;GSFSDTGLGDGK;HGLAHDEMKSPR;KTEELEEESFPER;LRDDFEKK;MDSFDEDLAR;MDSFDEDLARPSGLLAQER;NREEEWDPEYTPK;PSGLLAQER;SIFQHIQSAQSQR;SNWQNYR;SPLQSVVVR;SPSELFAQHIVTIVHHVK;TDSEKPFR;WEGLVYAPPGK;YKDDPVDLR	186;187;618;624;1256;1449;1567;1662;1977;3041;3277;4476;5478;5780;5781;6352;6580;7296;7452;7476;7486;7784;9143;9329	True;True;True;True;True;True;True;True;True;True;True;True;True;True;True;True;True;True;True;True;True;True;True;True	196;197;657;658;664;1330;1536;1659;1757;2087;3204;3449;4713;5763;6086;6087;6088;6775;7016;7770;7931;7956;7966;8274;9702;9901	333;334;335;1148;1149;1158;2318;2319;2320;2321;2680;2935;2936;3110;3111;3112;3664;3665;5853;5854;6301;8634;8635;8636;10495;11047;11048;11049;11050;11051;12326;12327;12741;12742;14115;14116;14117;14118;14437;14471;14472;14490;14491;14492;14493;15021;17515;17516;17860;17861	379;380;381;382;1335;1336;1337;1346;2685;2686;2687;2688;3098;3390;3391;3611;3612;3613;4239;4240;6895;6896;7401;10085;10086;10087;10088;12218;12837;12838;12839;12840;12841;14411;14412;14881;14882;16481;16482;16483;16484;16485;16486;16487;16488;16867;16904;16905;16931;16932;16933;16934;16935;16936;17578;20410;20411;20815;20816	379;381;1336;1346;2688;3098;3390;3611;4239;6895;7401;10086;12218;12837;12839;14412;14882;16484;16867;16905;16936;17578;20410;20815	253;254;255	63;64	573;648;696	243;698	-1;-1
A0A3B3IU45;P33991;E5RG31;A0A3B3ITP6;A0A3B3IT92;A0A3B3IS57;A0A3B3IRR8	A0A3B3IU45;P33991;E5RG31;A0A3B3ITP6;A0A3B3IT92;A0A3B3IS57	4;4;3;3;3;2;1	4;4;3;3;3;2;1	4;4;3;3;3;2;1	DNA replication licensing factor MCM4	MCM4	tr|A0A3B3IU45|A0A3B3IU45_HUMAN DNA replication licensing factor MCM4 OS=Homo sapiens OX=9606 GN=MCM4 PE=1 SV=1;sp|P33991|MCM4_HUMAN DNA replication licensing factor MCM4 OS=Homo sapiens OX=9606 GN=MCM4 PE=1 SV=5;tr|E5RG31|E5RG31_HUMAN DNA replication licen	7	4	4	4	2	4	2	4	2	4	5.3	5.3	5.3	91.19	813	813;863;582;742;904;749;191	0	4.4567	2.2	5.3	168700	540660	7	IAEPSVCGR;LASALAPSIYEHEDIKK;VNVTGIYR;YQQLFEDIR	3503;4622;8824;9410	True;True;True;True	3686;4864;9371;9989	6747;6748;8904;16977;18017;18018	7921;7922;10393;19800;20992;20993;20994	7921;10393;19800;20993					-1;-1;-1;-1;-1;-1;-1
A0A3B3IU50;Q709C8	A0A3B3IU50;Q709C8	1;1	1;1	1;1	Vacuolar protein sorting-associated protein 13C	VPS13C	tr|A0A3B3IU50|A0A3B3IU50_HUMAN Vacuolar protein sorting-associated protein 13C (Fragment) OS=Homo sapiens OX=9606 GN=VPS13C PE=1 SV=1;sp|Q709C8|VP13C_HUMAN Vacuolar protein sorting-associated protein 13C OS=Homo sapiens OX=9606 GN=VPS13C PE=1 SV=1	2	1	1	1	1	1	1	1	1	1	1	1	1	131.16	1167	1167;3753	1	-2	1	1	0	0	0	VLQYRSEDIHVK	8740	TRUE	9280	16820;16821	19628;19629	19628		65;280		321;323	-1;-1
A0A3B3IU55;Q8WXE9	A0A3B3IU55;Q8WXE9	1;1	1;1	1;1	Stonin-2	STON2	tr|A0A3B3IU55|A0A3B3IU55_HUMAN Stonin-2 OS=Homo sapiens OX=9606 GN=STON2 PE=1 SV=1;sp|Q8WXE9|STON2_HUMAN Stonin-2 OS=Homo sapiens OX=9606 GN=STON2 PE=1 SV=1	2	1	1	1	1	1	1	1	1	1	0.9	0.9	0.9	108.96	977	977;905	0.00078186	1.7404	0.9	0.9	347750	341790	2	LGLNDILVK	4908	TRUE	5163	9433;9434	11005;11006	11006					-1;-1
J3KN42;A0A3B3IU96;Q6NUK1	J3KN42;A0A3B3IU96;Q6NUK1	1;1;1	1;1;1	1;1;1	Calcium-binding mitochondrial carrier protein SCaMC-1	SLC25A24	tr|J3KN42|J3KN42_HUMAN Calcium-binding mitochondrial carrier protein SCaMC-1 OS=Homo sapiens OX=9606 GN=SLC25A24 PE=1 SV=1;tr|A0A3B3IU96|A0A3B3IU96_HUMAN Calcium-binding mitochondrial carrier protein SCaMC-1 OS=Homo sapiens OX=9606 GN=SLC25A24 PE=1 SV=1;sp	3	1	1	1	0	1	0	1	0	1	11.8	11.8	11.8	12.583	110	110;270;477	0.0098462	0.75485	0	11.8	0	1039400	1	NLGIPLGQDAEEK	6227	TRUE	6635	12064	14067	14067					-1;-1;-1
A0A3B3IUA7;Q14258	A0A3B3IUA7;Q14258	1;1	1;1	1;1	E3 ubiquitin/ISG15 ligase TRIM25	TRIM25	tr|A0A3B3IUA7|A0A3B3IUA7_HUMAN E3 ubiquitin/ISG15 ligase TRIM25 OS=Homo sapiens OX=9606 GN=TRIM25 PE=1 SV=1;sp|Q14258|TRI25_HUMAN E3 ubiquitin/ISG15 ligase TRIM25 OS=Homo sapiens OX=9606 GN=TRIM25 PE=1 SV=2	2	1	1	1	0	1	0	1	0	1	2.9	2.9	2.9	51.073	456	456;630	0.001487	1.4452	0	2.9	0	0	1	KVEQLQQEYTEMK	4490	TRUE	4729	8679	10135	10135	256		248		-1;-1
A0A6Q8PHD1;A0A6Q8PFA9;A0A3B3IUC4;P06280	A0A6Q8PHD1;A0A6Q8PFA9;A0A3B3IUC4;P06280	1;1;1;1	1;1;1;1	1;1;1;1	Alpha-galactosidase A	GLA	tr|A0A6Q8PHD1|A0A6Q8PHD1_HUMAN Alpha-galactosidase OS=Homo sapiens OX=9606 GN=GLA PE=1 SV=2;tr|A0A6Q8PFA9|A0A6Q8PFA9_HUMAN Alpha-galactosidase OS=Homo sapiens OX=9606 GN=GLA PE=1 SV=1;tr|A0A3B3IUC4|A0A3B3IUC4_HUMAN Alpha-galactosidase OS=Homo sapiens OX=96	4	1	1	1	0	1	0	1	0	1	5	5	5	41.467	362	362;417;470;429	0	5.017	0	5	0	484500	1	ALLQDKDVIAINQDPLGK	443	TRUE	471	813	941	941					-1;-1;-1;-1
A0A3B3IUD7;Q14690	A0A3B3IUD7;Q14690	14;14	14;14	14;14	Protein RRP5 homolog	PDCD11	tr|A0A3B3IUD7|A0A3B3IUD7_HUMAN Programmed cell death 11, isoform CRA_a OS=Homo sapiens OX=9606 GN=PDCD11 PE=1 SV=1;sp|Q14690|RRP5_HUMAN Protein RRP5 homolog OS=Homo sapiens OX=9606 GN=PDCD11 PE=1 SV=3	2	14	14	14	8	8	8	8	8	8	10.7	10.7	10.7	208.83	1872	1872;1871	0	29.701	6.1	5.9	253930	315220	19	ACILCVHPR;AFQQSVEQDNLFDISTEEGSTKR;DSETVDEDEEVDPALTVGTIK;FQEAGELYNR;FVTSTSDHFVEGQTVAAK;HELSTEYIPDPER;KPALVSTVEGGQDPK;LPVITCYADAKPGLQTHGFIIR;QYQAGQTVTCFLK;SKVEDPEINSIQDIK;VFLHLADIYAK;VLCLSQSEGR;VVVLNCEPSK;YHDIEPGAVVK	115;252;1243;2416;2528;3234;4424;5379;6885;7335;8491;8665;9093;9288	True;True;True;True;True;True;True;True;True;True;True;True;True;True	122;264;1316;2554;2670;3406;4659;5656;7328;7813;9015;9199;9651;9859	201;202;203;452;2296;4453;4788;4789;6227;8517;8518;8519;10328;13289;14225;16342;16684;17439;17776	231;232;233;524;2661;5141;5627;5628;7321;9945;9946;9947;12032;15509;16621;19107;19475;20324;20722	232;524;2661;5141;5628;7321;9947;12032;15509;16621;19107;19475;20324;20722					-1;-1
E9PLD3;A0A494BXY3;E9PRG8	E9PLD3;A0A494BXY3;E9PRG8	1;1;1	1;1;1	1;1;1	Uncharacterized protein C11orf98	C11orf98	tr|E9PLD3|E9PLD3_HUMAN Uncharacterized protein OS=Homo sapiens OX=9606 PE=4 SV=1;tr|A0A494BXY3|A0A494BXY3_HUMAN Uncharacterized protein C11orf98 OS=Homo sapiens OX=9606 GN=C11orf98 PE=4 SV=1;sp|E9PRG8|CK098_HUMAN Uncharacterized protein C11orf98 OS=Homo sa	3	1	1	1	1	0	1	0	1	0	13.1	13.1	13.1	11.6	99	99;122;123	0.00082781	2.0178	13.1	0	3273800	0	1	VVGAVIDQGLITR	9044	TRUE	9598	17350	20218	20218					-1;-1;-1
A0A494BZZ6;H3BRL9;P78549	A0A494BZZ6;H3BRL9;P78549	1;1;1	1;1;1	1;1;1	Endonuclease III-like protein 1	NTHL1	tr|A0A494BZZ6|A0A494BZZ6_HUMAN DNA-(apurinic or apyrimidinic site) lyase (Fragment) OS=Homo sapiens OX=9606 GN=NTHL1 PE=1 SV=1;tr|H3BRL9|H3BRL9_HUMAN Endonuclease III-like protein 1 (Fragment) OS=Homo sapiens OX=9606 GN=NTHL1 PE=1 SV=1;sp|P78549|NTH_HUMAN	3	1	1	1	1	1	1	1	1	1	4.8	4.8	4.8	22.773	208	208;218;312	1	-2	4.8	4.8	436950	530370	2	DQVTAGAMQR	1222	TRUE	1295	2256;2257	2613;2614	2613	257		46		-1;-1;-1
B4DFG0;H0Y993;A0A494C028;P35659;D6RDA2;H0Y8X0;A0A494C198	B4DFG0;H0Y993;A0A494C028;P35659;D6RDA2;H0Y8X0	4;4;4;4;3;3;1	4;4;4;4;3;3;1	4;4;4;4;3;3;1	Protein DEK	DEK	tr|B4DFG0|B4DFG0_HUMAN Protein DEK OS=Homo sapiens OX=9606 GN=DEK PE=1 SV=1;tr|H0Y993|H0Y993_HUMAN DEK oncogene (DNA binding), isoform CRA_b OS=Homo sapiens OX=9606 GN=DEK PE=1 SV=2;tr|A0A494C028|A0A494C028_HUMAN Protein DEK OS=Homo sapiens OX=9606 GN=DEK	7	4	4	4	3	1	3	1	3	1	13.5	13.5	13.5	39.5	347	347;380;380;375;122;285;303	0	5.4986	9.8	3.7	1618200	319590	6	LLASANLEEVTMK;LLYNRPGTVSSLK;NVGQFSGFPFEK;SGVNSELVK	5083;5240;6425;7265	True;True;True;True	5344;5507;6853;7736	9785;10066;10067;12474;14045	11415;11741;11742;14585;14586;16400	11415;11742;14586;16400	258		315		-1;-1;-1;-1;-1;-1;-1
P53597;A0A494C0D1;H7C233	P53597;A0A494C0D1;H7C233	2;2;1	2;2;1	2;2;1	Succinyl-CoA ligase [ADP/GDP-forming] subunit alpha, mitochondrial	SUCLG1	sp|P53597|SUCA_HUMAN Succinate--CoA ligase [ADP/GDP-forming] subunit alpha, mitochondrial OS=Homo sapiens OX=9606 GN=SUCLG1 PE=1 SV=4;tr|A0A494C0D1|A0A494C0D1_HUMAN Succinate--CoA ligase [ADP/GDP-forming] subunit alpha, mitochondrial OS=Homo sapiens OX=960	3	2	2	2	1	2	1	2	1	2	7.2	7.2	7.2	36.249	346	346;211;105	0.0015314	1.5948	2.6	7.2	385700	921260	3	IICQGFTGK;LIGPNCPGVINPGECK	3737;5003	True;True	3935;5262	7198;7199;9598	8458;8459;11182	8459;11182					-1;-1;-1
A0A494C0J7;Q08188	A0A494C0J7;Q08188	3;3	3;3	3;3	Protein-glutamine gamma-glutamyltransferase E;Protein-glutamine gamma-glutamyltransferase E 50 kDa catalytic chain;Protein-glutamine gamma-glutamyltransferase E 27 kDa non-catalytic chain	TGM3	tr|A0A494C0J7|A0A494C0J7_HUMAN TGc domain-containing protein OS=Homo sapiens OX=9606 PE=3 SV=1;sp|Q08188|TGM3_HUMAN Protein-glutamine gamma-glutamyltransferase E OS=Homo sapiens OX=9606 GN=TGM3 PE=1 SV=4	2	3	3	3	3	1	3	1	3	1	5.1	5.1	5.1	78.856	712	712;693	0	3.6376	5.1	1.8	185970	285300	4	SLGIPSR;SQGVFQCGPASVIGVR;VITNFNSAHDTDR	7364;7506;8626	True;True;True	7842;7986;9159	14283;14524;16612;16613	16690;16978;19398;19399	16690;16978;19399					-1;-1
H0Y5D5;A0A494C0L7;Q9BTG3;Q5SYW2;F5H2X7;Q9ULV3	H0Y5D5;A0A494C0L7;Q9BTG3;Q5SYW2;F5H2X7;Q9ULV3	1;1;1;1;1;1	1;1;1;1;1;1	1;1;1;1;1;1	Cip1-interacting zinc finger protein	CIZ1	tr|H0Y5D5|H0Y5D5_HUMAN Cip1-interacting zinc finger protein (Fragment) OS=Homo sapiens OX=9606 GN=CIZ1 PE=1 SV=1;tr|A0A494C0L7|A0A494C0L7_HUMAN Cip1-interacting zinc finger protein OS=Homo sapiens OX=9606 GN=CIZ1 PE=1 SV=1;tr|Q9BTG3|Q9BTG3_HUMAN CIZ1 prote	6	1	1	1	1	0	1	0	1	0	2.1	2.1	2.1	91.124	820	820;820;837;870;954;898	0.0083173	0.85791	2.1	0	60709	0	1	PSDSVSSTPAATSTPSK	6573	TRUE	7009	12730	14870	14870					-1;-1;-1;-1;-1;-1
A0A494C0M1;P52701;A0A087WWJ1;A0A087WYT6	A0A494C0M1;P52701;A0A087WWJ1	6;6;5;1	6;6;5;1	6;6;5;1	DNA mismatch repair protein Msh6	MSH6	tr|A0A494C0M1|A0A494C0M1_HUMAN DNA mismatch repair protein OS=Homo sapiens OX=9606 GN=MSH6 PE=1 SV=1;sp|P52701|MSH6_HUMAN DNA mismatch repair protein Msh6 OS=Homo sapiens OX=9606 GN=MSH6 PE=1 SV=2;tr|A0A087WWJ1|A0A087WWJ1_HUMAN DNA mismatch repair protein	4	6	6	6	3	5	3	5	3	5	5.2	5.2	5.2	142.85	1261	1261;1360;1067;327	0	4.6258	2.7	4.2	199210	310990	10	AIMYEETTYSK;AYGVCFVDTSLGK;FPDLTVELNR;ISEVVELLK;STVDAEAVHK;VEQTETPEMMEAR	361;805;2403;4033;7628;8458	True;True;True;True;True;True	382;852;2539;4248;8111;8980	653;654;655;1474;4422;7742;14740;14741;16275	753;754;755;1714;1715;5097;9075;17235;17236;19032	755;1715;5097;9075;17236;19032	259;260;261		392;393;745		-1;-1;-1;-1
A0A494C0M7;P48549	A0A494C0M7;P48549	1;1	1;1	1;1	G protein-activated inward rectifier potassium channel 1	KCNJ3	tr|A0A494C0M7|A0A494C0M7_HUMAN G protein-activated inward rectifier potassium channel 1 OS=Homo sapiens OX=9606 GN=KCNJ3 PE=1 SV=1;sp|P48549|KCNJ3_HUMAN G protein-activated inward rectifier potassium channel 1 OS=Homo sapiens OX=9606 GN=KCNJ3 PE=1 SV=1	2	1	1	1	0	1	0	1	0	1	6.8	6.8	6.8	36.241	322	322;501	1	-2	0	6.8	0	0	0	TTKMLSDPMSQSVADLPPKLQK	8176	TRUE	8683	15748	18423	18423	262	66	279	285	-1;-1
K7EK42;A0A494C0X0;Q99426;K7EL99;K7EP07	K7EK42;A0A494C0X0;Q99426;K7EL99;K7EP07	3;3;3;2;2	3;3;3;2;2	3;3;3;2;2	Tubulin-folding cofactor B	TBCB	tr|K7EK42|K7EK42_HUMAN Tubulin-folding cofactor B OS=Homo sapiens OX=9606 GN=TBCB PE=1 SV=1;tr|A0A494C0X0|A0A494C0X0_HUMAN Tubulin-folding cofactor B OS=Homo sapiens OX=9606 GN=TBCB PE=1 SV=1;sp|Q99426|TBCB_HUMAN Tubulin-folding cofactor B OS=Homo sapiens	5	3	3	3	2	1	2	1	2	1	14.7	14.7	14.7	21.296	191	191;282;244;133;169	0.0015302	1.5942	9.9	4.7	577320	770090	2	LGEYEDVSR;SLTIAEFK;YTISQEAYDQR	4874;7410;9447	True;True;True	5127;7888;10026	9371;14371;18074	10930;16796;21056	10930;16796;21056					-1;-1;-1;-1;-1
A0A494C108;Q8N9T8;H0YFD2;F8WFC1	A0A494C108;Q8N9T8	6;6;1;1	6;6;1;1	6;6;1;1	Protein KRI1 homolog	KRI1	tr|A0A494C108|A0A494C108_HUMAN Protein KRI1 homolog OS=Homo sapiens OX=9606 GN=KRI1 PE=1 SV=1;sp|Q8N9T8|KRI1_HUMAN Protein KRI1 homolog OS=Homo sapiens OX=9606 GN=KRI1 PE=1 SV=3	4	6	6	6	4	4	4	4	4	4	11.6	11.6	11.6	83.251	709	709;703;186;197	0	12.831	7.3	7.6	462790	771130	8	EEAETPAEATGKPQR;FEEPDSASVK;LLGPTVMLGGCEFSR;LQAFGLNPK;LQETSSQSYVEEQK;SPFAAAVGQEKPVFEPGDK	1527;2205;5139;5390;5410;7467	True;True;True;True;True;True	1617;2332;5401;5668;5692;7947	2868;4079;4080;9887;10342;10381;10382;14461	3318;4701;4702;11535;12049;12092;12093;16894	3318;4701;11535;12049;12092;16894	263		669		-1;-1;-1;-1
A0A494C151;Q5VUR7;Q5TYW2;Q5SQ80	A0A494C151;Q5VUR7;Q5TYW2;Q5SQ80	1;1;1;1	1;1;1;1	1;1;1;1	Ankyrin repeat domain-containing protein 20A3;Ankyrin repeat domain-containing protein 20A1;Ankyrin repeat domain-containing protein 20A2	ANKRD20A3;ANKRD20A1;ANKRD20A2	tr|A0A494C151|A0A494C151_HUMAN Ankyrin repeat domain-containing protein 20A1 (Fragment) OS=Homo sapiens OX=9606 GN=ANKRD20A1 PE=4 SV=1;sp|Q5VUR7|A20A3_HUMAN Putative ankyrin repeat domain-containing protein 20A3 OS=Homo sapiens OX=9606 GN=ANKRD20A3P PE=5 S	4	1	1	1	1	0	1	0	1	0	1.2	1.2	1.2	133.24	1160	1160;823;823;823	1	-2	1.2	0	0	0	0	DVSVQVEMSSAISK	1332	TRUE	1412	2457	2843	2843	264	67	646	641	-1;-1;-1;-1
A0A494C1K3;P78347;A0A494C0Q7;C9J6M0	A0A494C1K3;P78347	14;14;4;1	14;14;4;1	14;14;4;1	General transcription factor II-I	GTF2I	tr|A0A494C1K3|A0A494C1K3_HUMAN General transcription factor II-I OS=Homo sapiens OX=9606 GN=GTF2I PE=1 SV=1;sp|P78347|GTF2I_HUMAN General transcription factor II-I OS=Homo sapiens OX=9606 GN=GTF2I PE=1 SV=2	4	14	14	14	10	11	10	11	10	11	14.7	14.7	14.7	131.05	1159	1159;998;192;106	0	53.905	11.5	11.5	2138400	2620700	26	ANELPQPPVPEPANAGK;DQSAVVVQGLPEGVAFK;EDLQLDKPASGVK;FAQALGLTEAVK;ILDSAEFIK;KHELLNSTR;MSVDAVEIETLR;MVDQLFCK;RPELLTHSTTEVTQPR;SILSPGGSCGPIK;SPTWFGIPR;TEPTEDSGISLEMAAVTVK;VMVTDADR;YCVEEEEK	503;1213;1506;2155;3821;4321;5985;6005;6988;7301;7488;7816;8797;9202	True;True;True;True;True;True;True;True;True;True;True;True;True;True	536;1286;1595;2278;4025;4552;6367;6368;6393;7436;7775;7968;8306;9344;9763	937;938;2241;2242;2797;2798;2799;2800;3985;3986;7384;8301;11561;11562;11604;13517;13518;14125;14126;14496;15085;16926;17612;17613	1081;1082;2594;2595;2596;3234;3235;3236;3237;4597;4598;8664;9716;13443;13444;13491;15760;15761;16495;16496;16939;17655;17656;19742;20517;20518	1082;2596;3237;4598;8664;9716;13444;13491;15760;16496;16939;17656;19742;20518	265;266;267;268		263;361;395;630		-1;-1;-1;-1
A0A494C1L1;Q14739;C9JXK0;C9JES9	A0A494C1L1;Q14739;C9JXK0	4;4;3;1	4;4;3;1	4;4;3;1	Lamin-B receptor	LBR	tr|A0A494C1L1|A0A494C1L1_HUMAN 3-beta-hydroxysterol Delta (14)-reductase OS=Homo sapiens OX=9606 GN=LBR PE=1 SV=1;sp|Q14739|LBR_HUMAN Delta(14)-sterol reductase LBR OS=Homo sapiens OX=9606 GN=LBR PE=1 SV=2;tr|C9JXK0|C9JXK0_HUMAN Delta(14)-sterol reductase	4	4	4	4	2	4	2	4	2	4	9	9	9	46.925	411	411;615;213;51	0	4.1143	4.6	9	2218600	6780100	6	FADGEVVR;LKEIDSKEEK;TFEVTPIR;VVEGTPLIDGR	2139;5054;7837;9034	True;True;True;True	2262;5314;8328;9588	3955;9701;15116;15117;17336;17337	4566;11297;17690;17691;20204;20205	4566;11297;17691;20205					-1;-1;-1;-1
A0A494C1S7;Q9Y5Q9;H7C0C0;F8WC64;H0YFI7	A0A494C1S7;Q9Y5Q9;H7C0C0	3;3;2;1;1	3;3;2;1;1	3;3;2;1;1	General transcription factor 3C polypeptide 3	GTF3C3	tr|A0A494C1S7|A0A494C1S7_HUMAN General transcription factor 3C polypeptide 3 OS=Homo sapiens OX=9606 GN=GTF3C3 PE=1 SV=1;sp|Q9Y5Q9|TF3C3_HUMAN General transcription factor 3C polypeptide 3 OS=Homo sapiens OX=9606 GN=GTF3C3 PE=1 SV=1;tr|H7C0C0|H7C0C0_HUMAN	5	3	3	3	2	3	2	3	2	3	5.5	5.5	5.5	71.458	631	631;886;148;38;44	0	5.2385	4.3	5.5	237550	574930	5	ISFEEFER;ISLSTLQQQLGQPEK;VVDLAPLHLDAR	4035;4051;9025	True;True;True	4250;4267;9577	7744;7777;7778;17309;17310	9077;9112;9113;20176;20177	9077;9113;20177					-1;-1;-1;-1;-1
A0A499FI31;Q15020;A0A494C0L2;F8W667	A0A499FI31;Q15020	5;5;1;1	5;5;1;1	5;5;1;1	Squamous cell carcinoma antigen recognized by T-cells 3	SART3	tr|A0A499FI31|A0A499FI31_HUMAN Squamous cell carcinoma antigen recognized by T-cells 3 OS=Homo sapiens OX=9606 GN=SART3 PE=1 SV=1;sp|Q15020|SART3_HUMAN Squamous cell carcinoma antigen recognized by T-cells 3 OS=Homo sapiens OX=9606 GN=SART3 PE=1 SV=1	4	5	5	5	3	5	3	5	3	5	6.9	6.9	6.9	111.96	981	981;963;263;305	0	29.44	3.9	6.9	72404	512180	8	ATAAETSASEPEAESK;EAALVQQEEEKAEQR;IQLIFER;VENSIPAAGETQNVEVAAGPAGK;YSQYLDR	667;1386;3988;8453;9432	True;True;True;True;True	707;1470;4202;8974;10011	1220;1221;2559;2560;7668;7669;16265;18051	1422;1423;2962;2963;8994;8995;19019;21031	1422;2962;8994;19019;21031					-1;-1;-1;-1
A0A499FI48;P13667	A0A499FI48;P13667	1;1	1;1	1;1	Protein disulfide-isomerase A4	PDIA4	tr|A0A499FI48|A0A499FI48_HUMAN Protein disulfide-isomerase OS=Homo sapiens OX=9606 GN=PDIA4 PE=1 SV=1;sp|P13667|PDIA4_HUMAN Protein disulfide-isomerase A4 OS=Homo sapiens OX=9606 GN=PDIA4 PE=1 SV=2	2	1	1	1	0	1	0	1	0	1	2	2	2	73.06	646	646;645	0.0015106	1.5327	0	2	0	0	1	VSQGQLVVMQPEK	8935	TRUE	9483	17158	20005	20005	269		358		-1;-1
U3KPX3;A0A590UJ43;P48729;A0A5F9W493;A0A590UK94;D6REM4;E7ETM0;A0A590UJQ7;E5RG27;D6RGE5;H0Y9X2;U3KQK7;Q8N752	U3KPX3;A0A590UJ43;P48729;A0A5F9W493;A0A590UK94;D6REM4;E7ETM0	6;6;6;5;3;3;3;2;2;2;2;2;2	6;6;6;5;3;3;3;2;2;2;2;2;2	6;6;6;5;3;3;3;2;2;2;2;2;2	Casein kinase I isoform alpha	CSNK1A1	tr|U3KPX3|U3KPX3_HUMAN Casein kinase I isoform alpha OS=Homo sapiens OX=9606 GN=CSNK1A1 PE=1 SV=2;tr|A0A590UJ43|A0A590UJ43_HUMAN Casein kinase I isoform alpha OS=Homo sapiens OX=9606 GN=CSNK1A1 PE=1 SV=1;sp|P48729|KC1A_HUMAN Casein kinase I isoform alpha O	13	6	6	6	2	6	2	6	2	6	21.2	21.2	21.2	42.451	368	368;426;337;353;150;236;264;77;78;89;167;184;337	0	7.0282	6	21.2	638170	3761100	8	AAQQAASSSGQGQQAQTPTGK;DIKPDNFLMGIGR;FEEAPDYMYLR;HPQLLYESK;ILQGGVGIPHIR;TVLMLADQMISR	85;1046;2200;3399;3874;8228	True;True;True;True;True;True	90;1108;2327;3579;4082;8736	141;1928;1929;4070;6544;6545;7470;15841	165;2249;2250;4690;7679;7680;8759;18522	165;2250;4690;7680;8759;18522	270;271;272		115;120;144		-1;-1;-1;-1;-1;-1;-1;-1;-1;-1;-1;-1;-1
H0Y6T5;H0Y4F5;H0Y314;A0A804HL78;H0Y390;A0A590UJG2;A0A7P0MQR8;H3BPE1;H3BQK9;Q9UPN3	H0Y6T5;H0Y4F5;H0Y314;A0A804HL78;H0Y390;A0A590UJG2;A0A7P0MQR8;H3BPE1;H3BQK9;Q9UPN3	1;1;1;1;1;1;1;1;1;1	1;1;1;1;1;1;1;1;1;1	1;1;1;1;1;1;1;1;1;1	Microtubule-actin cross-linking factor 1, isoforms 1/2/3/5	MACF1	tr|H0Y6T5|H0Y6T5_HUMAN Microtubule-actin cross-linking factor 1, isoforms 1/2/3/5 (Fragment) OS=Homo sapiens OX=9606 GN=MACF1 PE=1 SV=1;tr|H0Y4F5|H0Y4F5_HUMAN Microtubule-actin cross-linking factor 1, isoforms 1/2/3/5 (Fragment) OS=Homo sapiens OX=9606 GN=	10	1	1	1	1	0	1	0	1	0	5.2	5.2	5.2	39.691	368	368;455;543;2276;4434;5379;7385;7555;7592;7388	0.0021645	1.3134	5.2	0	91526	0	1	TSLAGDTSNSSSPASTGAK	8135	TRUE	8637	15645	18301	18301					-1;-1;-1;-1;-1;-1;-1;-1;-1;-1
A0A590UJK4;A0A590UK01;A0A590UJP7;A0A590UK80;Q13247	A0A590UJK4;A0A590UK01;A0A590UJP7;A0A590UK80;Q13247	7;7;7;7;7	7;7;7;7;7	4;4;4;4;4	Serine/arginine-rich splicing factor 6	SRSF6	tr|A0A590UJK4|A0A590UJK4_HUMAN Serine/arginine-rich-splicing factor 6 OS=Homo sapiens OX=9606 GN=SRSF6 PE=1 SV=1;tr|A0A590UK01|A0A590UK01_HUMAN Serine/arginine-rich-splicing factor 6 OS=Homo sapiens OX=9606 GN=SRSF6 PE=1 SV=1;tr|A0A590UJP7|A0A590UJP7_HUMAN	5	7	7	4	7	5	7	5	4	3	27.9	27.9	15.5	26.306	226	226;273;276;1090;344	0	9.9839	27.9	19.5	27248000	27477000	15	FFSGYGR;LIVENLSSR;LLEVDLK;NGYGFVEFEDSR;QAGEVTYADAHK;TNEGVIEFR;VIVEHAR	2236;5034;5127;6144;6613;8054;8628	True;True;True;True;True;True;True	2364;5294;5389;6547;7050;8556;9161	4134;4135;9654;9655;9867;9868;11884;12802;12803;12804;12805;15513;15514;16615	4767;4768;11245;11246;11512;11513;13861;14951;14952;14953;14954;14955;18144;18145;19401	4768;11246;11512;13861;14953;18144;19401					-1;-1;-1;-1;-1
A0A590UKC9;A0A590UJN8;A0A590UJW0;P20585	A0A590UKC9;A0A590UJN8;A0A590UJW0;P20585	1;1;1;1	1;1;1;1	1;1;1;1	DNA mismatch repair protein Msh3	MSH3	tr|A0A590UKC9|A0A590UKC9_HUMAN DNA mismatch repair protein Msh3 OS=Homo sapiens OX=9606 GN=MSH3 PE=1 SV=1;tr|A0A590UJN8|A0A590UJN8_HUMAN DNA mismatch repair protein Msh3 OS=Homo sapiens OX=9606 GN=MSH3 PE=1 SV=1;tr|A0A590UJW0|A0A590UJW0_HUMAN DNA mismatch	4	1	1	1	1	0	1	0	1	0	1.2	1.2	1.2	105.71	946	946;1072;1081;1137	0.0041465	1.1622	1.2	0	121060	0	1	FFGEDAEIAAR	2228	TRUE	2356	4121	4753	4753					-1;-1;-1;-1
A0A804HL99;A0A804HIN1;A0A804HL48;A0A804HKY8;A0A804HI52;A0A5F9ZH11;Q9ULD4;P55201	A0A804HL99;A0A804HIN1;A0A804HL48;A0A804HKY8;A0A804HI52;A0A5F9ZH11;Q9ULD4;P55201	1;1;1;1;1;1;1;1	1;1;1;1;1;1;1;1	1;1;1;1;1;1;1;1	Bromodomain and PHD finger-containing protein 3;Peregrin	BRPF3;BRPF1	tr|A0A804HL99|A0A804HL99_HUMAN Peregrin (Fragment) OS=Homo sapiens OX=9606 GN=BRPF1 PE=4 SV=1;tr|A0A804HIN1|A0A804HIN1_HUMAN Peregrin OS=Homo sapiens OX=9606 GN=BRPF1 PE=4 SV=1;tr|A0A804HL48|A0A804HL48_HUMAN Peregrin OS=Homo sapiens OX=9606 GN=BRPF1 PE=4 S	8	1	1	1	0	1	0	1	0	1	2.8	2.8	2.8	50.501	460	460;1118;1124;1247;1248;1253;1205;1214	1	-2	0	2.8	0	0	0	GYPSYPALIIDPK	3187	TRUE	3356	6131	7211	7211		68		344	-1;-1;-1;-1;-1;-1;-1;-1
A0A5F9ZHD7;A0A5F9ZHR3;A0A5F9ZI52	A0A5F9ZHD7;A0A5F9ZHR3;A0A5F9ZI52	1;1;1	1;1;1	1;1;1			tr|A0A5F9ZHD7|A0A5F9ZHD7_HUMAN Nesprin-1 OS=Homo sapiens OX=9606 GN=SYNE1 PE=1 SV=1;tr|A0A5F9ZHR3|A0A5F9ZHR3_HUMAN Nesprin-1 OS=Homo sapiens OX=9606 GN=SYNE1 PE=1 SV=1;tr|A0A5F9ZI52|A0A5F9ZI52_HUMAN Nesprin-1 (Fragment) OS=Homo sapiens OX=9606 GN=SYNE1 PE=	3	1	1	1	1	0	1	0	1	0	1.3	1.3	1.3	87.21	752	752;1424;1528	1	-2	1.3	0	0	0	0	TIYKTPGMIK	7960	TRUE	8458	15340	17942	17942	273		11		-1;-1;-1
A0A5F9ZHL7;E9PRQ6;A0A5F9ZHH9;A0A5F9ZHJ7;A0A5F9ZHL1;P24752	A0A5F9ZHL7;E9PRQ6;A0A5F9ZHH9;A0A5F9ZHJ7;A0A5F9ZHL1;P24752	1;1;1;1;1;1	1;1;1;1;1;1	1;1;1;1;1;1	Acetyl-CoA acetyltransferase, mitochondrial	ACAT1	tr|A0A5F9ZHL7|A0A5F9ZHL7_HUMAN Acetyl-CoA acetyltransferase, mitochondrial OS=Homo sapiens OX=9606 GN=ACAT1 PE=1 SV=1;tr|E9PRQ6|E9PRQ6_HUMAN Acetyl-CoA acetyltransferase, mitochondrial OS=Homo sapiens OX=9606 GN=ACAT1 PE=1 SV=1;tr|A0A5F9ZHH9|A0A5F9ZHH9_HUM	6	1	1	1	1	1	1	1	1	1	16	16	16	11.349	106	106;141;197;315;434;427	0	21.067	16	16	2201400	6161500	2	TPIGSFLGSLSLLPATK	8079	TRUE	8581	15563;15564	18211;18212	18211					-1;-1;-1;-1;-1;-1
A0A5F9ZHM4;P07195;A0A3B3IS95;C9J7H8;A8MW50;F5H793	A0A5F9ZHM4;P07195;A0A3B3IS95;C9J7H8;A8MW50;F5H793	7;7;6;5;5;4	7;7;6;5;5;4	7;7;6;5;5;4	L-lactate dehydrogenase B chain;L-lactate dehydrogenase	LDHB	tr|A0A5F9ZHM4|A0A5F9ZHM4_HUMAN L-lactate dehydrogenase OS=Homo sapiens OX=9606 GN=LDHB PE=1 SV=1;sp|P07195|LDHB_HUMAN L-lactate dehydrogenase B chain OS=Homo sapiens OX=9606 GN=LDHB PE=1 SV=2;tr|A0A3B3IS95|A0A3B3IS95_HUMAN L-lactate dehydrogenase OS=Homo s	6	7	7	7	2	7	2	7	2	7	26.7	26.7	26.7	37.294	341	341;334;281;136;232;102	0	17.565	7.9	26.7	661810	9140300	12	FIIPQIVK;GEMMDLQHGSLFLQTPK;IVADKDYSVTANSK;LIAPVAEEEATVPNNK;LKDDEVAQLK;MVVESAYEVIK;SLADELALVDVLEDK	2295;2662;4109;4977;5041;6021;7337	True;True;True;True;True;True;True	2427;2807;4328;5234;5301;6416;7815	4243;5036;7884;7885;9552;9553;9662;11641;11642;14231	4891;5920;9243;9244;11128;11129;11253;13549;13550;16629;16630;16631	4891;5920;9243;11128;11253;13549;16629	274		234		-1;-1;-1;-1;-1;-1
A0A5F9ZHU7;P49643	A0A5F9ZHU7;P49643	1;1	1;1	1;1	DNA primase large subunit	PRIM2	tr|A0A5F9ZHU7|A0A5F9ZHU7_HUMAN DNA primase large subunit OS=Homo sapiens OX=9606 GN=PRIM2 PE=1 SV=1;sp|P49643|PRI2_HUMAN DNA primase large subunit OS=Homo sapiens OX=9606 GN=PRIM2 PE=1 SV=2	2	1	1	1	1	1	1	1	1	1	2.5	2.5	2.5	68.332	595	595;509	0.00088731	2.4528	2.5	2.5	95033	296780	2	EQEIVASSPSLSGLK	1923	TRUE	2031	3573;3574	4134;4135	4134					-1;-1
A0A5F9ZI43;H7BZG6;H0Y673;A0A5F9ZHX2;A6NH01;A0A5F9ZHW1;P56377	A0A5F9ZI43;H7BZG6;H0Y673;A0A5F9ZHX2;A6NH01;A0A5F9ZHW1;P56377	1;1;1;1;1;1;1	1;1;1;1;1;1;1	1;1;1;1;1;1;1	AP-1 complex subunit sigma-2	AP1S2	tr|A0A5F9ZI43|A0A5F9ZI43_HUMAN AP complex subunit sigma OS=Homo sapiens OX=9606 GN=AP1S2 PE=1 SV=1;tr|H7BZG6|H7BZG6_HUMAN AP complex subunit sigma OS=Homo sapiens OX=9606 GN=AP1S2 PE=1 SV=2;tr|H0Y673|H0Y673_HUMAN AP complex subunit sigma (Fragment) OS=Homo	7	1	1	1	0	1	0	1	0	1	6.1	6.1	6.1	17.544	147	147;153;153;156;160;160;157	0.00079491	1.8016	0	6.1	0	0	1	ELVQTVLAR	1857	TRUE	1958	3460	4013	4013					-1;-1;-1;-1;-1;-1;-1
A0A5F9ZHY7;Q8WY22	A0A5F9ZHY7;Q8WY22	1;1	1;1	1;1	BRI3-binding protein	BRI3BP	tr|A0A5F9ZHY7|A0A5F9ZHY7_HUMAN BRI3-binding protein OS=Homo sapiens OX=9606 GN=BRI3BP PE=1 SV=1;sp|Q8WY22|BRI3B_HUMAN BRI3-binding protein OS=Homo sapiens OX=9606 GN=BRI3BP PE=1 SV=1	2	1	1	1	1	0	1	0	1	0	6	6	6	31.26	282	282;251	0	4.0441	6	0	803330	0	2	SSPSGPSNPSNPSVEEK	7574	TRUE	8055	14643	17119;17120	17119					-1;-1
V9GYM8;A0A5F9ZI21;Q92974;V9GYF5;V9GYG5;V9GZ14;V9GYF0	V9GYM8;A0A5F9ZI21;Q92974;V9GYF5;V9GYG5;V9GZ14	4;4;4;2;2;2;1	4;4;4;2;2;2;1	4;4;4;2;2;2;1	Rho guanine nucleotide exchange factor 2	ARHGEF2	tr|V9GYM8|V9GYM8_HUMAN Guanine nucleotide exchange factor H1 OS=Homo sapiens OX=9606 GN=ARHGEF2 PE=1 SV=1;tr|A0A5F9ZI21|A0A5F9ZI21_HUMAN Guanine nucleotide exchange factor H1 OS=Homo sapiens OX=9606 GN=ARHGEF2 PE=1 SV=1;sp|Q92974|ARHG2_HUMAN Rho guanine nu	7	4	4	4	1	3	1	3	1	3	6.5	6.5	6.5	116.07	1031	1031;1129;986;178;214;229;263	0	5.2146	1.9	4.6	0	330100	3	EALICPTCNVTIHNR;ILQHSHGIEEER;RSLPAGDALYLSFNPPQPSR;SVSTTNIAGHFNDESPLGLR	1431;3875;7018;7669	True;True;True;True	1515;4083;7471;8153	2628;7471;13585;14809	3037;8760;15856;17319	3037;8760;15856;17319					-1;-1;-1;-1;-1;-1;-1
E9PMU3;H0YEL4;E9PJK2;A0A5F9ZI63;O75530	E9PMU3;H0YEL4;E9PJK2;A0A5F9ZI63;O75530	1;1;1;1;1	1;1;1;1;1	1;1;1;1;1	Polycomb protein EED	EED	tr|E9PMU3|E9PMU3_HUMAN Polycomb protein EED OS=Homo sapiens OX=9606 GN=EED PE=1 SV=1;tr|H0YEL4|H0YEL4_HUMAN Polycomb protein EED (Fragment) OS=Homo sapiens OX=9606 GN=EED PE=1 SV=1;tr|E9PJK2|E9PJK2_HUMAN Polycomb protein EED OS=Homo sapiens OX=9606 GN=EED	5	1	1	1	0	1	0	1	0	1	12.3	12.3	12.3	12.449	106	106;115;361;501;441	0.0041667	1.1786	0	12.3	0	571850	1	IKPSESNVTILGR	3802	TRUE	4006	7354	8634	8634					-1;-1;-1;-1;-1
H0YH69;A0A5K1VW28;Q9HBU6	H0YH69;A0A5K1VW28;Q9HBU6	1;1;1	1;1;1	1;1;1	Ethanolamine kinase 1	ETNK1	tr|H0YH69|H0YH69_HUMAN Ethanolamine kinase 1 OS=Homo sapiens OX=9606 GN=ETNK1 PE=1 SV=2;tr|A0A5K1VW28|A0A5K1VW28_HUMAN Ethanolamine kinase 1 OS=Homo sapiens OX=9606 GN=ETNK1 PE=1 SV=1;sp|Q9HBU6|EKI1_HUMAN Ethanolamine kinase 1 OS=Homo sapiens OX=9606 GN=ET	3	1	1	1	1	0	1	0	1	0	5.8	5.8	5.8	39.663	345	345;363;452	1	-2	5.8	0	0	0	0	MGKYFSLIPTGFADEDINKR	5841	TRUE	6174	11214	13043	13043	275		167		-1;-1;-1
Q5T653;A0A669KAX9;C9IY40	Q5T653;A0A669KAX9;C9IY40	3;3;2	3;3;2	3;3;2	39S ribosomal protein L2, mitochondrial	MRPL2	sp|Q5T653|RM02_HUMAN 39S ribosomal protein L2, mitochondrial OS=Homo sapiens OX=9606 GN=MRPL2 PE=1 SV=2;tr|A0A669KAX9|A0A669KAX9_HUMAN Ribosomal_L2_C domain-containing protein (Fragment) OS=Homo sapiens OX=9606 PE=4 SV=1;tr|C9IY40|C9IY40_HUMAN 39S ribosoma	3	3	3	3	2	1	2	1	2	1	14.4	14.4	14.4	33.3	305	305;238;225	0	4.6106	11.1	3.3	1562200	0	3	AAGTCGVLLR;SADIALVAGGSR;WIIATENMQAGDTILNSNHIGR	47;7051;9152	True;True;True	49;7505;9711	77;13643;17532	91;15920;20429	91;15920;20429	276		157		-1;-1;-1
A0A804HIL4;A0A804HK15;A0A669KB05;C9JZR2;H0YC95;O60716;A0A804HJM1;A0A669KB62	A0A804HIL4;A0A804HK15;A0A669KB05;C9JZR2;H0YC95;O60716;A0A804HJM1;A0A669KB62	3;3;3;3;3;3;2;2	3;3;3;3;3;3;2;2	3;3;3;3;3;3;2;2	Catenin delta-1	CTNND1	tr|A0A804HIL4|A0A804HIL4_HUMAN Catenin delta-1 OS=Homo sapiens OX=9606 GN=CTNND1 PE=4 SV=1;tr|A0A804HK15|A0A804HK15_HUMAN Catenin delta-1 OS=Homo sapiens OX=9606 GN=CTNND1 PE=4 SV=1;tr|A0A669KB05|A0A669KB05_HUMAN Catenin delta-1 OS=Homo sapiens OX=9606 GN=	8	3	3	3	1	3	1	3	1	3	8.9	8.9	8.9	42.655	382	382;383;915;938;940;968;279;888	0	8.3762	3.9	8.9	183550	913030	5	ALSAIADLLTNEHER;IYISLLK;SLDNNYSTPNER	462;4169;7344	True;True;True	491;4390;7822	846;847;848;7988;14250	976;977;978;9354;16651	976;9354;16651					-1;-1;-1;-1;-1;-1;-1;-1
A0A669KB12;Q09472;Q92793	A0A669KB12;Q09472;Q92793	1;1;1	1;1;1	1;1;1	Histone acetyltransferase p300;CREB-binding protein	EP300;CREBBP	tr|A0A669KB12|A0A669KB12_HUMAN Histone acetyltransferase OS=Homo sapiens OX=9606 GN=EP300 PE=1 SV=1;sp|Q09472|EP300_HUMAN Histone acetyltransferase p300 OS=Homo sapiens OX=9606 GN=EP300 PE=1 SV=2;sp|Q92793|CBP_HUMAN CREB-binding protein OS=Homo sapiens OX=	3	1	1	1	0	1	0	1	0	1	0.5	0.5	0.5	261.38	2388	2388;2414;2442	0.0035537	1.2401	0	0.5	0	34497	1	NANCSLPSCQK	6048	TRUE	6447	11690	13606	13606					-1;-1;-1
A0A669KBH0;Q03989	A0A669KBH0;Q03989	1;1	1;1	1;1	AT-rich interactive domain-containing protein 5A	ARID5A	tr|A0A669KBH0|A0A669KBH0_HUMAN AT-rich interactive domain-containing protein 5A OS=Homo sapiens OX=9606 GN=ARID5A PE=1 SV=1;sp|Q03989|ARI5A_HUMAN AT-rich interactive domain-containing protein 5A OS=Homo sapiens OX=9606 GN=ARID5A PE=1 SV=2	2	1	1	1	0	1	0	1	0	1	3.4	3.4	3.4	36.028	327	327;594	1	-2	0	3.4	0	214320	1	RMDQMMPGKTK	6971	TRUE	7416	13457	15696	15696	277;278		191;192		-1;-1
Q9H2P0;A0A669KBJ7;A0A2R8Y6X0	Q9H2P0;A0A669KBJ7;A0A2R8Y6X0	8;8;7	8;8;7	8;8;7	Activity-dependent neuroprotector homeobox protein	ADNP	sp|Q9H2P0|ADNP_HUMAN Activity-dependent neuroprotector homeobox protein OS=Homo sapiens OX=9606 GN=ADNP PE=1 SV=1;tr|A0A669KBJ7|A0A669KBJ7_HUMAN Activity-dependent neuroprotector homeobox protein OS=Homo sapiens OX=9606 GN=ADNP PE=1 SV=1;tr|A0A2R8Y6X0|A0A2	3	8	8	8	2	7	2	7	2	7	9.7	9.7	9.7	123.56	1102	1102;1174;874	0	19.107	2.5	8.5	163180	619420	9	EHFQHVAAPYIAK;HQVIQTVHPVEK;IGSLASGNVR;ISNDNPEEHVLK;LGLGGNAPVSIPQQSQSVK;PAAAATGPPPGNTSSTQK;STFNDVEK;SYEALVQHVIEDHER	1661;3416;3706;4053;4907;6474;7599;7689	True;True;True;True;True;True;True;True	1756;3597;3903;4269;5162;6904;8081;8175	3109;6582;7145;7780;9432;12569;14690;14842;14843	3610;7732;8394;9115;11004;14694;17178;17356;17357	3610;7732;8394;9115;11004;14694;17178;17357					-1;-1;-1
A0A669KBL1;Q93009;F5H2X1;H3BND8	A0A669KBL1;Q93009;F5H2X1;H3BND8	4;4;3;3	4;4;3;3	4;4;3;3	Ubiquitin carboxyl-terminal hydrolase 7;Ubiquitin carboxyl-terminal hydrolase	USP7	tr|A0A669KBL1|A0A669KBL1_HUMAN Ubiquitin carboxyl-terminal hydrolase 7 OS=Homo sapiens OX=9606 GN=USP7 PE=1 SV=1;sp|Q93009|UBP7_HUMAN Ubiquitin carboxyl-terminal hydrolase 7 OS=Homo sapiens OX=9606 GN=USP7 PE=1 SV=2;tr|F5H2X1|F5H2X1_HUMAN Ubiquitin carboxy	4	4	4	4	1	4	1	4	1	4	3.8	3.8	3.8	132.33	1137	1137;1102;509;909	0	3.3425	1.3	3.8	98517	270980	5	FAIVMMGR;FDDDVVSR;FMYDPQTDQNIK;VFYELQHSDKPVGTK	2152;2176;2381;8509	True;True;True;True	2275;2302;2516;9033	3982;4027;4385;16372;16373	4594;4644;5053;19142;19143	4594;4644;5053;19142	279		445		-1;-1;-1;-1
A0A6E1WB48;Q14541	A0A6E1WB48;Q14541	1;1	1;1	1;1	Hepatocyte nuclear factor 4-gamma	HNF4G	tr|A0A6E1WB48|A0A6E1WB48_HUMAN Hepatocyte nuclear factor 4-gamma OS=Homo sapiens OX=9606 GN=HNF4G PE=1 SV=1;sp|Q14541|HNF4G_HUMAN Hepatocyte nuclear factor 4-gamma OS=Homo sapiens OX=9606 GN=HNF4G PE=1 SV=3	2	1	1	1	0	1	0	1	0	1	2.9	2.9	2.9	51.213	455	455;408	1	-2	0	2.9	0	0	0	KIASIGDVCESMK	4328	TRUE	4559	8310	9725	9725	280	69	190	189	-1;-1
A0A6I8PL42;B4DER1;A0A6I8PIT3;A0A6I8PIV1;Q9P2J5;A0A6I8PLB3;A0A6I8PS05;A0A6I8PLB8;A0A6I8PRS0;A0A6I8PIP7;A0A6I8PRU9;A0A6I8PTV8	A0A6I8PL42;B4DER1;A0A6I8PIT3;A0A6I8PIV1;Q9P2J5;A0A6I8PLB3;A0A6I8PS05;A0A6I8PLB8;A0A6I8PRS0;A0A6I8PIP7	7;7;7;7;7;6;6;6;6;4;3;3	7;7;7;7;7;6;6;6;6;4;3;3	7;7;7;7;7;6;6;6;6;4;3;3	Leucine--tRNA ligase, cytoplasmic	LARS	tr|A0A6I8PL42|A0A6I8PL42_HUMAN Leucyl-tRNA synthetase OS=Homo sapiens OX=9606 GN=LARS1 PE=1 SV=1;tr|B4DER1|B4DER1_HUMAN Leucyl-tRNA synthetase OS=Homo sapiens OX=9606 GN=LARS1 PE=1 SV=1;tr|A0A6I8PIT3|A0A6I8PIT3_HUMAN Leucyl-tRNA synthetase OS=Homo sapiens	12	7	7	7	4	6	4	6	4	6	7.8	7.8	7.8	129.21	1130	1130;1149;1164;1175;1176;1024;1049;1112;1121;850;543;697	0	9.4619	4.1	6.5	712320	1020400	10	FDDPLLGPR;GTGVVTSVPSDSPDDIAALR;LHLGHTFSLSK;STGNFLTLTQAIDK;TGFFEFQAAK;VFEVNASNLEK;VIASELGSMPELK	2181;3095;4953;7606;7872;8479;8578	True;True;True;True;True;True;True	2307;3259;5209;8088;8365;9003;9107	4034;4035;5955;9506;14704;15174;15175;16317;16513;16514	4651;4652;7015;11079;17196;17751;17752;19080;19292;19293	4651;7015;11079;17196;17751;19080;19292	281		933		-1;-1;-1;-1;-1;-1;-1;-1;-1;-1;-1;-1
A0A6I8PS19;A0A6I8PL80;Q9NVN8	A0A6I8PS19;A0A6I8PL80;Q9NVN8	2;2;2	2;2;2	2;2;2	Guanine nucleotide-binding protein-like 3-like protein	GNL3L	tr|A0A6I8PS19|A0A6I8PS19_HUMAN Guanine nucleotide binding protein-like 3 (Nucleolar)-like, isoform CRA_b OS=Homo sapiens OX=9606 GN=GNL3L PE=1 SV=1;tr|A0A6I8PL80|A0A6I8PL80_HUMAN Guanine nucleotide-binding protein-like 3-like protein OS=Homo sapiens OX=960	3	2	2	2	1	2	1	2	1	2	4.1	4.1	4.1	58.012	516	516;543;582	0	3.2225	2.5	4.1	95989	672540	3	IGDLTGYCTNPNR;SSLINSLK	3672;7563	True;True	3869;8044	7087;7088;14627	8325;8326;17103	8325;17103					-1;-1;-1
A0A6I8PRU6;A0A6I8PLD9;Q8N6L1	A0A6I8PRU6;A0A6I8PLD9;Q8N6L1	1;1;1	1;1;1	1;1;1	Keratinocyte-associated protein 2	KRTCAP2	tr|A0A6I8PRU6|A0A6I8PRU6_HUMAN Dolichyl-diphosphooligosaccharide--protein glycosyltransferase subunit KCP2 OS=Homo sapiens OX=9606 GN=KRTCAP2 PE=1 SV=1;tr|A0A6I8PLD9|A0A6I8PLD9_HUMAN Dolichyl-diphosphooligosaccharide--protein glycosyltransferase subunit KC	3	1	1	1	0	1	0	1	0	1	15.2	15.2	15.2	11.998	112	112;114;136	0.001476	1.4246	0	15.2	0	2829300	1	ISSTLYQAAAPVLTPAK	4064	TRUE	4281	7806	9153	9153					-1;-1;-1
Q99615;A0A6I8PU73;A0A6I8PUD4;A0A6I8PS32;A0A6I8PIK4;A0A6I8PR89;A0A6I8PRZ0;A0A6I8PLE7;A0A6I8PU89;A0A6I8PUC2;K7ER44;K7EIH8;K7EK03;K7EPP7;K7ESP1;K7EJV7;K7EN19;K7EJL5;K7ELJ8;K7EJE9;A0A6I8PR93;K7EQ73	Q99615;A0A6I8PU73;A0A6I8PUD4;A0A6I8PS32;A0A6I8PIK4;A0A6I8PR89;A0A6I8PRZ0;A0A6I8PLE7;A0A6I8PU89;A0A6I8PUC2;K7ER44;K7EIH8;K7EK03;K7EPP7;K7ESP1	11;11;11;11;10;10;10;9;9;8;8;7;7;6;6;5;5;5;3;2;1;1	11;11;11;11;10;10;10;9;9;8;8;7;7;6;6;5;5;5;3;2;1;1	11;11;11;11;10;10;10;9;9;8;8;7;7;6;6;5;5;5;3;2;1;1	DnaJ homolog subfamily C member 7	DNAJC7	sp|Q99615|DNJC7_HUMAN DnaJ homolog subfamily C member 7 OS=Homo sapiens OX=9606 GN=DNAJC7 PE=1 SV=2;tr|A0A6I8PU73|A0A6I8PU73_HUMAN DnaJ homolog subfamily C member 7 OS=Homo sapiens OX=9606 GN=DNAJC7 PE=1 SV=1;tr|A0A6I8PUD4|A0A6I8PUD4_HUMAN DnaJ homolog sub	22	11	11	11	2	11	2	11	2	11	19.8	19.8	19.8	56.44	494	494;497;481;467;456;454;436;355;347;291;401;267;242;253;180;113;104;102;137;74;59;55	0	33.277	4.7	19.8	174480	3719700	13	ALELDHK;EALGDAQQSVR;HSGASAEVQKEEEK;IAETDFEK;IAETDFEKR;KDYNEAYNYYTK;KLDDAIEDCTNAVK;LDDAIEDCTNAVK;MDSTNADALYVR;NANAVMEYEK;NASEDEIKK	413;1429;3425;3504;3505;4245;4361;4677;5783;6047;6049	True;True;True;True;True;True;True;True;True;True;True	439;1513;3606;3687;3688;4472;4593;4923;6090;6446;6448	766;2624;6594;6595;6596;6749;6750;8150;8379;9011;11053;11689;11691;11692	892;3032;7744;7745;7746;7923;7924;9537;9801;10517;12843;13605;13607;13608	892;3032;7744;7923;7924;9537;9801;10517;12843;13605;13607	282;283		143;205		-1;-1;-1;-1;-1;-1;-1;-1;-1;-1;-1;-1;-1;-1;-1;-1;-1;-1;-1;-1;-1;-1
A0A6I8PTT9;Q06210;A0A6I8PRN4;A0A6I8PRT6;O94808	A0A6I8PTT9;Q06210;A0A6I8PRN4	4;4;3;1;1	4;4;3;1;1	4;4;3;1;1	Glutamine--fructose-6-phosphate aminotransferase [isomerizing] 1	GFPT1	tr|A0A6I8PTT9|A0A6I8PTT9_HUMAN Glutamine--fructose-6-phosphate transaminase (isomerizing) OS=Homo sapiens OX=9606 GN=GFPT1 PE=1 SV=1;sp|Q06210|GFPT1_HUMAN Glutamine--fructose-6-phosphate aminotransferase [isomerizing] 1 OS=Homo sapiens OX=9606 GN=GFPT1 PE=	5	4	4	4	0	4	0	4	0	4	8.5	8.5	8.5	70.431	625	625;699;609;57;682	0	2.7173	0	8.5	0	299710	4	EIFEQPESVVNTMR;EILETLIK;ETDCGVHINAGPEIGVASTK;EVLSMDDEIQK	1688;1699;2007;2080	True;True;True;True	1783;1794;2119;2197	3163;3177;3728;3843	3668;3682;4317;4449	3668;3682;4317;4449	284;285		340;523		-1;-1;-1;-1;-1
Q5TA58;A0A6I8PTZ8;Q9UL18;Q9UKV8;Q9H9G7;Q9HCK5	Q5TA58;A0A6I8PTZ8;Q9UL18;Q9UKV8;Q9H9G7;Q9HCK5	2;2;2;2;2;1	2;2;2;2;2;1	2;2;2;2;2;1	Protein argonaute;Protein argonaute-1;Protein argonaute-2;Protein argonaute-3;Protein argonaute-4	AGO1;AGO2;AGO3;AGO4	tr|Q5TA58|Q5TA58_HUMAN Protein argonaute-1 OS=Homo sapiens OX=9606 GN=AGO1 PE=1 SV=1;tr|A0A6I8PTZ8|A0A6I8PTZ8_HUMAN Protein argonaute-1 OS=Homo sapiens OX=9606 GN=AGO1 PE=1 SV=1;sp|Q9UL18|AGO1_HUMAN Protein argonaute-1 OS=Homo sapiens OX=9606 GN=AGO1 PE=1	6	2	2	2	2	0	2	0	2	0	3.7	3.7	3.7	88.878	782	782;891;857;859;860;861	0	2.8526	3.7	0	100250	0	3	HTYLPLEVCNIVAGQR;YAQGADSVEPMFR	3451;9190	True;True	3634;9751	6664;17594	7822;7823;20499	7822;20499					-1;-1;-1;-1;-1;-1
O95163;A0A6Q8PHC9;A0A6Q8PHF4;A0A6Q8PFH9;A0A6Q8PG86;A0A6Q8PEX6;A0A6Q8PF69;A0A6Q8PGR0;A0A6Q8PHA0;A0A6Q8PFN8;A0A6Q8PFB7;A0A6Q8PH48;A0A6Q8PHI5;A0A6Q8PF66;F5H2T0;A0A6Q8PGW3;A0A6Q8PFC8;A0A6Q8PGA6;A0A6Q8PGC4;A0A6Q8PH36;H0YDF3;A0A6Q8PFX1	O95163;A0A6Q8PHC9;A0A6Q8PHF4;A0A6Q8PFH9;A0A6Q8PG86;A0A6Q8PEX6;A0A6Q8PF69;A0A6Q8PGR0;A0A6Q8PHA0;A0A6Q8PFN8;A0A6Q8PFB7;A0A6Q8PH48;A0A6Q8PHI5;A0A6Q8PF66;F5H2T0;A0A6Q8PGW3	3;3;3;3;3;3;3;3;3;3;3;3;3;2;2;2;1;1;1;1;1;1	3;3;3;3;3;3;3;3;3;3;3;3;3;2;2;2;1;1;1;1;1;1	3;3;3;3;3;3;3;3;3;3;3;3;3;2;2;2;1;1;1;1;1;1	Elongator complex protein 1	IKBKAP	sp|O95163|ELP1_HUMAN Elongator complex protein 1 OS=Homo sapiens OX=9606 GN=ELP1 PE=1 SV=3;tr|A0A6Q8PHC9|A0A6Q8PHC9_HUMAN Elongator complex protein 1 OS=Homo sapiens OX=9606 GN=ELP1 PE=1 SV=1;tr|A0A6Q8PHF4|A0A6Q8PHF4_HUMAN Elongator complex protein 1 OS=Ho	22	3	3	3	0	3	0	3	0	3	3.5	3.5	3.5	150.25	1332	1332;1346;1343;1313;1302;1299;810;812;892;928;1295;1091;1184;1232;983;1218;186;446;221;195;193;137	0	3.7697	0	3.5	0	298290	3	TEQGTVLIGSEHGLIEVDPVSR;TLQAGLSSNHVSHGEVLR;VLVTVFR	7819;8020;8771	True;True;True	8309;8521;9312	15089;15450;16868	17661;18072;19682	17661;18072;19682					-1;-1;-1;-1;-1;-1;-1;-1;-1;-1;-1;-1;-1;-1;-1;-1;-1;-1;-1;-1;-1;-1
A0A6Q8PH82;A0A6Q8PEZ3;A0A6Q8PFE6;A0A7I2RVZ4;Q9UKA9;B4DI28;A0A6Q8PH43;A0A6Q8PFC0	A0A6Q8PH82;A0A6Q8PEZ3;A0A6Q8PFE6;A0A7I2RVZ4;Q9UKA9;B4DI28;A0A6Q8PH43;A0A6Q8PFC0	2;2;2;2;2;1;1;1	2;2;2;2;2;1;1;1	2;2;2;2;2;1;1;1	Polypyrimidine tract-binding protein 2	PTBP2	tr|A0A6Q8PH82|A0A6Q8PH82_HUMAN Polypyrimidine tract-binding protein 2 OS=Homo sapiens OX=9606 GN=PTBP2 PE=1 SV=1;tr|A0A6Q8PEZ3|A0A6Q8PEZ3_HUMAN Polypyrimidine tract-binding protein 2 OS=Homo sapiens OX=9606 GN=PTBP2 PE=1 SV=1;tr|A0A6Q8PFE6|A0A6Q8PFE6_HUMAN	8	2	2	2	2	0	2	0	2	0	7.7	7.7	7.7	37.908	349	349;505;539;540;531;325;330;475	0	6.7705	7.7	0	2016900	0	2	LALDGQNIYNACCTLR;TLFANTGGTVK	4591;7991	True;True	4832;8490	8850;15394	10330;18007	10330;18007					-1;-1;-1;-1;-1;-1;-1;-1
B4DHE8;A0A6Q8PF05;Q96DH6;J3KTC1;B4DM51;A0A6Q8PHT3;J3QKT5;A0A6Q8PFU8;A0A6Q8PGD8;H0YHB7	B4DHE8;A0A6Q8PF05;Q96DH6;J3KTC1;B4DM51	3;3;3;2;2;1;1;1;1;1	3;3;3;2;2;1;1;1;1;1	2;2;2;2;1;1;1;1;0;0	RNA-binding protein Musashi homolog 2	MSI2	tr|B4DHE8|B4DHE8_HUMAN RNA-binding protein Musashi homolog 2 OS=Homo sapiens OX=9606 GN=MSI2 PE=1 SV=1;tr|A0A6Q8PF05|A0A6Q8PF05_HUMAN RNA-binding protein Musashi homolog 2 (Fragment) OS=Homo sapiens OX=9606 GN=MSI2 PE=1 SV=1;sp|Q96DH6|MSI2H_HUMAN RNA-bindi	10	3	3	2	3	2	3	2	2	2	12.3	12.3	8.6	34.812	324	324;341;328;140;267;89;99;107;139;233	0	6.1785	12.3	8.6	2135400	1347600	6	IFVGGLSANTVVEDVK;VCEIHFHEINNK;VLGQPHHELDSK	3659;8358;8695	True;True;True	3856;8874;9231	7058;7059;16107;16108;16739;16740	8289;8290;18843;18844;19541;19542	8289;18844;19542					-1;-1;-1;-1;-1;-1;-1;-1;-1;-1
C9JJP5;A0A6Q8PFC4;A0A6Q8PH89;A0A6Q8PH27;A0A6Q8PG00;A0A6Q8PG04;A0A6Q8PGS4;A0A6Q8PF40;A0A6Q8PFY7;Q92734;C9JTY3;C9JUE0;A0A6Q8PF51	C9JJP5;A0A6Q8PFC4;A0A6Q8PH89;A0A6Q8PH27;A0A6Q8PG00;A0A6Q8PG04;A0A6Q8PGS4;A0A6Q8PF40;A0A6Q8PFY7;Q92734;C9JTY3;C9JUE0;A0A6Q8PF51	3;3;3;3;3;3;3;3;3;3;2;2;2	3;3;3;3;3;3;3;3;3;3;2;2;2	3;3;3;3;3;3;3;3;3;3;2;2;2	Protein TFG	TFG	tr|C9JJP5|C9JJP5_HUMAN Protein TFG (Fragment) OS=Homo sapiens OX=9606 GN=TFG PE=1 SV=1;tr|A0A6Q8PFC4|A0A6Q8PFC4_HUMAN Protein TFG OS=Homo sapiens OX=9606 GN=TFG PE=1 SV=1;tr|A0A6Q8PH89|A0A6Q8PH89_HUMAN Protein TFG OS=Homo sapiens OX=9606 GN=TFG PE=1 SV=1;t	13	3	3	3	3	0	3	0	3	0	19.3	19.3	19.3	20.365	181	181;249;264;270;274;278;285;369;412;400;141;157;194	0	3.2455	19.3	0	4395000	0	3	AQLGEDIR;LLSNDEVTIK;QSTQVMAASMSAFDPLK	577;5211;6837	True;True;True	615;5478;7278	1083;10019;13204	1255;11692;15403	1255;11692;15403	286;287		161;165		-1;-1;-1;-1;-1;-1;-1;-1;-1;-1;-1;-1;-1
A0A6Q8PGH7;A0A6Q8PFA6;A0A6Q8PG37;A0A6Q8PH57;O00139;D6R9M0;A0A6Q8PGG1;H0Y8H2	A0A6Q8PGH7;A0A6Q8PFA6;A0A6Q8PG37;A0A6Q8PH57;O00139;D6R9M0;A0A6Q8PGG1	10;10;10;10;10;8;6;1	10;10;10;10;10;8;6;1	10;10;10;10;10;8;6;1	Kinesin-like protein KIF2A	KIF2A	tr|A0A6Q8PGH7|A0A6Q8PGH7_HUMAN Kinesin-like protein (Fragment) OS=Homo sapiens OX=9606 GN=KIF2A PE=1 SV=1;tr|A0A6Q8PFA6|A0A6Q8PFA6_HUMAN Kinesin-like protein OS=Homo sapiens OX=9606 GN=KIF2A PE=1 SV=1;tr|A0A6Q8PG37|A0A6Q8PG37_HUMAN Kinesin-like protein OS=	8	10	10	10	8	8	8	8	8	8	14.7	14.7	14.7	77.657	685	685;687;717;725;706;519;590;130	0	10.692	10.5	12.1	2181000	3532200	18	AALQEEEQASK;DLDVITIPSK;FSLIDLAGNER;GSLDYRPLTTADPIDEHR;IDILTELR;LEGAEINK;PLVETIFER;QQVQVVGLQER;VFDLLNR;YLENQTFR	67;1093;2455;3050;3570;4751;6551;6819;8476;9345	True;True;True;True;True;True;True;True;True;True	70;1156;2594;3213;3758;4998;6984;7260;8999;9917	109;110;2017;4632;5871;5872;6868;6869;9125;12694;12695;13168;13169;16310;16311;17884;17885	127;128;129;2347;5441;6913;6914;8067;8068;10646;14830;14831;15363;15364;19073;19074;20840;20841	127;2347;5441;6914;8067;10646;14831;15364;19074;20841					-1;-1;-1;-1;-1;-1;-1;-1
A0A6Q8PFC2;Q9UNW9	A0A6Q8PFC2;Q9UNW9	1;1	1;1	1;1	RNA-binding protein Nova-2	NOVA2	tr|A0A6Q8PFC2|A0A6Q8PFC2_HUMAN Neuro-oncological ventral antigen 2 OS=Homo sapiens OX=9606 GN=NOVA2 PE=1 SV=1;sp|Q9UNW9|NOVA2_HUMAN RNA-binding protein Nova-2 OS=Homo sapiens OX=9606 GN=NOVA2 PE=1 SV=1	2	1	1	1	1	0	1	0	1	0	1.4	1.4	1.4	55.618	556	556;492	0.0098099	0.73922	1.4	0	958740	0	1	AVSAIVQK	779	TRUE	826	1436	1672	1672					-1;-1
A0A6Q8PFM5;A0A6Q8PFE1;O95831;A0A7I2PK44;A0A6Q8PG15;A0A6Q8PFQ8;A0A6Q8PFS4;A0A6Q8PHC0;A0A6Q8PHJ9;A0A6Q8PFA7;E9PMA0;A0A6Q8PFW2;A0A7I2RLJ8;A0A6Q8PHJ4;A0A6Q8PF87	A0A6Q8PFM5;A0A6Q8PFE1;O95831;A0A7I2PK44;A0A6Q8PG15;A0A6Q8PFQ8;A0A6Q8PFS4;A0A6Q8PHC0;A0A6Q8PHJ9;A0A6Q8PFA7;E9PMA0;A0A6Q8PFW2;A0A7I2RLJ8	10;10;10;9;9;8;8;8;8;7;5;5;5;3;3	10;10;10;9;9;8;8;8;8;7;5;5;5;3;3	10;10;10;9;9;8;8;8;8;7;5;5;5;3;3	Apoptosis-inducing factor 1, mitochondrial	AIFM1	tr|A0A6Q8PFM5|A0A6Q8PFM5_HUMAN Apoptosis-inducing factor 1, mitochondrial OS=Homo sapiens OX=9606 GN=AIFM1 PE=1 SV=1;tr|A0A6Q8PFE1|A0A6Q8PFE1_HUMAN Apoptosis-inducing factor 1, mitochondrial OS=Homo sapiens OX=9606 GN=AIFM1 PE=1 SV=1;sp|O95831|AIFM1_HUMAN	15	10	10	10	5	8	5	8	5	8	19.9	19.9	19.9	66.801	612	612;622;613;611;612;565;589;609;611;460;274;293;441;229;248	0	30.66	9.3	18.8	1267100	2627200	14	AALSASEGEEVPQDK;CLIATGGTPR;DGEQHEDLNEVAK;GVIFYLR;KAALSASEGEEVPQDK;KVETDHIVAAVGLEPNVELAK;LAGENMTGAAK;LNDGSQITYEK;TGGLEIDSDFGGFR;VLIVSEDPELPYMRPPLSK	70;857;998;3134;4188;4492;4582;5270;7876;8713	True;True;True;True;True;True;True;True;True;True	74;907;1056;3303;4409;4731;4823;5543;8369;9250	116;1568;1829;1830;6042;8017;8684;8685;8840;8841;10139;10140;15180;16777	136;1833;2141;2142;7115;9387;10140;10141;10320;10321;11823;11824;17757;19582	136;1833;2141;7115;9387;10141;10321;11823;17757;19582	288;289		171;468		-1;-1;-1;-1;-1;-1;-1;-1;-1;-1;-1;-1;-1;-1;-1
A0A6Q8PFJ0;P02545;Q3BDU5;A0A6Q8PHQ9;A0A804HL68;A0A6Q8PF80;Q5TCI8;A0A6Q8PGH0;A0A6Q8PFM1;A0A6Q8PF59;A0A6Q8PFF5	A0A6Q8PFJ0;P02545;Q3BDU5;A0A6Q8PHQ9;A0A804HL68;A0A6Q8PF80;Q5TCI8;A0A6Q8PGH0	26;26;25;25;25;20;19;15;7;7;1	26;26;25;25;25;20;19;15;7;7;1	24;24;23;23;23;20;17;15;7;7;1	Prelamin-A/C;Lamin-A/C	LMNA	tr|A0A6Q8PFJ0|A0A6Q8PFJ0_HUMAN Prelamin-A/C OS=Homo sapiens OX=9606 GN=LMNA PE=1 SV=1;sp|P02545|LMNA_HUMAN Prelamin-A/C OS=Homo sapiens OX=9606 GN=LMNA PE=1 SV=1;tr|Q3BDU5|Q3BDU5_HUMAN Prelamin-A/C OS=Homo sapiens OX=9606 GN=LMNA PE=1 SV=1;tr|A0A6Q8PHQ9|A0	11	26	26	24	25	20	25	20	23	20	32.8	32.8	31.6	80.902	729	729;664;487;516;540;342;491;214;123;126;36	0	65.13	30.6	27.6	11802000	10948000	54	AAYEAELGDAR;AQHEDQVEQYKK;DLEDSLAR;EAALSTALSEK;EDLQELNDR;EGDLIAAQAR;IDSLSAQLSQLQK;ITESEEVVSR;KLLEGEEER;KQLQDEMLR;LADALQELR;LAVYIDR;LEAALGEAK;LKDLEALLNSK;LLEGEEER;LQEKEDLQELNDR;LQTMKEELDFQK;LRDLEDSLAR;LVEIDNGK;NSNLVGAAHEELQQSR;QLQDEMLR;SGAQASSTPLSPTR;SLETENAGLR;TALINSTGEEVAMR;TLEGELHDLR;VAVEEVDEEGK	108;571;1095;1385;1505;1613;3580;4078;4389;4451;4558;4644;4725;5042;5112;5404;5462;5480;5641;6375;6762;7220;7358;7730;7986;8347	True;True;True;True;True;True;True;True;True;True;True;True;True;True;True;True;True;True;True;True;True;True;True;True;True;True	115;609;1158;1469;1594;1706;3768;4296;4621;4686;4798;4888;4971;5302;5374;5686;5746;5747;5765;5932;6799;7201;7687;7836;8217;8485;8862	191;1071;1072;1073;2021;2022;2557;2558;2796;3014;3015;6888;6889;7828;7829;8456;8566;8567;8568;8802;8803;8947;8948;9087;9088;9663;9664;9665;9666;9836;10373;10374;10375;10468;10469;10470;10471;10498;10499;10500;10501;10768;12365;12366;13074;13075;13956;13957;14273;14274;14912;14913;15387;15388;16083;16084	219;1242;1243;1244;2351;2352;2960;2961;3233;3484;3485;8087;8088;9176;9177;9882;10007;10008;10009;10279;10280;10281;10442;10443;10604;10605;11254;11255;11256;11257;11473;12084;12085;12086;12190;12191;12192;12193;12221;12222;12223;12224;12523;14455;14456;15256;15257;16283;16284;16285;16286;16677;16678;17436;17437;17999;18000;18811;18812	219;1244;2351;2960;3233;3484;8088;9177;9882;10008;10280;10443;10605;11257;11473;12085;12192;12224;12523;14456;15257;16286;16677;17437;17999;18812	290;291;292		187;200;540		-1;-1;-1;-1;-1;-1;-1;-1;-1;-1;-1
A0A6Q8PFK3;A0A6Q8PGR9;A0A6Q8PGN5;H3BPK7;P49588;A0A6Q8PHJ2;A0A6Q8PGE8;A0A6Q8PF33;A0A6Q8PFY2;A0A6Q8PH44;A0A6Q8PGB5;A0A6Q8PF77;A0A6Q8PHP3;A0A6Q8PHP7;A0A6Q8PG28;A0A6Q8PG62	A0A6Q8PFK3;A0A6Q8PGR9;A0A6Q8PGN5;H3BPK7;P49588;A0A6Q8PHJ2;A0A6Q8PGE8;A0A6Q8PF33;A0A6Q8PFY2;A0A6Q8PH44;A0A6Q8PGB5	10;10;10;10;10;9;9;9;9;8;7;4;4;4;3;1	10;10;10;10;10;9;9;9;9;8;7;4;4;4;3;1	10;10;10;10;10;9;9;9;9;8;7;4;4;4;3;1	Alanine--tRNA ligase, cytoplasmic	AARS	tr|A0A6Q8PFK3|A0A6Q8PFK3_HUMAN Alanine--tRNA ligase OS=Homo sapiens OX=9606 GN=AARS1 PE=1 SV=1;tr|A0A6Q8PGR9|A0A6Q8PGR9_HUMAN Alanine--tRNA ligase OS=Homo sapiens OX=9606 GN=AARS1 PE=1 SV=1;tr|A0A6Q8PGN5|A0A6Q8PGN5_HUMAN Alanine--tRNA ligase OS=Homo sapien	16	10	10	10	5	7	5	7	5	7	16.3	16.3	16.3	85.546	772	772;940;984;999;968;789;959;961;977;734;925;521;535;560;327;278	0	14.755	7.8	12	506390	1005800	12	AVYTQDCPLAAAK;GGYVLHIGTIYGDLK;GLEVTDDSPK;KAEEIANEMIEAAK;LVSVLQNK;RIVAVTGAEAQK;SVLGEADQK;TITVALADGGRPDNTGR;VDDSSEDKTEFTVK;VGAEDADGIDMAYR	798;2793;2883;4198;5693;6953;7655;7956;8377;8511	True;True;True;True;True;True;True;True;True;True	845;2949;3041;4419;5986;7398;8139;8454;8892;9035	1465;1466;5387;5575;8032;10872;13427;14789;15333;16137;16375;16376	1705;1706;6353;6571;9403;12646;15663;17297;17935;18873;19145;19146	1705;6353;6571;9403;12646;15663;17297;17935;18873;19145	293;294		293;659		-1;-1;-1;-1;-1;-1;-1;-1;-1;-1;-1;-1;-1;-1;-1;-1
A0A6Q8PFK8;P04792;A0A6Q8PGK1;A0A6Q8PHJ6;A0A6Q8PFE7;A0A6Q8PF43;A0A6Q8PHA6;A0A6Q8PH65;A0A6Q8PGY2;C9J3N8	A0A6Q8PFK8;P04792;A0A6Q8PGK1;A0A6Q8PHJ6;A0A6Q8PFE7;A0A6Q8PF43;A0A6Q8PHA6;A0A6Q8PH65;A0A6Q8PGY2	6;6;5;4;3;3;3;3;3;2	6;6;5;4;3;3;3;3;3;2	6;6;5;4;3;3;3;3;3;2	Heat shock protein beta-1	HSPB1	tr|A0A6Q8PFK8|A0A6Q8PFK8_HUMAN Heat shock protein beta-1 OS=Homo sapiens OX=9606 GN=HSPB1 PE=1 SV=1;sp|P04792|HSPB1_HUMAN Heat shock protein beta-1 OS=Homo sapiens OX=9606 GN=HSPB1 PE=1 SV=2;tr|A0A6Q8PGK1|A0A6Q8PGK1_HUMAN Heat shock 27 kDa protein OS=Homo	10	6	6	6	0	6	0	6	0	6	37.4	37.4	37.4	21.882	198	198;205;215;143;122;141;157;162;174;37	0	12.98	0	37.4	0	8651100	6	AQLGGPEAAK;LATQSNEITIPVTFESR;LFDQAFGLPR;QLSSGVSEIR;TKDGVVEITGK;VSLDVNHFAPDELTVK	578;4636;4808;6769;7962;8926	True;True;True;True;True;True	616;4879;5058;7208;8460;9474	1084;8933;9231;13086;15342;17146	1256;10428;10766;15269;17944;19993	1256;10428;10766;15269;17944;19993					-1;-1;-1;-1;-1;-1;-1;-1;-1;-1
A0A6Q8PFX2;P54577	A0A6Q8PFX2;P54577	2;2	2;2	2;2	Tyrosine--tRNA ligase, cytoplasmic;Tyrosine--tRNA ligase, cytoplasmic, N-terminally processed	YARS	tr|A0A6Q8PFX2|A0A6Q8PFX2_HUMAN Tyrosine--tRNA ligase OS=Homo sapiens OX=9606 GN=YARS1 PE=1 SV=1;sp|P54577|SYYC_HUMAN Tyrosine--tRNA ligase, cytoplasmic OS=Homo sapiens OX=9606 GN=YARS1 PE=1 SV=4	2	2	2	2	0	2	0	2	0	2	4.6	4.6	4.6	53.592	479	479;528	0	3.6853	0	4.6	0	345210	3	HPDADSLYVEK;NSEPEEVIPSR	3384;6368	True;True	3564;6791	6509;12354	7638;7639;14442	7638;14442					-1;-1
A0A6Q8PHI7;A0A6Q8PGW4;A0A6Q8PGI6;A0A6Q8PGA8;A0A6Q8PHH9;A0A6Q8PGZ8;P41250;A0A6Q8PFZ6;H7C443	A0A6Q8PHI7;A0A6Q8PGW4;A0A6Q8PGI6;A0A6Q8PGA8;A0A6Q8PHH9;A0A6Q8PGZ8;P41250;A0A6Q8PFZ6;H7C443	3;3;3;3;3;3;3;2;2	3;3;3;3;3;3;3;2;2	3;3;3;3;3;3;3;2;2	Glycine--tRNA ligase	GARS	tr|A0A6Q8PHI7|A0A6Q8PHI7_HUMAN Diadenosine tetraphosphate synthetase OS=Homo sapiens OX=9606 GN=GARS1 PE=1 SV=1;tr|A0A6Q8PGW4|A0A6Q8PGW4_HUMAN Diadenosine tetraphosphate synthetase OS=Homo sapiens OX=9606 GN=GARS1 PE=1 SV=1;tr|A0A6Q8PGI6|A0A6Q8PGI6_HUMAN D	9	3	3	3	2	2	2	2	2	2	5.9	5.9	5.9	68.358	606	606;616;672;683;705;745;739;546;570	0	3.7907	4.3	3.8	199740	155810	5	IMYTVFEHTFHVR;SCYDLSCHAR;VPLVAEKPLKEPK	3921;7097;8847	True;True;True	4133;7555;9395	7556;13722;17011;17012;17013	8851;16007;19837;19838;19839	8851;16007;19837	295		585		-1;-1;-1;-1;-1;-1;-1;-1;-1
A0A6Q8PGB0;P24928	A0A6Q8PGB0;P24928	2;2	2;2	2;2	DNA-directed RNA polymerase II subunit RPB1	POLR2A	tr|A0A6Q8PGB0|A0A6Q8PGB0_HUMAN DNA-directed RNA polymerase subunit OS=Homo sapiens OX=9606 GN=POLR2A PE=1 SV=2;sp|P24928|RPB1_HUMAN DNA-directed RNA polymerase II subunit RPB1 OS=Homo sapiens OX=9606 GN=POLR2A PE=1 SV=2	2	2	2	2	1	1	1	1	1	1	1.3	1.3	1.3	217.24	1970	1970;1970	1	-2	0.8	0.5	0	41583	2	MHGGGPPSGDSACPLR;VIFPTGDSK	5866;8591	True;True	6214;9120	11300;16536	13139;19316	13139;19316	296		1		-1;-1
H3BP78;A0A6Q8PGF4;A0A6Q8PH09;Q9NVI1	H3BP78;A0A6Q8PGF4;A0A6Q8PH09;Q9NVI1	1;1;1;1	1;1;1;1	1;1;1;1	Fanconi anemia group I protein	FANCI	tr|H3BP78|H3BP78_HUMAN Fanconi anemia group I protein (Fragment) OS=Homo sapiens OX=9606 GN=FANCI PE=1 SV=1;tr|A0A6Q8PGF4|A0A6Q8PGF4_HUMAN Fanconi anemia group I protein OS=Homo sapiens OX=9606 GN=FANCI PE=1 SV=1;tr|A0A6Q8PH09|A0A6Q8PH09_HUMAN Fanconi anem	4	1	1	1	0	1	0	1	0	1	1.2	1.2	1.2	122.83	1090	1090;1314;1372;1328	1	-2	0	1.2	0	0	0	VNLMQHMKLSTSR	8811	TRUE	9358	16950	19769	19769	297;298	70	1042;1045	1050	-1;-1;-1;-1
A0A6Q8PGU6;Q8NB90	A0A6Q8PGU6;Q8NB90	1;1	1;1	1;1	Spermatogenesis-associated protein 5	SPATA5	tr|A0A6Q8PGU6|A0A6Q8PGU6_HUMAN Vesicle-fusing ATPase OS=Homo sapiens OX=9606 GN=SPATA5 PE=1 SV=1;sp|Q8NB90|AFG2H_HUMAN ATPase family protein 2 homolog OS=Homo sapiens OX=9606 GN=SPATA5 PE=1 SV=3	2	1	1	1	0	1	0	1	0	1	1.2	1.2	1.2	100.35	916	916;893	0.0021614	1.3089	0	1.2	0	88091	2	EGNEQLTEEER	1639	TRUE	1734	3069	3562;3563	3563					-1;-1
A0A6Q8PGY6;A0A6Q8PGY3;Q9UI33;A0A6Q8PFM8;A0A6Q8PGN4;A0A2R8Y6J6;K4DIA1;A0A0A0MT39;A0A590UJM0;E9PHB6;E9PG18;H9KVD2;Q9Y5Y9;Q14524	A0A6Q8PGY6;A0A6Q8PGY3;Q9UI33;A0A6Q8PFM8;A0A6Q8PGN4;A0A2R8Y6J6;K4DIA1;A0A0A0MT39;A0A590UJM0;E9PHB6;E9PG18;H9KVD2;Q9Y5Y9;Q14524	2;2;2;1;1;1;1;1;1;1;1;1;1;1	2;2;2;1;1;1;1;1;1;1;1;1;1;1	2;2;2;1;1;1;1;1;1;1;1;1;1;1	Sodium channel protein type 11 subunit alpha;Sodium channel protein;Sodium channel protein type 10 subunit alpha;Sodium channel protein type 5 subunit alpha	SCN11A;SCN5A;SCN10A	tr|A0A6Q8PGY6|A0A6Q8PGY6_HUMAN Sodium channel protein type 11 subunit alpha OS=Homo sapiens OX=9606 GN=SCN11A PE=1 SV=1;tr|A0A6Q8PGY3|A0A6Q8PGY3_HUMAN Sodium channel protein type 11 subunit alpha OS=Homo sapiens OX=9606 GN=SCN11A PE=1 SV=1;sp|Q9UI33|SCNBA_	14	2	2	2	1	2	1	2	1	2	1.8	1.8	1.8	110.2	960	960;1444;1791;1664;1731;1955;1962;1962;1964;1983;1998;2016;1956;2016	0.0084801	0.9431	0.7	1.8	891190	1093000	2	AISVVSR;SWPTLNTLIK	375;7682	True;True	397;8167	680;681;14829	784;785;17341	785;17341		71		683	-1;-1;-1;-1;-1;-1;-1;-1;-1;-1;-1;-1;-1;-1
Q8IXN4;A0A6Q8PH30;P20794	Q8IXN4;A0A6Q8PH30;P20794	1;1;1	1;1;1	1;1;1	Serine/threonine-protein kinase MAK	MAK	tr|Q8IXN4|Q8IXN4_HUMAN MAK protein OS=Homo sapiens OX=9606 GN=MAK PE=1 SV=1;tr|A0A6Q8PH30|A0A6Q8PH30_HUMAN Serine/threonine-protein kinase MAK OS=Homo sapiens OX=9606 GN=MAK PE=1 SV=1;sp|P20794|MAK_HUMAN Serine/threonine-protein kinase MAK OS=Homo sapiens	3	1	1	1	0	1	0	1	0	1	4.2	4.2	4.2	52.595	457	457;501;623	1	-2	0	4.2	0	0	0	YTTMRQLGDGTYGSVLMGK	9451	TRUE	10030	18082	21067	21067	299	72	7	17	-1;-1;-1
E7EUP3;A0A6Q8PHH2;O95251;H3BMX5;A0A3B3ISW3;A0A3B3ISF5;A0A3B3IT63;A0A3B3IS73;A0A3B3IRI4;A0A3B3IU93;A0A3B3IT19;A0A3B3ITI0;A0A3B3ISI1;Q9H7Z6;Q8WYB5	E7EUP3;A0A6Q8PHH2;O95251;H3BMX5;A0A3B3ISW3;A0A3B3ISF5;A0A3B3IT63;A0A3B3IS73;A0A3B3IRI4;A0A3B3IU93;A0A3B3IT19;A0A3B3ITI0;A0A3B3ISI1;Q9H7Z6;Q8WYB5	2;2;2;1;1;1;1;1;1;1;1;1;1;1;1	2;2;2;1;1;1;1;1;1;1;1;1;1;1;1	2;2;2;1;1;1;1;1;1;1;1;1;1;1;1	Histone acetyltransferase;Histone acetyltransferase KAT7;Histone acetyltransferase KAT8;Histone acetyltransferase KAT6B	KAT7;KAT8;KAT6B	tr|E7EUP3|E7EUP3_HUMAN Histone acetyltransferase OS=Homo sapiens OX=9606 GN=KAT7 PE=1 SV=1;tr|A0A6Q8PHH2|A0A6Q8PHH2_HUMAN Histone acetyltransferase OS=Homo sapiens OX=9606 GN=KAT7 PE=1 SV=1;sp|O95251|KAT7_HUMAN Histone acetyltransferase KAT7 OS=Homo sapien	15	2	2	2	2	1	2	1	2	1	5.6	5.6	5.6	49.859	425	425;524;611;187;713;796;799;800;915;945;991;1182;1387;458;2073	0.00087032	2.3098	5.6	3.1	397090	394860	4	IYCQNLCLLAK;LQGQITEGSNMIK	4162;5418	True;True	4383;5700	7976;10391;10392	9341;12104;12105;12106	9341;12105	300		150		-1;-1;-1;-1;-1;-1;-1;-1;-1;-1;-1;-1;-1;-1;-1
A0A7I2V2G2;D6RCD7;P38646;A0A7I2V2S7;A0A7I2YQB2;A0A7I2V3F7;H0Y8K0;A0A3B3ITI4;H0Y8S0	A0A7I2V2G2;D6RCD7;P38646;A0A7I2V2S7;A0A7I2YQB2;A0A7I2V3F7;H0Y8K0	18;18;18;17;16;16;10;2;1	18;18;18;17;16;16;10;2;1	18;18;18;17;16;16;10;2;1	Stress-70 protein, mitochondrial	HSPA9	tr|A0A7I2V2G2|A0A7I2V2G2_HUMAN 75 kDa glucose-regulated protein OS=Homo sapiens OX=9606 GN=HSPA9 PE=1 SV=1;tr|D6RCD7|D6RCD7_HUMAN 75 kDa glucose-regulated protein OS=Homo sapiens OX=9606 GN=HSPA9 PE=1 SV=2;sp|P38646|GRP75_HUMAN Stress-70 protein, mitochond	9	18	18	18	12	17	12	17	12	17	34.3	34.3	34.3	66.601	610	610;665;679;648;577;603;458;180;102	0	70.883	27.2	32.8	4077800	15443000	34	AMQDAEVSK;AQFEGIVTDLIR;EQQIVIQSSGGLSK;ERVEAVNMAEGIIHDTETK;ETAENYLGHTAK;ETGVDLTK;KDSETGENIR;MEEFKDQLPADECNK;MKETAENYLGHTAK;NAVITVPAYFNDSQR;QAASSLQQASLK;SDIGEVILVGGMTR;SQVFSTAADGQTQVEIK;TTPSVVAFTADGER;VEAVNMAEGIIHDTETK;VINEPTAAALAYGLDK;VLENAEGAR;VQQTVQDLFGR	495;567;1946;1967;2005;2015;4240;5791;5891;6053;6605;7110;7523;8183;8418;8608;8680;8889	True;True;True;True;True;True;True;True;True;True;True;True;True;True;True;True;True;True	528;605;2055;2077;2117;2127;4465;6102;6103;6246;6452;7042;7570;8003;8690;8936;8937;9140;9214;9437	922;1065;3612;3613;3648;3724;3725;3738;8139;11076;11077;11078;11079;11357;11696;11697;12789;12790;13756;13757;14553;14554;15757;15758;16208;16209;16210;16579;16580;16707;17085;17086	1062;1236;4179;4180;4221;4313;4314;4328;9526;12874;12875;12876;12877;13206;13612;13613;14936;14937;16047;16048;16049;17008;17009;18433;18434;18953;18954;18955;18956;19362;19363;19505;19929;19930	1062;1236;4179;4221;4314;4328;9526;12874;13206;13613;14936;16048;17008;18433;18953;19363;19505;19929	301;302;303;304		105;320;515;527		-1;-1;-1;-1;-1;-1;-1;-1;-1
P60228;A0A7I2V4G3;A0A7I2V3S3;A0A7I2V3I0;A0A7I2V4B4;A0A7I2V2H9;A0A7I2V2W0;B3KW56;H0YBP5;A0A7I2V5Z6;E5RGA2;A0A7I2V5P9;A0A7I2V3I2;E5RHS5;H0YAW4;A0A7I2V429;A0A161SXE1;A0A7I2V570;H0YBR5;A0A7I2V3W9;A0A7I2V2Q9;A0A7I2V5K7	P60228;A0A7I2V4G3;A0A7I2V3S3;A0A7I2V3I0;A0A7I2V4B4;A0A7I2V2H9;A0A7I2V2W0;B3KW56;H0YBP5;A0A7I2V5Z6;E5RGA2;A0A7I2V5P9;A0A7I2V3I2;E5RHS5	7;7;7;7;7;7;7;7;7;6;6;6;5;4;3;2;2;2;2;2;2;1	7;7;7;7;7;7;7;7;7;6;6;6;5;4;3;2;2;2;2;2;2;1	7;7;7;7;7;7;7;7;7;6;6;6;5;4;3;2;2;2;2;2;2;1	Eukaryotic translation initiation factor 3 subunit E	EIF3E	sp|P60228|EIF3E_HUMAN Eukaryotic translation initiation factor 3 subunit E OS=Homo sapiens OX=9606 GN=EIF3E PE=1 SV=1;tr|A0A7I2V4G3|A0A7I2V4G3_HUMAN Eukaryotic translation initiation factor 3 subunit E OS=Homo sapiens OX=9606 GN=EIF3E PE=1 SV=1;tr|A0A7I2V3	22	7	7	7	1	6	1	6	1	6	17.1	17.1	17.1	52.22	445	445;339;507;472;455;452;446;396;332;416;352;334;396;318;84;182;172;172;123;122;103;79	0	7.5019	2.7	14.4	181710	875560	8	LGHVVMGNNAVSPYQQVIEK;LNMTPEEAER;MLFDYLADK;NLYSDDIPHALR;SQMLAMNIEK;VLVPATDR;WIVNLIR	4893;5300;5904;6268;7514;8770;9153	True;True;True;True;True;True;True	5148;5574;6265;6678;7994;9311;9712	9409;10195;10196;11386;12132;14540;16867;17533	10977;11885;11886;13240;14162;16995;19681;20430	10977;11885;13240;14162;16995;19681;20430	305;306;307;308		112;393;417;420		-1;-1;-1;-1;-1;-1;-1;-1;-1;-1;-1;-1;-1;-1;-1;-1;-1;-1;-1;-1;-1;-1
Q13347;A0A7I2V685;A0A7I2YQI2;A0A7I2YQI6;A0A7I2V613;A0A7I2YQF8;A0A7I2V607;A0A7I2V3N2;A0A7I2V2M3;A0A7I2V3K6;A0A7I2V4S8;Q5TFK1;A0A7P0MRT9;A0A7I2V640;A0A7I2V3U3;A0A7I2YQU2;A0A7I2V5V8;A0A7I2YQP9;A0A7I2YQT9;A0A7I2YQX4;A0A7I2V4C2;A0A7I2V391;A0A7I2YQN1;A0A7I2V5E4;A0A7I2V3T4;A0A7I2V415	Q13347;A0A7I2V685;A0A7I2YQI2;A0A7I2YQI6;A0A7I2V613;A0A7I2YQF8;A0A7I2V607;A0A7I2V3N2;A0A7I2V2M3;A0A7I2V3K6;A0A7I2V4S8;Q5TFK1;A0A7P0MRT9;A0A7I2V640;A0A7I2V3U3;A0A7I2YQU2;A0A7I2V5V8;A0A7I2YQP9;A0A7I2YQT9;A0A7I2YQX4;A0A7I2V4C2;A0A7I2V391;A0A7I2YQN1;A0A7I2V5E4;A0A7I2V3T4	5;5;5;5;5;5;5;5;5;5;5;5;5;5;4;4;4;4;3;3;3;3;3;3;3;1	5;5;5;5;5;5;5;5;5;5;5;5;5;5;4;4;4;4;3;3;3;3;3;3;3;1	2;2;2;2;2;2;2;2;2;2;2;2;2;2;1;2;2;2;0;2;2;2;2;2;2;0	Eukaryotic translation initiation factor 3 subunit I	EIF3I	sp|Q13347|EIF3I_HUMAN Eukaryotic translation initiation factor 3 subunit I OS=Homo sapiens OX=9606 GN=EIF3I PE=1 SV=1;tr|A0A7I2V685|A0A7I2V685_HUMAN Eukaryotic translation initiation factor 3 subunit I OS=Homo sapiens OX=9606 GN=EIF3I PE=1 SV=1;tr|A0A7I2YQ	26	5	5	2	3	5	3	5	0	2	16.9	16.9	6.5	36.501	325	325;299;438;407;383;362;357;355;347;249;252;268;323;308;324;275;270;194;277;91;181;141;127;108;97;43	0	8.6054	10.5	16.9	1326000	4425600	10	DPSQIDNNEPYMK;EGDLLFTVAK;HVLTGSADNSCR;MKPILLQGHER;QINDIQLSR	1194;1614;3465;5894;6720	True;True;True;True;True	1265;1266;1707;3648;6250;7159	2211;2212;2213;3016;6685;6686;11362;12991;12992	2563;2564;2565;2566;3486;7844;7845;13211;15159;15160	2565;3486;7844;13211;15160	309;310		1;140		-1;-1;-1;-1;-1;-1;-1;-1;-1;-1;-1;-1;-1;-1;-1;-1;-1;-1;-1;-1;-1;-1;-1;-1;-1;-1
A0A7I2V430;A0A7I2V2M5;A0A7I2V4F0;Q92499;A0A087WZ71;A0A087X2G1;A0A7I2YQ77;A0A7I2V4J3;A0A7I2V421;A0A7I2V5X8;A0A7I2YQD0;A0A7I2V4Q0	A0A7I2V430;A0A7I2V2M5;A0A7I2V4F0;Q92499;A0A087WZ71;A0A087X2G1;A0A7I2YQ77;A0A7I2V4J3	31;31;31;31;30;29;29;20;11;10;3;3	31;31;31;31;30;29;29;20;11;10;3;3	31;31;31;31;30;29;29;20;11;10;3;3	ATP-dependent RNA helicase DDX1	DDX1	tr|A0A7I2V430|A0A7I2V430_HUMAN ATP-dependent RNA helicase DDX1 OS=Homo sapiens OX=9606 GN=DDX1 PE=1 SV=1;tr|A0A7I2V2M5|A0A7I2V2M5_HUMAN ATP-dependent RNA helicase DDX1 OS=Homo sapiens OX=9606 GN=DDX1 PE=1 SV=1;tr|A0A7I2V4F0|A0A7I2V4F0_HUMAN ATP-dependent R	12	31	31	31	21	22	21	22	21	22	50.6	50.6	50.6	77.86	697	697;729;734;740;648;636;677;474;358;319;154;160	0	130.51	43.3	36	8687500	9974000	58	ALIVEPSR;DLGLAFEIPPHMK;DQLSVLENGVDIVVGTPGR;EAQTSFLHLGYLPNQLFR;ELAEQTLNNIK;ELLIIGGVAAR;FGFGFGGTGK;FLICTDVAAR;FNFGEEEFK;FNFGEEEFKFPPK;GEDSVPDTVHHVVVPVNPK;GHQFSCVCLHGDR;GHVDILAPTVQELAALEK;GIDIHGVPYVINVTLPDEK;GSAFAIGSDGLCCQSR;HYYEVSCHDQGLCR;IDCDNLEQYFIQQGGGPDKK;IMHFPTWVDLK;IMHFPTWVDLKGEDSVPDTVHHVVVPVNPK;LDDLVSTGK;LNLSQVR;LQVIVCSATLHSFDVK;MDQAIIFCR;MHNQIPQVTSDGK;MHNQIPQVTSDGKR;NQALFPACVLK;TGAFSIPVIQIV…	433;1109;1211;1448;1749;1813;2245;2335;2389;2390;2645;2802;2807;2815;3031;3490;3554;3904;3905;4682;5295;5467;5778;5869;5870;6327;7867;7969;7970;8857;9111	True;True;True;True;True;True;True;True;True;True;True;True;True;True;True;True;True;True;True;True;True;True;True;True;True;True;True;True;True;True;True	461;1172;1284;1535;1846;1912;2374;2468;2525;2526;2790;2958;2963;2971;3194;3673;3740;4112;4113;4928;5569;5752;6083;6084;6217;6218;6219;6749;8360;8467;8468;9405;9668	798;799;2049;2239;2678;2679;3274;3275;3276;3384;4152;4320;4321;4401;4402;4403;5007;5409;5410;5411;5412;5420;5421;5441;5442;5837;6730;6731;6732;6733;6840;7516;7517;9018;9019;10188;10478;10479;10480;10481;11041;11042;11043;11044;11045;11303;11304;11305;11306;12275;15167;15356;15357;17035;17459	925;926;2380;2592;3096;3097;3797;3798;3799;3930;4788;4983;4984;5070;5071;5072;5073;5885;6381;6382;6383;6384;6393;6394;6415;6416;6873;6874;7898;7899;7900;7901;7902;7903;8030;8806;8807;10524;10525;11878;12201;12202;12203;12204;12831;12832;12833;12834;12835;13142;13143;13144;13145;14349;17744;17961;17962;17963;19873;20347	925;2380;2592;3096;3799;3930;4788;4984;5071;5073;5885;6382;6394;6415;6874;7903;8030;8806;8807;10525;11878;12204;12833;13142;13145;14349;17744;17961;17963;19873;20347	311;312;313		344;380;463		-1;-1;-1;-1;-1;-1;-1;-1;-1;-1;-1;-1
A0A7I2V2R3;A0A7I2V5D8;P51991;A0A7I2V4J6;A0A7I2V402;A0A7I2V4G0;H7C1J8	A0A7I2V2R3;A0A7I2V5D8;P51991;A0A7I2V4J6;A0A7I2V402;A0A7I2V4G0	24;24;24;23;22;19;1	24;24;24;23;22;19;1	23;23;23;22;21;18;1	Heterogeneous nuclear ribonucleoprotein A3	HNRNPA3	tr|A0A7I2V2R3|A0A7I2V2R3_HUMAN Heterogeneous nuclear ribonucleoprotein A3 OS=Homo sapiens OX=9606 GN=HNRNPA3 PE=1 SV=1;tr|A0A7I2V5D8|A0A7I2V5D8_HUMAN Heterogeneous nuclear ribonucleoprotein A3 OS=Homo sapiens OX=9606 GN=HNRNPA3 PE=1 SV=1;sp|P51991|ROA3_HUM	7	24	24	23	20	23	20	23	19	22	56.5	56.5	56.5	35.411	331	331;348;378;377;348;396;115	0	284.13	54.1	56.5	300120000	183600000	135	EDSVKPGAHLTVK;EDTEEYNLR;GEEGHDPKEPEQLR;GEEGHDPKEPEQLRK;GFAFVTFDDHDTVDK;GFAFVTFDDHDTVDKIVVQK;GFGFVTYSCVEEVDAAMCAR;GFGFVTYSCVEEVDAAMCARPHK;IETIEVMEDR;IFVGGIKEDTEEYNLR;KIFVGGIKEDTEEYNLR;KLFIGGLSFETTDDSLR;KLFIGGLSFETTDDSLREHFEK;LFIGGLSFETTDDSLR;LFIGGLSFETTDDSLREHFEK;MEVKPPPGR;MEVKPPPGRPQPDSGR;PGAHLTVK;RGEEGHDPKEPEQLR;RGFAFVTFDDHDTVDK;SSGSPYGGGYGSGGGSGGYGSR;WGTLTDCVVMR;WGTLTDCVVMRDPQTK;YHTINGHNCEVK	1519;1522;2646;2647;2678;2679;2712;2713;3622;3656;4338;4378;4379;4821;4822;5813;5814;6511;6931;6934;7556;9150;9151;9297	True;True;True;True;True;True;True;True;True;True;True;True;True;True;True;True;True;True;True;True;True;True;True;True	1609;1612;2791;2792;2824;2825;2862;2863;2864;3816;3817;3853;4569;4610;4611;5071;5072;6127;6128;6129;6944;7376;7379;8036;8037;9709;9710;9868	2826;2827;2828;2829;2830;2858;2859;2860;5008;5009;5010;5011;5012;5013;5014;5015;5085;5086;5087;5088;5089;5090;5091;5092;5093;5094;5095;5096;5097;5098;5099;5100;5101;5194;5195;5196;5197;5198;5199;5200;5201;5202;6984;6985;6986;6987;7051;7052;7053;7054;8337;8338;8339;8340;8341;8342;8343;8412;8413;8414;8415;8416;8417;8418;8419;9255;9256;9257;9258;9259;9260;11112;11113;11114;11115;11116;11117;11118;11…	3270;3271;3272;3273;3274;3275;3276;3277;3306;3307;3308;3309;3310;5886;5887;5888;5889;5890;5891;5892;5893;5894;5895;5896;5897;5898;5899;5982;5983;5984;5985;5986;5987;5988;5989;5990;5991;5992;5993;5994;5995;5996;5997;5998;5999;6000;6124;6125;6126;6127;6128;6129;6130;6131;6132;6133;6134;6135;6136;6137;8197;8198;8199;8200;8201;8202;8203;8204;8277;8278;8279;8280;8281;9753;9754;9755;9756;9757;9758;9759…	3272;3308;5889;5898;5984;5999;6124;6137;8203;8278;9754;9837;9843;10793;10796;12916;12926;14761;15586;15603;17085;20427;20428;20744	314;315;316;317	73;74	1;67;93;158	308;309	-1;-1;-1;-1;-1;-1;-1
A0A7I2V2T3;P12268;E7ETK5;H0Y4R1;A0A7I2YQK5;C9K0R9;A0A3B3IRL5;C9J381;P20839	A0A7I2V2T3;P12268;E7ETK5;H0Y4R1;A0A7I2YQK5	20;20;19;18;17;1;1;1;1	20;20;19;18;17;1;1;1;1	20;20;19;18;17;1;1;1;1	Inosine-5-monophosphate dehydrogenase 2	IMPDH2	tr|A0A7I2V2T3|A0A7I2V2T3_HUMAN Inosine-5-monophosphate dehydrogenase OS=Homo sapiens OX=9606 GN=IMPDH2 PE=1 SV=1;sp|P12268|IMDH2_HUMAN Inosine-5-monophosphate dehydrogenase 2 OS=Homo sapiens OX=9606 GN=IMPDH2 PE=1 SV=2;tr|E7ETK5|E7ETK5_HUMAN Inosine-5-m	9	20	20	20	18	16	18	16	18	16	42	42	42	56.842	522	522;514;489;538;513;289;509;513;514	0	56.964	40.2	34.9	8486600	7454200	37	DKYPNLQVIGGNVVTAAQAK;EANEILQR;EDLVVAPAGITLK;FGVPVIADGGIQNVGHIAK;GMGSLDAMDK;HGFCGIPITDTGR;KYEQGFITDPVVLSPK;LPIVNEDDELVAIIAR;LVGIISSR;NLIDAGVDALR;PQATAVYK;QLLCGAAIGTHEDDKYR;REDLVVAPAGITLK;RFGVPVIADGGIQNVGHIAK;TSSAQVEGGVHSLHSYEK;VAQGVSGAVQDK;VGMGSGSICITQEVLACGR;VGMGSGSICITQEVLACGRPQATAVYK;YEQGFITDPVVLSPK;YFSEADKIK	1082;1441;1509;2270;2940;3271;4529;5351;5650;6230;6563;6757;6908;6920;8146;8333;8539;8540;9242;9250	True;True;True;True;True;True;True;True;True;True;True;True;True;True;True;True;True;True;True;True	1145;1526;1598;2402;3100;3443;4768;5627;5941;6638;6998;7196;7352;7365;8650;8848;9065;9066;9806;9814	1998;1999;2652;2653;2805;2806;4202;4203;5672;6289;6290;8753;8754;8755;10285;10784;10785;12068;12718;13065;13066;13325;13326;13344;13345;15678;15679;15680;16047;16048;16425;16426;16427;17684;17685;17695	2326;2327;3065;3066;3242;3243;4846;4847;6678;7386;7387;10220;10221;10222;10223;11988;12540;12541;14071;14857;15245;15246;15546;15547;15567;15568;18340;18341;18342;18765;18766;19199;19200;19201;20598;20599;20610	2327;3065;3243;4847;6678;7387;10222;11988;12540;14071;14857;15245;15546;15567;18341;18765;19199;19201;20598;20610	318		333		-1;-1;-1;-1;-1;-1;-1;-1;-1
A0A7I2V5B1;D6RG15;A0A7I2V2U8;A0A7I2V5D3;H0Y858;Q6IBS0	A0A7I2V5B1;D6RG15;A0A7I2V2U8;A0A7I2V5D3;H0Y858;Q6IBS0	2;2;2;2;2;2	2;2;2;2;2;2	2;2;2;2;2;2	Twinfilin-2	TWF2	tr|A0A7I2V5B1|A0A7I2V5B1_HUMAN HCG2043378, isoform CRA_b OS=Homo sapiens OX=9606 GN=TWF2 PE=1 SV=1;tr|D6RG15|D6RG15_HUMAN Twinfilin-2 OS=Homo sapiens OX=9606 GN=TWF2 PE=1 SV=1;tr|A0A7I2V2U8|A0A7I2V2U8_HUMAN Twinfilin-2 OS=Homo sapiens OX=9606 GN=TWF2 PE=1	6	2	2	2	0	2	0	2	0	2	14.3	14.3	14.3	28.366	251	251;254;296;318;1186;349	0.00083264	2.0548	0	14.3	0	989350	3	ETIELVHTEPTDVAQLPSR;HQTLQGLAFPLQPEAQR	2020;3414	True;True	2132;3595	3743;6580	4333;4334;7730	4334;7730					-1;-1;-1;-1;-1;-1
A0A7I2V599;A0A7I2V2X6;P10809;A0A7I2YQK6;A0A7I2V5M1;A0A7I2V5K3;A0A7I2YQ71;A0A7I2V369;E7ESH4;E7EXB4;C9JL25;C9JL19;C9JCQ4;C9J0S9	A0A7I2V599;A0A7I2V2X6;P10809;A0A7I2YQK6	23;23;23;20;11;10;10;10;7;6;3;2;2;1	23;23;23;20;11;10;10;10;7;6;3;2;2;1	23;23;23;20;11;10;10;10;7;6;3;2;2;1	60 kDa heat shock protein, mitochondrial	HSPD1	tr|A0A7I2V599|A0A7I2V599_HUMAN 60 kDa chaperonin OS=Homo sapiens OX=9606 GN=HSPD1 PE=1 SV=1;tr|A0A7I2V2X6|A0A7I2V2X6_HUMAN 60 kDa chaperonin OS=Homo sapiens OX=9606 GN=HSPD1 PE=1 SV=1;sp|P10809|CH60_HUMAN 60 kDa heat shock protein, mitochondrial OS=Homo sa	14	23	23	23	17	20	17	20	17	20	48.8	48.8	48.8	57.785	537	537;541;573;482;375;296;310;322;231;221;175;83;94;58	0	162.15	38.5	44.3	13353000	27868000	48	AAVEEGIVLGGGCALLR;ALMLQGVDLLADAVAVTMGPK;CEFQDAYVLLSEK;DDAMLLK;GANPVEIR;GIIDPTK;GVMLAVDAVIAELKK;GYISPYFINTSK;IGIEIIK;IPAMTIAK;IQEIIEQLDVTTSEYEK;IQEIIEQLDVTTSEYEKEK;ISSIQSIVPALEIANAHR;KISSIQSIVPALEIANAHR;LSDGVAVLK;LVQDVANNTNEEAGDGTTTATVLAR;NAGVEGSLIVEK;TLNDELEIIEGMK;TVIIEQSWGSPK;VGEVIVTK;VGGTSDVEVNEK;VGLQVVAVK;VTDALNATR	98;448;828;943;2581;2828;3137;3182;3684;3946;3977;3978;4060;4343;5498;5679;6038;8015;8221;8524;8528;8536;8963	True;True;True;True;True;True;True;True;True;True;True;True;True;True;True;True;True;True;True;True;True;True;True	104;476;878;997;2725;2985;3306;3351;3881;4159;4191;4192;4276;4574;5783;5971;6436;8515;8728;9048;9054;9062;9511	169;170;171;172;820;821;822;1518;1519;1723;4892;5465;6045;6120;7108;7109;7597;7650;7651;7652;7653;7793;7794;8352;8353;10529;10530;10531;10847;10848;10849;11674;11675;15438;15439;15440;15833;16394;16403;16404;16418;16419;17201;17202	196;197;198;199;948;949;950;951;1771;1772;2019;5750;6440;7118;7197;8349;8350;8351;8901;8976;8977;8978;8979;9137;9138;9771;9772;12253;12254;12255;12611;12612;12613;12614;13589;13590;18060;18061;18062;18512;18513;19165;19175;19176;19177;19192;19193;20051;20052	199;949;1772;2019;5750;6440;7118;7197;8350;8901;8977;8978;9137;9772;12255;12614;13590;18060;18513;19165;19175;19192;20051	319;320;321;322;323;324		40;55;145;217;356;477		-1;-1;-1;-1;-1;-1;-1;-1;-1;-1;-1;-1;-1;-1
O14980;A0A7I2V2Y6;A0A7I2V3P3;A0A7I2V461;A0A7I2YQV4;A0A7I2V2H0;A0A7I2V2S3;A0A7I2V3W6;A0A7I2V3N0;A0A7I2V488;A0A7I2V6B9;A0A7I2V4A3;A0A7I2YQX3;C9JKM9;C9J673;F8WF71;A0A7P0Z4B7;A0A7I2YQP1;A0A7I2V3J1;A0A7I2V2C5;C9IYM2	O14980;A0A7I2V2Y6;A0A7I2V3P3;A0A7I2V461;A0A7I2YQV4;A0A7I2V2H0;A0A7I2V2S3;A0A7I2V3W6;A0A7I2V3N0;A0A7I2V488;A0A7I2V6B9;A0A7I2V4A3;A0A7I2YQX3	11;11;10;10;10;10;10;9;9;8;8;7;7;4;3;2;2;2;2;2;1	11;11;10;10;10;10;10;9;9;8;8;7;7;4;3;2;2;2;2;2;1	11;11;10;10;10;10;10;9;9;8;8;7;7;4;3;2;2;2;2;2;1	Exportin-1	XPO1	sp|O14980|XPO1_HUMAN Exportin-1 OS=Homo sapiens OX=9606 GN=XPO1 PE=1 SV=1;tr|A0A7I2V2Y6|A0A7I2V2Y6_HUMAN Exportin-1 OS=Homo sapiens OX=9606 GN=XPO1 PE=1 SV=1;tr|A0A7I2V3P3|A0A7I2V3P3_HUMAN Exportin-1 OS=Homo sapiens OX=9606 GN=XPO1 PE=1 SV=1;tr|A0A7I2V461|	21	11	11	11	3	11	3	11	3	11	11.2	11.2	11.2	123.38	1071	1071;1026;941;1056;1007;979;952;999;735;904;940;688;677;451;132;82;136;115;115;115;62	0	15.816	3.1	11.2	53956	1878600	15	AVGHPFVIQLGR;DFEEYPEHR;DTDSINLYK;EFAGEDTSDLFLEER;EHDQLIEK;ETLVYLTHLDYVDTER;FLVTVIK;IYLDMLNVYK;MAQEVLTHLK;TSSDPTCVEK;VDTILEFSQNMNTK	754;975;1269;1579;1658;2023;2369;4171;5754;8147;8405	True;True;True;True;True;True;True;True;True;True;True	799;1032;1343;1671;1753;2135;2503;4392;6054;8651;8922	1393;1784;2341;2957;3105;3747;3748;3749;3750;4369;4370;7991;10991;15681;15682;16185	1628;2091;2709;3419;3606;4339;4340;4341;4342;5036;5037;9359;12772;18343;18344;18926	1628;2091;2709;3419;3606;4340;5036;9359;12772;18344;18926	325;326;327		45;73;717		-1;-1;-1;-1;-1;-1;-1;-1;-1;-1;-1;-1;-1;-1;-1;-1;-1;-1;-1;-1;-1
A0A7I2V3Z3;A0A7I2V351;A0A7I2V487;A0A7I2YQE1;P52292;J3QLL0;J3KS65	A0A7I2V3Z3;A0A7I2V351;A0A7I2V487;A0A7I2YQE1;P52292	11;11;11;11;11;5;5	11;11;11;11;11;5;5	11;11;11;11;11;5;5	Importin subunit alpha-1	KPNA2	tr|A0A7I2V3Z3|A0A7I2V3Z3_HUMAN Importin subunit alpha-1 OS=Homo sapiens OX=9606 GN=KPNA2 PE=1 SV=1;tr|A0A7I2V351|A0A7I2V351_HUMAN Importin subunit alpha OS=Homo sapiens OX=9606 GN=KPNA2 PE=1 SV=1;tr|A0A7I2V487|A0A7I2V487_HUMAN Importin subunit alpha OS=Hom	7	11	11	11	7	9	7	9	7	9	34.1	34.1	34.1	43.541	399	399;504;511;529;529;134;143	0	64.549	22.6	28.1	3942100	13020000	23	EATWTMSNITAGR;EKQPPIDNIIR;FVSFLGR;GINSSNVENQLQATQAAR;LLGASELPIVTPALR;NKNPAPPIDAVEQILPTLVR;NLTWTLSNLCR;NNQGTVNWSVDDIVK;NPAPPIDAVEQILPTLVR;NVSSFPDDATSPLQENR;TGVVPQLVK	1459;1738;2524;2833;5133;6200;6264;6292;6297;6445;7900	True;True;True;True;True;True;True;True;True;True;True	1546;1835;2666;2990;5395;6608;6674;6711;6716;6874;8396	2694;3255;4780;4781;5471;5472;5473;9878;12013;12126;12210;12211;12221;12508;12509;12510;12511;15227;15228	3113;3776;5619;5620;6449;6450;6451;6452;11524;14009;14156;14276;14277;14278;14289;14290;14622;14623;14624;14625;14626;17811;17812	3113;3776;5620;6449;11524;14009;14156;14278;14290;14625;17811	328		359		-1;-1;-1;-1;-1;-1;-1
A0A7I2V389;E9PLK3;A0A7I2V3W8;P55786	A0A7I2V389;E9PLK3;A0A7I2V3W8;P55786	1;1;1;1	1;1;1;1	1;1;1;1	Puromycin-sensitive aminopeptidase	NPEPPS	tr|A0A7I2V389|A0A7I2V389_HUMAN Aminopeptidase OS=Homo sapiens OX=9606 GN=NPEPPS PE=1 SV=1;tr|E9PLK3|E9PLK3_HUMAN Aminopeptidase OS=Homo sapiens OX=9606 GN=NPEPPS PE=1 SV=1;tr|A0A7I2V3W8|A0A7I2V3W8_HUMAN Aminopeptidase OS=Homo sapiens OX=9606 GN=NPEPPS PE=1	4	1	1	1	0	1	0	1	0	1	1	1	1	99.554	885	885;915;924;919	1	-2	0	1	0	0	0	SPVYLTVLK	7493	TRUE	7973	14501	16945	16945		75		745	-1;-1;-1;-1
A0A7I2V428;C9JLB1;A0A7I2V3F3;P19338;A0A7I2V5M5;H7BY16;A0A7I2V2U7;A0A7I2V699;A0A7I2V349;A0A7I2V506;A0A7I2V2S8	A0A7I2V428;C9JLB1;A0A7I2V3F3;P19338;A0A7I2V5M5;H7BY16;A0A7I2V2U7;A0A7I2V699;A0A7I2V349;A0A7I2V506	21;21;21;21;20;20;19;17;16;16;9	21;21;21;21;20;20;19;17;16;16;9	20;20;20;20;19;19;18;16;15;15;8	Nucleolin	NCL	tr|A0A7I2V428|A0A7I2V428_HUMAN Nucleolin OS=Homo sapiens OX=9606 GN=NCL PE=1 SV=1;tr|C9JLB1|C9JLB1_HUMAN Nucleolin OS=Homo sapiens OX=9606 GN=NCL PE=1 SV=2;tr|A0A7I2V3F3|A0A7I2V3F3_HUMAN Nucleolin OS=Homo sapiens OX=9606 GN=NCL PE=1 SV=1;sp|P19338|NUCL_HUM	11	21	21	20	17	13	17	13	17	13	29.6	29.6	29.6	74.739	689	689;694;695;710;672;734;626;616;595;602;389	0	75.58	26.1	17.3	17938000	11026000	33	ALELTGLK;EAMEDGEIDGNK;ESFDGSVR;EVFEDAAEIR;FGYVDFESAEDLEK;GFGFVDFNSEEDAK;GLSEDTTEETLK;GLSEDTTEETLKESFDGSVR;GYAFIEFASFEDAK;KFGYVDFESAEDLEK;KVVVSPTKK;LELQGPR;NDLAVVDVR;NSTWSGESK;SISLYYTGEK;TGISDVFAK;TLVLSNLSYSATEETLQEVFEK;VAVATPAK;VEGTEPTTAFNLFVGNLNFNK;VTQDELK	415;1438;1982;2062;2273;2699;2919;2920;3166;4277;4515;4765;6082;6383;7313;7880;8043;8346;8433;9004;9097	True;True;True;True;True;True;True;True;True;True;True;True;True;True;True;True;True;True;True;True;True	441;1522;2093;2178;2405;2845;3078;3079;3335;4506;4754;5012;6483;6807;7788;8373;8544;8861;8952;9555	768;769;2640;2641;2642;3677;3817;4206;4207;5149;5150;5633;5634;5635;5636;5637;6092;8211;8212;8729;9143;11755;11756;12380;14145;14146;15187;15491;16082;16228;17279;17280	894;895;896;3052;3053;3054;4252;4421;4850;4851;6062;6063;6638;6639;6640;6641;6642;7167;9603;9604;10189;10190;10665;10666;13696;13697;14472;16515;16516;16517;17764;18117;18810;18975;20143;20144	894;3052;4252;4421;4850;6062;6639;6642;7167;9604;10189;10666;13697;14472;16515;17764;18117;18810;18975;20143	329	76	630	67	-1;-1;-1;-1;-1;-1;-1;-1;-1;-1;-1
P09651;A0A7I2V3R8;F8W6I7;A0A7I2V3W0;A0A7I2V2L6;F8VZ49;A0A7I2YQX9;Q32P51;F8VTQ5;F8W646;A0A2R8Y4L2;H0YH80;A0A7I2V5U9;A0A7I2YQ85;A0A7I2V334;A0A7I2YQY2;A0A7I2V360;A0A7I2V2M7;A0A7I2V4F8;A0A7I2V459;A0A7I2V520;A0A7I2V2Q7;A0A7I2V453;A0A7I2V497;A0A7I2V2R4;A0A7I2V3K5;A0A7I2V3C7;A0A7I2V3U8;A0A7I2YQV3;A0A7I2V2F1;A0A7I2V5N7;A0A7I2V3W4;A0A7I2V666;A0A7I2V2Z4;A0A7I2V4P7;A0A7I2V2X1;A0A7I2V4E2;F8VYN5;A0A7I2V5P1;A0…	P09651;A0A7I2V3R8;F8W6I7;A0A7I2V3W0;A0A7I2V2L6;F8VZ49;A0A7I2YQX9;Q32P51;F8VTQ5;F8W646	21;21;21;20;18;16;15;14;12;11;10;8;6;4;3;3;2;2;2;2;2;2;2;2;2;2;2;2;2;2;2;2;2;2;2;2;2;2;2;2;2;1;1	19;19;19;18;16;14;13;12;10;10;9;8;4;4;3;3;2;2;2;2;2;2;2;2;2;2;2;2;2;2;2;2;2;2;2;2;2;2;2;2;2;1;1	19;19;19;18;16;14;13;12;10;10;9;8;4;4;3;3;2;2;2;2;2;2;2;2;2;2;2;2;2;2;2;2;2;2;2;2;2;2;2;2;2;1;1	Heterogeneous nuclear ribonucleoprotein A1;Heterogeneous nuclear ribonucleoprotein A1, N-terminally processed;Heterogeneous nuclear ribonucleoprotein A1-like 2	HNRNPA1;HNRNPA1L2	sp|P09651|ROA1_HUMAN Heterogeneous nuclear ribonucleoprotein A1 OS=Homo sapiens OX=9606 GN=HNRNPA1 PE=1 SV=5;tr|A0A7I2V3R8|A0A7I2V3R8_HUMAN Helix-destabilizing protein OS=Homo sapiens OX=9606 GN=HNRNPA1 PE=1 SV=1;tr|F8W6I7|F8W6I7_HUMAN Helix-destabilizing	43	21	19	19	21	20	19	18	19	18	48.4	46	46	38.746	372	372;319;307;326;242;231;275;320;145;156;275;191;75;49;83;45;108;104;99;97;97;96;83;32;78;77;54;54;54;55;56;58;77;48;60;61;65;69;70;70;53;56;83	0	323.31	48.4	48.1	462960000	500870000	113	DYFEQYGK;EDSQRPGAHLTVK;EDSQRPGAHLTVKK;EDTEEHHLR;GFAFVTFDDHDSVDK;GFAFVTFDDHDSVDKIVIQK;GFGFVTYATVEEVDAAMNAR;GFGFVTYATVEEVDAAMNARPHK;IEVIEIMTDR;KLFIGGLSFETTDESLR;LFIGGLSFETTDESLR;NQGGYGGSSSSSSYGSGR;PGAHLTVK;RGFAFVTFDDHDSVDK;SESPKEPEQLR;SESPKEPEQLRK;SHFEQWGTLTDCVVMR;SHFEQWGTLTDCVVMRDPNTK;SSGPYGGGGQYFAK;SSGPYGGGGQYFAKPR;YHTVNGHNCEVR	1360;1517;1518;1520;2676;2677;2710;2711;3625;4380;4823;6337;6511;6933;7179;7180;7276;7277;7554;7555;9300	True;True;True;False;True;True;True;True;True;True;True;True;False;True;True;True;True;True;True;True;True	1441;1607;1608;1610;2822;2823;2859;2860;2861;3820;3821;4612;5073;6759;6944;7378;7642;7643;7644;7645;7748;7749;7750;7751;8034;8035;9872	2503;2504;2820;2821;2822;2823;2824;2825;2831;2832;2833;2834;2835;2836;2837;2838;2839;2840;2841;2842;2843;2844;2845;2846;2847;2848;2849;2850;2851;2852;2853;2854;2855;5066;5067;5068;5069;5070;5071;5072;5073;5074;5075;5076;5077;5078;5079;5080;5081;5082;5083;5084;5184;5185;5186;5187;5188;5189;5190;5191;5192;5193;6991;6992;6993;6994;8420;8421;8422;8423;9261;9262;9263;12290;12291;12292;12293;12294;1229…	2893;2894;3260;3261;3262;3263;3264;3265;3266;3267;3268;3269;3278;3279;3280;3281;3282;3283;3284;3285;3286;3287;3288;3289;3290;3291;3292;3293;3294;3295;3296;3297;3298;3299;3300;3301;3302;3303;5957;5958;5959;5960;5961;5962;5963;5964;5965;5966;5967;5968;5969;5970;5971;5972;5973;5974;5975;5976;5977;5978;5979;5980;5981;6112;6113;6114;6115;6116;6117;6118;6119;6120;6121;6122;6123;8208;8209;8210;8211;8212…	2894;3268;3269;3289;5973;5980;6116;6120;8213;9848;10801;14368;14761;15596;16196;16204;16441;16446;17073;17081;20759	330;331;332	77	46;72;137	6	-1;-1;-1;-1;-1;-1;-1;-1;-1;-1;-1;-1;-1;-1;-1;-1;-1;-1;-1;-1;-1;-1;-1;-1;-1;-1;-1;-1;-1;-1;-1;-1;-1;-1;-1;-1;-1;-1;-1;-1;-1;-1;-1
A0A7I2V3U5;A0A7I2V3X4;A0A7I2V539;P30419;K7EN82;A0A7I2V4Y5;Q5VUC6;O60551	A0A7I2V3U5;A0A7I2V3X4;A0A7I2V539;P30419;K7EN82;A0A7I2V4Y5;Q5VUC6;O60551	2;2;2;2;1;1;1;1	2;2;2;2;1;1;1;1	2;2;2;2;1;1;1;1	Glycylpeptide N-tetradecanoyltransferase 1;Glycylpeptide N-tetradecanoyltransferase;Glycylpeptide N-tetradecanoyltransferase 2	NMT1;NMT2	tr|A0A7I2V3U5|A0A7I2V3U5_HUMAN Glycylpeptide N-tetradecanoyltransferase OS=Homo sapiens OX=9606 GN=NMT1 PE=1 SV=1;tr|A0A7I2V3X4|A0A7I2V3X4_HUMAN Glycylpeptide N-tetradecanoyltransferase OS=Homo sapiens OX=9606 GN=NMT1 PE=1 SV=1;tr|A0A7I2V539|A0A7I2V539_HUM	8	2	2	2	2	1	2	1	2	1	6.6	6.6	6.6	44.593	393	393;478;494;496;72;198;485;498	0.00080906	1.8914	6.6	1.8	205280	244210	3	LGEVVNTHGPVEPDKDNIR;VAPVLIR	4872;8332	True;True	5125;8847	9369;16045;16046	10928;18763;18764	10928;18763					-1;-1;-1;-1;-1;-1;-1;-1
A0A7I2V3Z0;Q01813;B1APP6;H0Y757;V9GY25;Q5VSR5	A0A7I2V3Z0;Q01813;B1APP6	4;4;3;1;1;1	4;4;3;1;1;1	4;4;3;1;1;1	ATP-dependent 6-phosphofructokinase, platelet type	PFKP	tr|A0A7I2V3Z0|A0A7I2V3Z0_HUMAN ATP-dependent 6-phosphofructokinase OS=Homo sapiens OX=9606 GN=PFKP PE=1 SV=1;sp|Q01813|PFKAP_HUMAN ATP-dependent 6-phosphofructokinase, platelet type OS=Homo sapiens OX=9606 GN=PFKP PE=1 SV=2;tr|B1APP6|B1APP6_HUMAN ATP-depen	6	4	4	4	1	4	1	4	1	4	7.4	7.4	7.4	81.799	746	746;784;568;103;118;210	0	6.4904	1.6	7.4	126810	236410	5	DLQSNVEHLTEK;ELVVTQLGYDTR;FTTDDSICVLGISK;IIEVVDAIMTTAQSHQR	1148;1862;2496;3748	True;True;True;True	1213;1964;2635;3947	2119;2120;3467;4726;7218	2455;2456;4021;5555;8480	2456;4021;5555;8480					-1;-1;-1;-1;-1;-1
Q9P0M6;A0A7I2V423;A0A7I2V412;A0A7I2YQD6;A0A7I2YQR8;A0A7I2V2N7;A0A7I2V6E9;A0A7I2V3R0;Q5SQT3;A0A7I2V633;A0A7I2V4D9;A0A7I2V3M7;A0A7I2V3C2;A0A7I2V3Z8;A0A7I2V522;A0A7I2V5A9;A0A7I2YQB9	Q9P0M6;A0A7I2V423;A0A7I2V412;A0A7I2YQD6;A0A7I2YQR8;A0A7I2V2N7;A0A7I2V6E9	6;6;6;4;3;3;3;2;2;1;1;1;1;1;1;1;1	4;4;4;2;1;1;1;1;1;1;0;1;1;1;1;1;0	4;4;4;2;1;1;1;1;1;1;0;1;1;1;1;1;0	Core histone macro-H2A.2	H2AFY2	sp|Q9P0M6|H2AW_HUMAN Core histone macro-H2A.2 OS=Homo sapiens OX=9606 GN=MACROH2A2 PE=1 SV=3;tr|A0A7I2V423|A0A7I2V423_HUMAN Core histone macro-H2A.2 OS=Homo sapiens OX=9606 GN=MACROH2A2 PE=1 SV=1;tr|A0A7I2V412|A0A7I2V412_HUMAN Core histone macro-H2A.2 OS=H	17	6	4	4	3	6	1	4	1	4	20.7	13.7	13.7	40.058	372	372;342;335;270;196;242;218;71;242;48;57;81;80;79;75;65;145	0	7.136	10.2	20.7	947720	1494900	5	AGVIFPVGR;AISAHFDDSSASSLK;GVTIASGGVLPR;HILLAVANDEELNQLLK;QTAAQVTLK;VEGIVHPTTAEIDLK	310;368;3146;3312;6841;8431	False;True;True;False;True;True	328;389;3315;3485;7282;8950	566;567;668;6062;6063;6362;6363;13213;16226	651;652;771;7135;7136;7472;7473;15417;18973	651;771;7136;7473;15417;18973					-1;-1;-1;-1;-1;-1;-1;-1;-1;-1;-1;-1;-1;-1;-1;-1;-1
A0A7I2V422;A0A7I2YQI0;C9J494;A0A7I2V5D2;Q9H000	A0A7I2V422;A0A7I2YQI0;C9J494;A0A7I2V5D2;Q9H000	1;1;1;1;1	1;1;1;1;1	1;1;1;1;1	Probable E3 ubiquitin-protein ligase makorin-2	MKRN2	tr|A0A7I2V422|A0A7I2V422_HUMAN Probable E3 ubiquitin-protein ligase makorin-2 (Fragment) OS=Homo sapiens OX=9606 GN=MKRN2 PE=1 SV=1;tr|A0A7I2YQI0|A0A7I2YQI0_HUMAN Probable E3 ubiquitin-protein ligase makorin-2 OS=Homo sapiens OX=9606 GN=MKRN2 PE=1 SV=1;tr|	5	1	1	1	0	1	0	1	0	1	10.2	10.2	10.2	13.506	118	118;410;414;427;416	0.0028571	1.2697	0	10.2	0	3063200	1	LQVLHPFDPEQR	5468	TRUE	5753	10482	12205	12205					-1;-1;-1;-1;-1
A0A7I2V4E4;Q15056;A0A7I2V3D5;A0A7I2V3E4;A0A7I2V385	A0A7I2V4E4;Q15056;A0A7I2V3D5;A0A7I2V3E4;A0A7I2V385	2;2;1;1;1	2;2;1;1;1	2;2;1;1;1	Eukaryotic translation initiation factor 4H	EIF4H	tr|A0A7I2V4E4|A0A7I2V4E4_HUMAN Eukaryotic translation initiation factor 4H OS=Homo sapiens OX=9606 GN=EIF4H PE=1 SV=1;sp|Q15056|IF4H_HUMAN Eukaryotic translation initiation factor 4H OS=Homo sapiens OX=9606 GN=EIF4H PE=1 SV=5;tr|A0A7I2V3D5|A0A7I2V3D5_HUMAN	5	2	2	2	1	2	1	2	1	2	13.9	13.9	13.9	27.058	245	245;248;69;111;197	0	4.7406	5.3	13.9	407620	2185200	3	EALTYDGALLGDR;TVATPLNQVANPNSAIFGGAR	1437;8203	True;True	1521;8710	2638;2639;15793	3050;3051;18471	3051;18471					-1;-1;-1;-1;-1
A0A7I2V4L7;B1ANR0;Q13310;A0A7I2V5W9;H0Y5F5;A0A7I2V598;A0A7I2V4V6;H0YEU6;H0YEQ8;H0YCC8	A0A7I2V4L7;B1ANR0;Q13310;A0A7I2V5W9;H0Y5F5;A0A7I2V598;A0A7I2V4V6;H0YEU6	6;6;6;5;4;4;3;3;2;1	2;2;2;2;2;2;1;1;1;1	2;2;2;2;2;2;1;1;1;1	Polyadenylate-binding protein;Polyadenylate-binding protein 4	PABPC4	tr|A0A7I2V4L7|A0A7I2V4L7_HUMAN Polyadenylate-binding protein OS=Homo sapiens OX=9606 GN=PABPC4 PE=1 SV=1;tr|B1ANR0|B1ANR0_HUMAN Polyadenylate-binding protein OS=Homo sapiens OX=9606 GN=PABPC4 PE=1 SV=1;sp|Q13310|PABP4_HUMAN Polyadenylate-binding protein 4	10	6	2	2	6	5	2	2	2	2	12	4.8	4.8	66.499	601	601;615;644;598;550;584;354;370;112;197	0.00085543	2.2052	12	9.2	588460	501620	5	ALDTMNFDVIK;GFGFVCFSSPEEATK;GYAFVHFETQEAADK;IVGSKPLYVALAQR;PLYVALAQR;SLGYAYVNFQQPADAER	402;2698;3169;4129;6552;7370	False;False;True;True;False;False	427;428;2844;3338;4349;6985;7848	743;744;745;5147;5148;6097;6098;6099;7920;7921;12696;12697;14291	863;864;865;6058;6059;6060;6061;7172;7173;7174;9283;9284;14832;14833;14834;16700	863;6059;7173;9284;14834;16700	333		47		-1;-1;-1;-1;-1;-1;-1;-1;-1;-1
A0A7I2V5Y7;A0A7I2V535;Q15233;A0A7I2V4J2;A0A7P0MRW0;A0A7I2V4K9;A0A7I2V4N2;A0A7I2V464;H7C367;C9JYS8;C9IZL7;C9J4X2;A0A7I2YQK8	A0A7I2V5Y7;A0A7I2V535;Q15233;A0A7I2V4J2;A0A7P0MRW0;A0A7I2V4K9;A0A7I2V4N2;A0A7I2V464;H7C367;C9JYS8	21;21;21;20;18;17;16;16;12;11;7;3;1	21;21;21;20;18;17;16;16;12;11;7;3;1	19;19;19;18;16;16;14;14;11;10;5;2;1	Non-POU domain-containing octamer-binding protein	NONO	tr|A0A7I2V5Y7|A0A7I2V5Y7_HUMAN Non-POU domain-containing octamer-binding protein OS=Homo sapiens OX=9606 GN=NONO PE=1 SV=1;tr|A0A7I2V535|A0A7I2V535_HUMAN Non-POU domain-containing octamer-binding protein OS=Homo sapiens OX=9606 GN=NONO PE=1 SV=1;sp|Q15233|	13	21	21	19	18	20	18	20	16	19	42.9	42.9	39.7	54.826	476	476;501;471;468;515;411;360;360;234;247;207;124;130	0	127.1	41.4	41.4	23960000	40671000	85	AAPGAEFAPNK;AAPGAEFAPNKR;ALIEMEK;AVVIVDDR;CSEGSFLLTTFPR;EKLEMEMEAAR;FACHSASLTVR;FAQPGSFEYEYAMR;FGQAATMEGIGAIGGTPPAFNR;GIVEFSGK;GIVEFSGKPAAR;GTFPDAR;HEHQVMLMR;LEMEMEAAR;LFVGNLPPDITEEEMR;MEELHNQEVQK;MGQMAMGGAMGINNR;PVTVEPMDQLDDEEGLPEK;RMEELHNQEVQK;TLAEIAK;VELDNMPLR	80;81;430;794;883;1730;2138;2157;2263;2850;2851;3091;3227;4767;4846;5794;5852;6600;6973;7977;8439	True;True;True;True;True;True;True;True;True;True;True;True;True;True;True;True;True;True;True;True;True	85;86;457;458;841;935;1826;1827;2261;2280;2281;2392;2393;3007;3008;3255;3397;3398;3399;5014;5096;6106;6198;6199;7036;7037;7419;8475;8958;8959	131;132;133;134;135;793;794;795;1457;1458;1619;1620;3234;3235;3236;3237;3238;3239;3240;3953;3954;3991;3992;3993;3994;4181;4182;4183;4184;4185;4186;4187;5507;5508;5509;5510;5947;6207;6208;6209;6210;6211;6212;6213;6214;9145;9325;9326;11082;11083;11268;11269;11270;11271;12771;12772;12773;12774;12775;12776;12777;12778;12779;12780;12781;13466;13467;15370;16237;16238;16239;16240	153;154;155;156;157;920;921;922;1696;1697;1888;1889;1890;3752;3753;3754;3755;3756;3757;3758;3759;4564;4565;4603;4604;4605;4606;4607;4821;4822;4823;4824;4825;4826;4827;4828;6492;6493;6494;6495;7006;7299;7300;7301;7302;7303;7304;7305;7306;7307;10668;10877;10878;10879;10880;12880;12881;13106;13107;13108;13109;14914;14915;14916;14917;14918;14919;14920;14921;14922;14923;14924;14925;14926;14927;14928;1…	154;157;921;1697;1889;3754;4565;4606;4822;6492;6495;7006;7301;10668;10879;12880;13106;14915;15705;17978;18987	334;335;336;337;338;339;340;341;342;343;344;345;346;347;348		95;137;232;274;282;303;305;315;317;331;389;392;394;398;446		-1;-1;-1;-1;-1;-1;-1;-1;-1;-1;-1;-1;-1
A0A7I2V584;G3V4F7;A0A7P0PJI2;G3V480;A0A7I2V5K0;P61011	A0A7I2V584;G3V4F7;A0A7P0PJI2;G3V480;A0A7I2V5K0;P61011	1;1;1;1;1;1	1;1;1;1;1;1	1;1;1;1;1;1	Signal recognition particle 54 kDa protein	SRP54	tr|A0A7I2V584|A0A7I2V584_HUMAN Signal recognition particle 54 kDa protein OS=Homo sapiens OX=9606 GN=SRP54 PE=1 SV=1;tr|G3V4F7|G3V4F7_HUMAN Signal recognition particle 54 kDa protein OS=Homo sapiens OX=9606 GN=SRP54 PE=1 SV=1;tr|A0A7P0PJI2|A0A7P0PJI2_HUMAN	6	1	1	1	1	0	1	0	1	0	3.5	3.5	3.5	37.656	339	339;440;445;447;474;504	0.0067659	1.061	3.5	0	211370	0	1	GGGALSAVAATK	2754	TRUE	2907	5293	6237	6237					-1;-1;-1;-1;-1;-1
K7ENW7;A0A7I2YQA8;A0A7I2YQQ0;A0A7I2V5D0;P26358;A0A7I2V5F1;A0A7I2V490	K7ENW7;A0A7I2YQA8;A0A7I2YQQ0;A0A7I2V5D0;P26358;A0A7I2V5F1;A0A7I2V490	4;4;4;4;4;3;3	4;4;4;4;4;3;3	4;4;4;4;4;3;3	DNA (cytosine-5)-methyltransferase 1	DNMT1	tr|K7ENW7|K7ENW7_HUMAN DNA (cytosine-5)-methyltransferase 1 (Fragment) OS=Homo sapiens OX=9606 GN=DNMT1 PE=1 SV=1;tr|A0A7I2YQA8|A0A7I2YQA8_HUMAN DNA (cytosine-5)-methyltransferase OS=Homo sapiens OX=9606 GN=DNMT1 PE=1 SV=1;tr|A0A7I2YQQ0|A0A7I2YQQ0_HUMAN DN	7	4	4	4	2	3	2	3	2	3	10.5	10.5	10.5	43.277	389	389;1577;1613;1655;1616;1580;1658	0	3.1171	4.4	8.2	326940	140510	5	FFLLENVR;GAQYQPILR;GVCSCVEAGK;LPLFPEPLHVFAPR	2229;2587;3121;5355	True;True;True;True	2357;2731;3289;5631	4122;4123;4905;6021;10291	4754;4755;5767;7090;11994	4755;5767;7090;11994					-1;-1;-1;-1;-1;-1;-1
E5RI60;A0A7I2V5J1;A0A7I2YQL5;Q9UHI8	E5RI60;A0A7I2V5J1;A0A7I2YQL5;Q9UHI8	4;4;4;4	4;4;4;4	4;4;4;4	A disintegrin and metalloproteinase with thrombospondin motifs 1	ADAMTS1	tr|E5RI60|E5RI60_HUMAN A disintegrin and metalloproteinase with thrombospondin motifs 1 OS=Homo sapiens OX=9606 GN=ADAMTS1 PE=1 SV=2;tr|A0A7I2V5J1|A0A7I2V5J1_HUMAN A disintegrin and metalloproteinase with thrombospondin motifs 1 OS=Homo sapiens OX=9606 GN=	4	4	4	4	3	1	3	1	3	1	9.4	9.4	9.4	77.432	705	705;729;911;967	0	4.7323	7.2	2.1	537020	252490	6	PGYHDIITIPTGATNIEVK;TFREEQCEAHNEFSK;VVDGTPCSPDSTSVCVQGQCVK;YSGSSAALER	6529;7852;9024;9422	True;True;True;True	6962;8344;9576;10001	12658;15145;17308;18033	14787;14788;17721;20174;20175;21012	14787;17721;20175;21012					-1;-1;-1;-1
Q13283;A0A7I2V5M7;A0A7I2YQN9;A0A7P0P2U7;A0A7I2YQU8;A0A7I2V651;A0A7I2V2V1;A0A7I2V565;E5RH42;A0A7I2YQH0;A0A7I2V2S5;E5RJU8;A0A7I2V548;E5RIF8;A0A7I2V2X7;A0A7I2V5H1;A0A7I2V326;E5RI46;A0A7I2YQM1;D6R9A4;A0A7I2V3C4;A0A7I2V2R0;A0A7I2YQQ8;A0A7I2YQB1;A0A7I2V496;A0A7I2V4Y8;A0A7I2V494;A0A7I2V4D8;D6RGJ4;E5RH00;A0A7I2V533;A0A7I2YQF2	Q13283;A0A7I2V5M7;A0A7I2YQN9;A0A7P0P2U7;A0A7I2YQU8;A0A7I2V651	10;10;10;9;7;6;2;2;2;2;2;2;2;2;2;1;1;1;1;1;1;1;1;1;1;1;1;1;1;1;1;1	10;10;10;9;7;6;2;2;2;2;2;2;2;2;2;1;1;1;1;1;1;1;1;1;1;1;1;1;1;1;1;1	9;9;9;8;6;5;2;2;1;2;1;1;2;1;2;1;1;0;1;0;0;0;1;1;1;0;1;1;0;0;1;1	Ras GTPase-activating protein-binding protein 1	G3BP1	sp|Q13283|G3BP1_HUMAN Ras GTPase-activating protein-binding protein 1 OS=Homo sapiens OX=9606 GN=G3BP1 PE=1 SV=1;tr|A0A7I2V5M7|A0A7I2V5M7_HUMAN Ras GTPase-activating protein-binding protein 1 OS=Homo sapiens OX=9606 GN=G3BP1 PE=1 SV=1;tr|A0A7I2YQN9|A0A7I2Y	32	10	10	9	6	8	6	8	5	8	28.1	28.1	25.5	52.164	466	466;476;426;367;334;304;151;74;117;134;170;153;158;106;49;114;110;31;102;31;66;64;63;61;61;56;54;49;40;37;37;85	0	30.069	17.2	23.4	985150	8315700	18	EAGEQGDIEPR;FMQTFVLAPEGSVANK;FYVHNDIFR;HPDSHQLFIGNLPHEVDK;INIPPQR;KVMSQNFTNCHTK;LPNFGFVVFDDSEPVQK;SSSPAPADIAQTVQEDLR;TFSWASVTSK;VMEKPSPLLVGR	1407;2378;2550;3385;3930;4500;5360;7579;7858;8781	True;True;True;True;True;True;True;True;True;True	1491;2512;2513;2693;3565;4142;4739;5636;8060;8350;9324	2593;4380;4381;4829;4830;4831;4832;6510;6511;7571;8699;8700;10298;14650;14651;15153;16892	2998;5048;5049;5672;5673;5674;5675;7640;7641;8868;10155;10156;12002;17128;17129;17130;17729;19708	2998;5048;5675;7640;8868;10156;12002;17129;17729;19708	349;350;351		3;66;109		-1;-1;-1;-1;-1;-1;-1;-1;-1;-1;-1;-1;-1;-1;-1;-1;-1;-1;-1;-1;-1;-1;-1;-1;-1;-1;-1;-1;-1;-1;-1;-1
A0A7I2V5S2;A0A7I2YQC0;P06748;A0A7I2V433;A0A7I2V2X9;A0A7I2V3U2;A0A7I2V3G5;A0A7I2V579;A0A7I2V4G8;A0A7I2V5J8;E5RI98;E5RGW4	A0A7I2V5S2;A0A7I2YQC0;P06748;A0A7I2V433;A0A7I2V2X9;A0A7I2V3U2;A0A7I2V3G5;A0A7I2V579;A0A7I2V4G8;A0A7I2V5J8;E5RI98	11;11;11;9;9;9;6;6;6;6;6;2	11;11;11;9;9;9;6;6;6;6;6;2	11;11;11;9;9;9;6;6;6;6;6;2	Nucleophosmin	NPM1	tr|A0A7I2V5S2|A0A7I2V5S2_HUMAN Nucleophosmin OS=Homo sapiens OX=9606 GN=NPM1 PE=1 SV=1;tr|A0A7I2YQC0|A0A7I2YQC0_HUMAN Nucleophosmin OS=Homo sapiens OX=9606 GN=NPM1 PE=1 SV=1;sp|P06748|NPM_HUMAN Nucleophosmin OS=Homo sapiens OX=9606 GN=NPM1 PE=1 SV=2;tr|A0A	12	11	11	11	11	10	11	10	11	10	43	43	43	33.875	305	305;323;294;156;175;195;90;99;123;201;230;59	0	163.28	43	40.3	61837000	100260000	39	ADKDYHFK;CGSGPVHISGQHLVAVEEDAESEDEEEEDVK;DELHIVEAEAMNYEGSPIK;GPSSVEDIK;LLSISGK;MQASIEK;MSVQPTVSLGGFEITPPVVLR;TVSLGAGAK;TVSLGAGAKDELHIVEAEAMNYEGSPIK;VDNDENEHQLSLR;VTLATLK	137;848;963;2994;5209;5951;5988;8244;8245;8394;8991	True;True;True;True;True;True;True;True;True;True;True	144;898;1018;1019;3154;5476;6325;6326;6371;6372;8753;8754;8911;9541	248;1554;1555;1556;1760;1761;1762;1763;1764;1765;5761;5762;10016;10017;11496;11497;11498;11499;11566;11567;11568;11569;11570;11571;11572;11573;15878;15879;15880;15881;16168;16169;16170;16171;17254;17255	280;1816;1817;1818;1819;1820;1821;2063;2064;2065;2066;2067;2068;2069;2070;2071;6787;6788;11689;11690;13363;13364;13365;13366;13367;13368;13369;13448;13449;13450;13451;13452;13453;13454;13455;18566;18567;18568;18569;18906;18907;18908;18909;20113;20114	280;1818;2065;6787;11689;13363;13455;18566;18568;18908;20114	352;353;354	78	65;81;251	125	-1;-1;-1;-1;-1;-1;-1;-1;-1;-1;-1;-1
P11940;H0YAR2;A0A7I2V649;A0A7I2YQ88;E7ERJ7;E7EQV3;A0A087WTT1;A0A7I2V4N4;A0A7I2YQ90;A0A7I2YQE4;Q9H361;H0YBN4;H0YAP2;H0YB86;E5RJB9;Q4VXU2;A0A6Q8JFT6;E5RH24;E5RGH3;A0A6I8PS38;A0A6I8PLA1;A0A6Q8JFV4;B1ANR1;E5RHG7;Q96DU9;A0A7I2V3J9;Q5JQF8;E5RFD8;E5RGC4	P11940;H0YAR2;A0A7I2V649;A0A7I2YQ88;E7ERJ7;E7EQV3;A0A087WTT1;A0A7I2V4N4;A0A7I2YQ90;A0A7I2YQE4;Q9H361	14;14;14;13;13;13;13;12;11;11;8;6;5;5;4;4;4;4;4;2;2;2;2;2;1;1;1;1;1	14;14;14;13;13;13;13;12;11;11;8;6;5;5;4;4;4;4;4;2;2;2;2;2;1;1;1;1;1	10;10;10;9;9;9;9;9;7;9;6;4;5;3;2;2;2;2;2;0;0;2;0;1;1;1;1;1;1	Polyadenylate-binding protein 1;Polyadenylate-binding protein;Polyadenylate-binding protein 3	PABPC1;PABPC3	sp|P11940|PABP1_HUMAN Polyadenylate-binding protein 1 OS=Homo sapiens OX=9606 GN=PABPC1 PE=1 SV=2;tr|H0YAR2|H0YAR2_HUMAN Polyadenylate-binding protein OS=Homo sapiens OX=9606 GN=PABPC1 PE=1 SV=2;tr|A0A7I2V649|A0A7I2V649_HUMAN Polyadenylate-binding protein	29	14	14	10	11	9	11	9	7	6	22.3	22.3	15.6	70.67	636	636;599;590;633;604;591;588;577;604;565;631;174;131;165;129;614;619;118;108;174;199;192;129;75;382;151;200;61;43	0	50.443	18.6	13.7	6600100	6654200	27	ALDTMNFDVIK;EFSPFGTITSAK;FGPALSVK;FSPAGPILSIR;GFGFVCFSSPEEATK;GFGFVSFER;GYGFVHFETQEAAER;IVATKPLYVALAQR;KEFSPFGTITSAK;NFGEDMDDER;NLDDGIDDER;PLYVALAQR;SGVGNIFIK;SLGYAYVNFQQPADAER	402;1600;2262;2461;2698;2703;3179;4114;4261;6118;6212;6552;7264;7370	True;True;True;True;True;True;True;True;True;True;True;True;True;True	427;428;1692;2391;2600;2844;2849;3348;4333;4489;6521;6620;6985;7735;7848	743;744;745;2990;2991;4180;4640;5147;5148;5154;6114;6115;6116;6117;7894;7895;8182;8183;11828;12039;12696;12697;14044;14291	863;864;865;3455;3456;4820;5450;6058;6059;6060;6061;6067;7191;7192;7193;7194;9254;9255;9571;9572;13785;14039;14832;14833;14834;16399;16700	863;3455;4820;5450;6059;6067;7193;9254;9572;13785;14039;14834;16399;16700	333;355		72;202		-1;-1;-1;-1;-1;-1;-1;-1;-1;-1;-1;-1;-1;-1;-1;-1;-1;-1;-1;-1;-1;-1;-1;-1;-1;-1;-1;-1;-1
Q04637;A0A7I2Y1C3;E7EUU4;E9PGM1;E7EX73;C9JF13;C9J6B6;C9K073;C9J2Z7;H7C044;A0A0U1RQK7;O43432;A0A0A0MSA7;A0A804HJV5;A0A6Q8PFB2;REV__J3KQX6;REV__C9JQZ6;REV__Q8NEG2;REV__F5H7J8	Q04637;A0A7I2Y1C3;E7EUU4;E9PGM1;E7EX73;C9JF13;C9J6B6	18;18;18;18;18;11;9;5;4;4;4;4;4;4;2;1;1;1;1	18;18;18;18;18;11;9;5;4;4;4;4;4;4;2;1;1;1;1	18;18;18;18;18;11;9;5;4;4;4;4;4;4;2;1;1;1;1	Eukaryotic translation initiation factor 4 gamma 1	EIF4G1	sp|Q04637|IF4G1_HUMAN Eukaryotic translation initiation factor 4 gamma 1 OS=Homo sapiens OX=9606 GN=EIF4G1 PE=1 SV=4;tr|A0A7I2Y1C3|A0A7I2Y1C3_HUMAN Eukaryotic translation initiation factor 4 gamma 1 OS=Homo sapiens OX=9606 GN=EIF4G1 PE=1 SV=1;tr|E7EUU4|E7E	19	18	18	18	8	15	8	15	8	15	12.4	12.4	12.4	175.49	1599	1599;1577;1560;1513;1436;903;757;869;833;226;1774;1585;1621;1640;525;340;324;295;157	0	23.223	5.9	9.9	407270	1774100	25	AALSEEELEKK;EFEKDKDDDEVFEK;EMDEAATAEER;FIGELFK;GVIDLIFEK;HGVESTLER;IHNAENIQPGEQK;IIATVLMTEDIK;ITKPGSIDSNNQLFAPGGR;LKEELEEAR;LLTTIGK;LQGINCGPDFTPSFANLGR;MDQYFNQMEK;NHDEESLECLCR;PATSTLNR;TIDQIHK;VPTTEKPTVTVNFR;VQQLMAK	71;1583;1868;2290;3133;3285;3722;3736;4088;5050;5225;5417;5779;6146;6497;7931;8855;8888	True;True;True;True;True;True;True;True;True;True;True;True;True;True;True;True;True;True	75;1675;1970;2422;3302;3457;3919;3934;4306;5310;5492;5699;6085;6549;6929;8428;9403;9436	117;2962;2963;3474;4233;6041;6313;7171;7172;7197;7846;9690;9691;9692;9693;10038;10390;11046;11887;11888;11889;12611;12612;15289;17032;17084	137;3424;3425;4028;4880;7114;7415;8430;8431;8457;9199;11285;11286;11287;11288;11712;12103;12836;13864;13865;13866;14738;14739;17886;19870;19928	137;3424;4028;4880;7114;7415;8430;8457;9199;11286;11712;12103;12836;13864;14738;17886;19870;19928	356;357;358;359		721;868;962;1024		-1;-1;-1;-1;-1;-1;-1;-1;-1;-1;-1;-1;-1;-1;-1;-1;-1;-1;-1
A0A7I2YQ78;Q5SRQ6;P67870;Q5SRQ3;N0E472;A0A0G2JM12;A0A7I2V500;N0E644;A0A0G2JM58;A0A7I2YQQ2	A0A7I2YQ78;Q5SRQ6;P67870;Q5SRQ3;N0E472;A0A0G2JM12;A0A7I2V500;N0E644;A0A0G2JM58;A0A7I2YQQ2	4;4;4;3;3;3;2;2;2;2	4;4;4;3;3;3;2;2;2;2	4;4;4;3;3;3;2;2;2;2	Casein kinase II subunit beta	CSNK2B;CSNK2B-LY6G5B-1181;CSNK2B-LY6G5B--991;CSNK2B-LY6G5B-562	tr|A0A7I2YQ78|A0A7I2YQ78_HUMAN Casein kinase II subunit beta OS=Homo sapiens OX=9606 GN=CSNK2B PE=1 SV=1;tr|Q5SRQ6|Q5SRQ6_HUMAN Casein kinase II subunit beta OS=Homo sapiens OX=9606 GN=CSNK2B PE=1 SV=2;sp|P67870|CSK2B_HUMAN Casein kinase II subunit beta OS	10	4	4	4	4	4	4	4	4	4	21.6	21.6	21.6	26.668	231	231;234;215;228;304;304;98;161;161;164	0	15.753	21.6	21.6	1648500	2668400	9	FNLTGLNEQVPHYR;GNEFFCEVDEDYIQDK;RPANQFVPR;YQQGDFGYCPR	2393;2950;6985;9409	True;True;True;True	2529;3110;7433;9988	4406;4407;5685;5686;13511;13512;18015;18016	5076;5077;5078;6692;6693;15753;15754;20990;20991	5076;6693;15754;20990					-1;-1;-1;-1;-1;-1;-1;-1;-1;-1
A0A7I2YQC8	A0A7I2YQC8	4	1	1			tr|A0A7I2YQC8|A0A7I2YQC8_HUMAN Eukaryotic translation initiation factor 3 subunit I OS=Homo sapiens OX=9606 GN=EIF3I PE=1 SV=1	1	4	1	1	3	4	0	1	0	1	15.6	4.1	4.1	32.938	294	294	1	-2	11.6	15.6	0	0	0	DPSQIDNNEPYMK;HVLTGSADNSCR;IVNVWYSVNGER;QINDIQLSR	1194;3465;4141;6720	False;False;True;False	1265;1266;3648;4361;7159	2211;2212;2213;6685;6686;7941;12991;12992	2563;2564;2565;2566;7844;7845;9304;15159;15160	2565;7844;9304;15160	309	79	109	8	-1
J3QR09;J3KTE4;A0A7I2YQG2;P84098;A0A7I2V638;A0A7I2V4U6;A0A7I2V2L0;A0A7I2V512	J3QR09;J3KTE4;A0A7I2YQG2;P84098;A0A7I2V638;A0A7I2V4U6;A0A7I2V2L0;A0A7I2V512	6;6;6;6;3;3;3;3	6;6;6;6;3;3;3;3	6;6;6;6;3;3;3;3	Ribosomal protein L19;60S ribosomal protein L19	RPL19	tr|J3QR09|J3QR09_HUMAN Ribosomal protein L19 OS=Homo sapiens OX=9606 GN=RPL19 PE=1 SV=1;tr|J3KTE4|J3KTE4_HUMAN Ribosomal protein L19 OS=Homo sapiens OX=9606 GN=RPL19 PE=1 SV=1;tr|A0A7I2YQG2|A0A7I2YQG2_HUMAN Ribosomal protein L19 OS=Homo sapiens OX=9606 GN=	8	6	6	6	6	4	6	4	6	4	26.4	26.4	26.4	23.134	193	193;194;216;196;48;95;109;110	0	18.086	26.4	17.1	104700000	104810000	16	HMYHSLYLK;ILMEHIHK;KVWLDPNETNEIANANSR;LASSVLR;LLADQAEAR;VWLDPNETNEIANANSR	3373;3859;4518;4628;5076;9108	True;True;True;True;True;True	3552;3553;4065;4066;4757;4870;5337;9665	6484;6485;6486;7441;7442;7443;7444;8732;8911;8912;9773;9774;17455	7610;7611;7612;7613;8729;8730;8731;8732;8733;10193;10401;10402;10403;11403;11404;20343	7611;8730;10193;10403;11403;20343	360;361		116;136		-1;-1;-1;-1;-1;-1;-1;-1
A0A7I2YQN2;A0A7I2V346;B7Z645;A0A7I2YQV8;H0YAA0	A0A7I2YQN2;A0A7I2V346;B7Z645;A0A7I2YQV8	25;22;19;18;1	1;1;1;1;1	1;1;1;1;1		SYNCRIP	tr|A0A7I2YQN2|A0A7I2YQN2_HUMAN Heterogeneous nuclear ribonucleoprotein Q OS=Homo sapiens OX=9606 GN=SYNCRIP PE=1 SV=1;tr|A0A7I2V346|A0A7I2V346_HUMAN Heterogeneous nuclear ribonucleoprotein Q OS=Homo sapiens OX=9606 GN=SYNCRIP PE=1 SV=1;tr|B7Z645|B7Z645_HUM	5	25	1	1	24	19	0	1	0	1	44.2	1.8	1.8	62.527	561	561;524;464;465;97	1	-2	42.4	37.6	0	1822000	1	AFSQFGK;AGPIWDLR;AIEALKEFNEDGALAVLQQFK;DLEGENIEIVFAKPPDQK;DLFEDELVPLFEK;DSDLSHVQNK;DYAFIHFDER;EFNEDGALAVLQQFK;EQILEEFSK;GFCFLEYEDHK;GVEAGPDLLQ;KYGGPPPDSVYSGQQPSVGTEIFVGK;LDEIYVAGLVAHSDLDER;LFVGSIPK;LKDYAFIHFDER;LMMDPLTGLNR;LYNNHEIR;NLANTVTEEILEK;SAFLCGVMK;TGYTLDVTTGQR;TKEQILEEFSK;VAEKLDEIYVAGLVAHSDLDER;VTEGLTDVILYHQPDDK;VTEGLTDVILYHQPDDKK;YGGPPPDSVYSGQQPSVGTEIFVGK	254;301;334;1100;1105;1236;1350;1593;1928;2691;3126;4530;4686;4848;5044;5256;5726;6210;7059;7902;7967;8301;8969;8970;9266	False;False;False;False;False;False;False;False;False;False;True;False;False;False;False;False;False;False;False;False;False;False;False;False;False	266;318;354;1163;1168;1309;1430;1685;2036;2837;3294;4769;4932;5098;5304;5526;5527;5528;6019;6618;7514;7515;8398;8465;8814;9517;9518;9835	454;554;555;608;2032;2033;2034;2035;2043;2044;2285;2286;2482;2483;2484;2485;2977;2978;3581;5128;5129;5130;5131;6026;8756;8757;9025;9026;9027;9028;9328;9668;9669;9670;9671;9672;10108;10109;10110;10111;10112;10113;10919;10920;10921;12033;12034;12035;13660;13661;13662;13663;13664;13665;15230;15231;15350;15351;15352;15990;15991;15992;17211;17212;17213;17214;17215;17216;17730;17731;17732;17733	526;638;639;640;701;2362;2363;2364;2365;2366;2374;2375;2647;2648;2649;2868;2869;2870;2871;3441;3442;4142;4143;6030;6031;6032;6033;6034;6035;6036;6037;7096;10224;10225;10226;10227;10532;10533;10534;10535;10536;10882;10883;11259;11260;11261;11262;11263;11788;11789;11790;11791;11792;11793;11794;12697;12698;12699;14032;14033;14034;14035;15938;15939;15940;15941;15942;15943;17814;17815;17954;17955;1795…	526;640;701;2366;2375;2648;2871;3441;4142;6036;7096;10226;10535;10882;11262;11789;12698;14032;15939;17814;17956;18699;20065;20066;20651	362;363;364		99;194;195		-1;-1;-1;-1;-1
H0YEL5;A0A7I2YQS4;C9JQD4;O43447	H0YEL5;A0A7I2YQS4;C9JQD4;O43447	1;1;1;1	1;1;1;1	1;1;1;1	Peptidyl-prolyl cis-trans isomerase;Peptidyl-prolyl cis-trans isomerase H	PPIH	tr|H0YEL5|H0YEL5_HUMAN Peptidyl-prolyl cis-trans isomerase (Fragment) OS=Homo sapiens OX=9606 GN=PPIH PE=1 SV=1;tr|A0A7I2YQS4|A0A7I2YQS4_HUMAN Peptidyl-prolyl cis-trans isomerase (Fragment) OS=Homo sapiens OX=9606 GN=PPIH PE=1 SV=1;tr|C9JQD4|C9JQD4_HUMAN P	4	1	1	1	0	1	0	1	0	1	9.4	9.4	9.4	10.281	96	96;134;151;177	0.0015083	1.5303	0	9.4	0	3022800	1	GPFADENFK	2973	TRUE	3133	5723	6735	6735					-1;-1;-1;-1
A0A7N4I394;O75400;H0YG38;F5H578	A0A7N4I394;O75400	5;5;1;1	5;5;1;1	5;5;1;1	Pre-mRNA-processing factor 40 homolog A	PRPF40A	tr|A0A7N4I394|A0A7N4I394_HUMAN Pre-mRNA-processing factor 40 homolog A OS=Homo sapiens OX=9606 GN=PRPF40A PE=1 SV=1;sp|O75400|PR40A_HUMAN Pre-mRNA-processing factor 40 homolog A OS=Homo sapiens OX=9606 GN=PRPF40A PE=1 SV=2	4	5	5	5	2	5	2	5	2	5	5.8	5.8	5.8	112.4	994	994;957;367;463	0	5.2764	2.1	5.8	266510	586970	6	ALEKEEEEEKQK;EPAFEDITLESER;LAFNSLLEK;QAFNAYKVQTEKEEK;TPAEQLLSK	412;1907;4580;6610;8066	True;True;True;True;True	438;2015;4821;7047;8568	764;765;3550;8837;8838;12797;15541	890;891;4110;10317;10318;14944;18181	891;4110;10318;14944;18181					-1;-1;-1;-1
G5E9W7;A0A7P0MKV3;P82650;H7C5L9;H7C5F2;H7C5H3	G5E9W7;A0A7P0MKV3;P82650;H7C5L9;H7C5F2;H7C5H3	10;10;10;5;5;5	10;10;10;5;5;5	10;10;10;5;5;5	28S ribosomal protein S22, mitochondrial	MRPS22	tr|G5E9W7|G5E9W7_HUMAN 28S ribosomal protein S22, mitochondrial OS=Homo sapiens OX=9606 GN=MRPS22 PE=1 SV=1;tr|A0A7P0MKV3|A0A7P0MKV3_HUMAN 28S ribosomal protein S22, mitochondrial OS=Homo sapiens OX=9606 GN=MRPS22 PE=1 SV=1;sp|P82650|RT22_HUMAN 28S ribosom	6	10	10	10	9	5	9	5	9	5	26.3	26.3	26.3	36.805	319	319;359;360;121;165;200	0	26.325	26.3	17.2	4855700	2841700	16	DQAAEGINLIK;IDGLLIDQIQR;ILEGTETTK;ILTPIIFK;KIDGLLIDQIQR;LMTQAQLEEATR;MIQVYFPK;VPINDVLAEDK;VPINDVLAEDKILEGTETTK;YVFTDISYSIPHR	1197;3566;3826;3890;4331;5267;5887;8840;8841;9463	True;True;True;True;True;True;True;True;True;True	1269;3754;4030;4098;4562;5540;6241;9388;9389;10042	2216;2217;6864;7390;7496;8315;8316;8317;10133;10134;11350;17002;17003;17004;18103	2569;2570;8063;8670;8785;9730;9731;9732;11815;11816;11817;13198;19828;19829;19830;21091	2570;8063;8670;8785;9731;11815;13198;19829;19830;21091	365;366		65;151		-1;-1;-1;-1;-1;-1
A0A7P0NMY4;P21333;Q60FE5;A0A087WWY3;A0A7I2V3E6;F8WE98;Q14315;A0A669KBC6	A0A7P0NMY4;P21333;Q60FE5;A0A087WWY3;A0A7I2V3E6;F8WE98	12;12;11;10;10;10;2;1	12;12;11;10;10;10;2;1	10;10;9;8;8;8;0;1	Filamin-A	FLNA	tr|A0A7P0NMY4|A0A7P0NMY4_HUMAN Filamin-A OS=Homo sapiens OX=9606 GN=FLNA PE=1 SV=1;sp|P21333|FLNA_HUMAN Filamin-A OS=Homo sapiens OX=9606 GN=FLNA PE=1 SV=4;tr|Q60FE5|Q60FE5_HUMAN Filamin-A OS=Homo sapiens OX=9606 GN=FLNA PE=1 SV=1;tr|A0A087WWY3|A0A087WWY3_	8	12	12	10	7	8	7	8	6	6	10.1	10.1	8.9	167.9	1574	1574;2647;2620;482;556;604;2725;96	0	21.166	6.3	7	343020	1043200	17	AEFTVETR;AGQSAAGAAPGGGVDTR;IANLQTDLSDGLR;IQQNTFTR;LIALLEVLSQK;LPQLPITNFSR;SAGQGEVLVYVEDPAGHQEEAK;SPFEVYVDK;SPYTVTVGQACNPSACR;TFSVWYVPEVTGTHK;VNVGAGSHPNK;VTAQGPGLEPSGNIANK	192;303;3517;4000;4976;5368;7060;7468;7496;7857;8822;8959	True;True;True;True;True;True;True;True;True;True;True;True	202;320;3701;4214;5233;5644;7516;7948;7976;8349;9369;9507	342;557;6775;7686;9550;9551;10308;13666;13667;14462;14510;14511;15152;16975;17193	390;642;7950;9015;11126;11127;12012;15944;15945;15946;15947;16895;16961;16962;17728;19798;20043	390;642;7950;9015;11126;12012;15944;16895;16961;17728;19798;20043					-1;-1;-1;-1;-1;-1;-1;-1
Q99986;A0A7P0TBB8;A0A7P0T824;A0A7P0TA16;A0A7P0TAA6;H0YJF7;A0A7P0TBE4;A0A7P0TAS8;A0A7P0T838;A0A7P0Z462;A0A7P0Z3Z7;A0A7P0T9T1;H0YJJ9;A0A7P0TB15;A0A7P0TA65;A0A7P0T952;A0A7P0T9I1;A0A7P0T814;A0A7P0Z4A4;A0A7P0T977;A0A7P0T8N0;A0A7P0TBI6;A0A7P0Z445;A0A7P0T9C6;A0A7P0TB08;A0A7P0T9E5;H0YJ50;A0A7P0T9B1;A0A7P0T832;A0A7P0Z4C8;A0A7P0T925;A0A7P0T8M0;A0A7P0T8Z5	Q99986;A0A7P0TBB8;A0A7P0T824;A0A7P0TA16;A0A7P0TAA6;H0YJF7;A0A7P0TBE4;A0A7P0TAS8;A0A7P0T838;A0A7P0Z462;A0A7P0Z3Z7;A0A7P0T9T1;H0YJJ9;A0A7P0TB15;A0A7P0TA65;A0A7P0T952;A0A7P0T9I1;A0A7P0T814;A0A7P0Z4A4;A0A7P0T977;A0A7P0T8N0;A0A7P0TBI6;A0A7P0Z445;A0A7P0T9C6;A0A7P0TB08;A0A7P0T9E5;H0YJ50;A0A7P0T9B1;A0A7P0T832;A0A7P0Z4C8;A0A7P0T925	4;4;4;4;4;4;4;4;4;4;4;4;4;4;4;4;4;4;4;4;4;4;4;4;4;3;2;2;2;2;2;1;1	4;4;4;4;4;4;4;4;4;4;4;4;4;4;4;4;4;4;4;4;4;4;4;4;4;3;2;2;2;2;2;1;1	4;4;4;4;4;4;4;4;4;4;4;4;4;4;4;4;4;4;4;4;4;4;4;4;4;3;2;2;2;2;2;1;1	Serine/threonine-protein kinase VRK1	VRK1	sp|Q99986|VRK1_HUMAN Serine/threonine-protein kinase VRK1 OS=Homo sapiens OX=9606 GN=VRK1 PE=1 SV=1;tr|A0A7P0TBB8|A0A7P0TBB8_HUMAN Serine/threonine-protein kinase VRK1 OS=Homo sapiens OX=9606 GN=VRK1 PE=1 SV=1;tr|A0A7P0T824|A0A7P0T824_HUMAN Serine/threonin	33	4	4	4	3	4	3	4	3	4	11.9	11.9	11.9	45.476	396	396;375;444;442;437;420;413;403;395;395;395;394;394;394;393;393;372;249;366;362;356;321;448;302;244;395;228;172;170;161;314;101;99	0	5.7826	8.3	11.9	1698100	838200	7	AAKPEQIQK;ASNLLLNYK;NPDQVYLVDYGLAYR;VEPSDNGPLFTELK	57;647;6300;8454	True;True;True;True	60;687;6719;8975	95;96;1192;1193;12225;12226;16266	112;113;1389;1390;14294;14295;19020	112;1390;14295;19020					-1;-1;-1;-1;-1;-1;-1;-1;-1;-1;-1;-1;-1;-1;-1;-1;-1;-1;-1;-1;-1;-1;-1;-1;-1;-1;-1;-1;-1;-1;-1;-1;-1
A0A7P0T917;A0A7P0TAE1;H0YIV0;A0A7P0T823;A0A7P0TAT8;P14625;A0A7P0TAY2;A0A087WT78;A0A7P0TBC2;Q58FF3	A0A7P0T917;A0A7P0TAE1;H0YIV0;A0A7P0T823;A0A7P0TAT8;P14625;A0A7P0TAY2;A0A087WT78;A0A7P0TBC2	5;5;5;5;5;5;4;4;3;1	4;4;4;4;4;4;3;3;2;1	4;4;4;4;4;4;3;3;2;1	Endoplasmin	HSP90B1	tr|A0A7P0T917|A0A7P0T917_HUMAN Endoplasmin OS=Homo sapiens OX=9606 GN=HSP90B1 PE=1 SV=1;tr|A0A7P0TAE1|A0A7P0TAE1_HUMAN Endoplasmin OS=Homo sapiens OX=9606 GN=HSP90B1 PE=1 SV=1;tr|H0YIV0|H0YIV0_HUMAN Endoplasmin OS=Homo sapiens OX=9606 GN=HSP90B1 PE=1 SV=2;	10	5	4	4	2	4	2	3	2	3	8.8	7.1	7.1	83.013	719	719;789;796;813;814;803;661;751;465;399	0	3.8068	4.5	6.1	401170	548010	5	EEASDYLELDTIK;ELISNASDALDK;FQSSHHPTDITSLDQYVER;GLFDEYGSK;LSLNIDPDAK	1529;1802;2431;2884;5532	True;False;True;True;True	1619;1901;2569;3042;5817	2870;2871;3363;4472;5576;10585	3320;3321;3904;3905;5160;6572;12315	3320;3905;5160;6572;12315					-1;-1;-1;-1;-1;-1;-1;-1;-1;-1
A0A7P0T861;K7EL50;P27797;K7EJB9	A0A7P0T861;K7EL50;P27797;K7EJB9	2;2;2;1	2;2;2;1	2;2;2;1	Calreticulin	CALR	tr|A0A7P0T861|A0A7P0T861_HUMAN Calreticulin OS=Homo sapiens OX=9606 GN=CALR PE=1 SV=1;tr|K7EL50|K7EL50_HUMAN Calreticulin OS=Homo sapiens OX=9606 GN=CALR PE=1 SV=2;sp|P27797|CALR_HUMAN Calreticulin OS=Homo sapiens OX=9606 GN=CALR PE=1 SV=1;tr|K7EJB9|K7EJB9	4	2	2	2	0	2	0	2	0	2	6.2	6.2	6.2	40.813	356	356;378;417;349	0	5.2671	0	6.2	0	319570	2	FYGDEEKDK;HEQNIDCGGGYVK	2541;3238	True;True	2683;3410	4814;6233	5655;7327	5655;7327					-1;-1;-1;-1
I3NI03;A0A7P0TBP8;A0A7P0TA35;I3L4M2;A0A7P0TB26;A0A7P0T9D6;A0A7P0T8J3;A0A7P0T9U6;A0A7P0T8C0;A0A7P0T8X1;A0A7P0TA97;I3L0S0;H7BZ94;I3L514;H0Y3Z3;A0A7P0Z4S2;A0A7P0Z4J0;A0A7P0TAX9;A0A7P0T9S9;I3L3U6;A0A7P0Z476;A0A7P0TA71;P07237	I3NI03;A0A7P0TBP8;A0A7P0TA35;I3L4M2;A0A7P0TB26;A0A7P0T9D6;A0A7P0T8J3;A0A7P0T9U6;A0A7P0T8C0;A0A7P0T8X1;A0A7P0TA97;I3L0S0;H7BZ94;I3L514;H0Y3Z3;A0A7P0Z4S2;A0A7P0Z4J0;A0A7P0TAX9;A0A7P0T9S9;I3L3U6;A0A7P0Z476;A0A7P0TA71;P07237	1;1;1;1;1;1;1;1;1;1;1;1;1;1;1;1;1;1;1;1;1;1;1	1;1;1;1;1;1;1;1;1;1;1;1;1;1;1;1;1;1;1;1;1;1;1	1;1;1;1;1;1;1;1;1;1;1;1;1;1;1;1;1;1;1;1;1;1;1	Protein disulfide-isomerase	P4HB	tr|I3NI03|I3NI03_HUMAN Protein disulfide-isomerase OS=Homo sapiens OX=9606 GN=P4HB PE=1 SV=2;tr|A0A7P0TBP8|A0A7P0TBP8_HUMAN Protein disulfide-isomerase OS=Homo sapiens OX=9606 GN=P4HB PE=1 SV=1;tr|A0A7P0TA35|A0A7P0TA35_HUMAN Protein disulfide-isomerase OS=	23	1	1	1	1	0	1	0	1	0	13.6	13.6	13.6	13.028	118	118;123;542;537;533;521;488;486;481;479;479;466;464;463;418;304;270;222;135;128;126;557;508	0	4.9224	13.6	0	513980	0	1	VDATEESDLAQQYGVR	8371	TRUE	8887	16128	18864	18864					-1;-1;-1;-1;-1;-1;-1;-1;-1;-1;-1;-1;-1;-1;-1;-1;-1;-1;-1;-1;-1;-1;-1
A0A7P0TB55;A0A7P0T8G6;A0A7P0T932;F6YB23;Q5T4U5;P11310	A0A7P0TB55;A0A7P0T8G6;A0A7P0T932;F6YB23;Q5T4U5;P11310	1;1;1;1;1;1	1;1;1;1;1;1	1;1;1;1;1;1	Medium-chain specific acyl-CoA dehydrogenase, mitochondrial	ACADM	tr|A0A7P0TB55|A0A7P0TB55_HUMAN Medium-chain-specific acyl-CoA dehydrogenase, mitochondrial OS=Homo sapiens OX=9606 GN=ACADM PE=1 SV=1;tr|A0A7P0T8G6|A0A7P0T8G6_HUMAN Medium-chain-specific acyl-CoA dehydrogenase, mitochondrial OS=Homo sapiens OX=9606 GN=ACAD	6	1	1	1	0	1	0	1	0	1	4.7	4.7	4.7	30.14	275	275;335;374;389;454;421	0	3.2434	0	4.7	0	454410	1	IYQIYEGTSQIQR	4176	TRUE	4397	8000	9369	9369					-1;-1;-1;-1;-1;-1
O14776;A0A7P0T8N8;G3V220	O14776;A0A7P0T8N8;G3V220	7;7;4	7;7;4	7;7;4	Transcription elongation regulator 1	TCERG1	sp|O14776|TCRG1_HUMAN Transcription elongation regulator 1 OS=Homo sapiens OX=9606 GN=TCERG1 PE=1 SV=2;tr|A0A7P0T8N8|A0A7P0T8N8_HUMAN Transcription elongation regulator 1 OS=Homo sapiens OX=9606 GN=TCERG1 PE=1 SV=1;tr|G3V220|G3V220_HUMAN Transcription elon	3	7	7	7	5	5	5	5	5	5	7.7	7.7	7.7	123.9	1098	1098;1115;1032	0	11.631	5.8	5.4	415400	626840	13	EALFNEFVAAAR;EEAIQNFK;GPPPPPTASEPTR;LFNEHIEALTK;LIVAYVDDLDRR;SDFFELLSNHHLDSQSR;YLVLDCVPEER	1428;1528;2987;4827;5031;7106;9367	True;True;True;True;True;True;True	1512;1618;3147;5077;5291;7566;9941	2623;2869;5750;9270;9271;9272;9649;13747;13748;13749;13750;17929;17930	3031;3319;6773;10809;10810;10811;11240;16038;16039;16040;16041;20889;20890	3031;3319;6773;10809;11240;16038;20890					-1;-1;-1
P27824;A0A7P0TB65;A0A7P0T937;A0A7P0Z484;A0A7P0TAE9;A0A7P0TAR9;A0A7P0Z4D6;A0A7P0T9L0;A0A7P0T8G1;A0A7P0T840;A0A7P0T8N1;A0A7P0TAN9;A0A7P0Z4H2;D6RAQ8;D6RGY2;D6RAU8;D6RD16	P27824;A0A7P0TB65;A0A7P0T937;A0A7P0Z484;A0A7P0TAE9;A0A7P0TAR9;A0A7P0Z4D6;A0A7P0T9L0;A0A7P0T8G1;A0A7P0T840;A0A7P0T8N1;A0A7P0TAN9;A0A7P0Z4H2;D6RAQ8;D6RGY2;D6RAU8	4;4;4;4;4;3;3;3;3;3;2;2;2;2;2;2;1	4;4;4;4;4;3;3;3;3;3;2;2;2;2;2;2;1	4;4;4;4;4;3;3;3;3;3;2;2;2;2;2;2;1	Calnexin	CANX	sp|P27824|CALX_HUMAN Calnexin OS=Homo sapiens OX=9606 GN=CANX PE=1 SV=2;tr|A0A7P0TB65|A0A7P0TB65_HUMAN Calnexin OS=Homo sapiens OX=9606 GN=CANX PE=1 SV=1;tr|A0A7P0T937|A0A7P0T937_HUMAN Calnexin OS=Homo sapiens OX=9606 GN=CANX PE=1 SV=1;tr|A0A7P0Z484|A0A7P0	17	4	4	4	3	3	3	3	3	3	7.6	7.6	7.6	67.567	592	592;590;591;520;626;425;471;550;550;600;198;210;244;107;528;134;96	0	7.1162	5.9	5.9	522440	1240900	7	AEEDEILNR;APVPTGEVYFADSFDR;KDDTDDEIAK;KPEDWDERPK	181;554;4228;4427	True;True;True;True	191;589;4452;4662	325;326;1032;1033;8113;8523	371;372;1191;1192;1193;9497;9951	371;1192;9497;9951					-1;-1;-1;-1;-1;-1;-1;-1;-1;-1;-1;-1;-1;-1;-1;-1;-1
A0A7P0T9J1;A0A7P0Z4I0;A0A7P0T9Y7;Q9UNQ2;A0A494C0G7;A0A0C4DGB1;B4DRY2;D6RCL3;A0A7P0T967;A0A7P0T8X7	A0A7P0T9J1;A0A7P0Z4I0;A0A7P0T9Y7;Q9UNQ2;A0A494C0G7;A0A0C4DGB1	7;7;7;7;6;4;3;2;1;1	7;7;7;7;6;4;3;2;1;1	7;7;7;7;6;4;3;2;1;1	Probable dimethyladenosine transferase	DIMT1	tr|A0A7P0T9J1|A0A7P0T9J1_HUMAN rRNA adenine N(6)-methyltransferase OS=Homo sapiens OX=9606 GN=DIMT1 PE=1 SV=1;tr|A0A7P0Z4I0|A0A7P0Z4I0_HUMAN rRNA adenine N(6)-methyltransferase OS=Homo sapiens OX=9606 GN=DIMT1 PE=1 SV=1;tr|A0A7P0T9Y7|A0A7P0T9Y7_HUMAN rRNA	10	7	7	7	5	4	5	4	5	4	31.2	31.2	31.2	31.311	276	276;284;285;313;317;275;243;154;95;122	0	9.4434	23.9	14.9	1541300	2145600	9	IHCSVHNIIIPEDFSIADK;IQQILTSTGFSDK;LLHGFNAEGIHFS;LQVLVGDVLK;LSINTQLLAR;NPLIINSIIDK;SSAVQQLLEK	3715;3998;5142;5469;5523;6308;7541	True;True;True;True;True;True;True	3912;4212;5404;5754;5808;6727;8021	7158;7684;9893;10483;10568;10569;12241;12242;14585	8408;9013;11541;12206;12294;12295;14312;14313;17043	8408;9013;11541;12206;12295;14313;17043					-1;-1;-1;-1;-1;-1;-1;-1;-1;-1
A0A7P0T9U7;Q15637;F8WEV5;H7C561	A0A7P0T9U7;Q15637	3;3;1;1	3;3;1;1	3;3;1;1	Splicing factor 1	SF1	tr|A0A7P0T9U7|A0A7P0T9U7_HUMAN Splicing factor 1 OS=Homo sapiens OX=9606 GN=SF1 PE=1 SV=1;sp|Q15637|SF01_HUMAN Splicing factor 1 OS=Homo sapiens OX=9606 GN=SF1 PE=1 SV=4	4	3	3	3	1	2	1	2	1	2	4.2	4.2	4.2	80.369	764	764;639;110;291	0	4.3693	1.2	3	175230	680280	3	FQRPGDPQSAQDK;SITNTTVCTK;WNQDTMEQK	2427;7316;9156	True;True;True	2565;7791;9715	4467;14150;17537	5155;16521;20434	5155;16521;20434	367		152		-1;-1;-1;-1
A0A7P0TBB1;A0A7P0TA76;O95573;A0A7P0T8L6;A0A7P0TB52;A0A7P0T905;H7BYZ7;A0A7P0TBL9	A0A7P0TBB1;A0A7P0TA76;O95573;A0A7P0T8L6;A0A7P0TB52;A0A7P0T905	6;6;6;5;4;3;2;1	6;6;6;5;4;3;2;1	6;6;6;5;4;3;2;1	Long-chain-fatty-acid--CoA ligase 3	ACSL3	tr|A0A7P0TBB1|A0A7P0TBB1_HUMAN Long-chain-fatty-acid--CoA ligase 3 OS=Homo sapiens OX=9606 GN=ACSL3 PE=1 SV=1;tr|A0A7P0TA76|A0A7P0TA76_HUMAN Long-chain-fatty-acid--CoA ligase 3 OS=Homo sapiens OX=9606 GN=ACSL3 PE=1 SV=1;sp|O95573|ACSL3_HUMAN Fatty acid CoA	8	6	6	6	2	6	2	6	2	6	11.8	11.8	11.8	77.514	695	695;712;720;568;659;518;434;283	0	10.139	4.5	11.8	397740	2326500	9	EVLNEEDEVQPNGK;GEILIGGQSVTMGYYK;IGYSSPQTLADQSSK;LLLCGGAPLSATTQR;THYQADIER;VLSEAAISASLEK	2079;2659;3714;5157;7918;8743	True;True;True;True;True;True	2196;2804;3911;5421;8414;9283	3842;5032;5033;7157;9922;9923;15264;16828	4448;5916;5917;8406;8407;11577;11578;11579;17853;19636	4448;5916;8407;11577;17853;19636	368		512		-1;-1;-1;-1;-1;-1;-1;-1
A0A7P0TAE3;Q9ULX6;A0A7P0TAJ5;M0R1Y5;M0R010;M0QYT7;A0A7P0T847;A0A7P0TBP0;V9GZ50;A0A7P0T9N5;A0A7P0TAD3	A0A7P0TAE3;Q9ULX6;A0A7P0TAJ5	3;3;2;1;1;1;1;1;1;1;1	3;3;2;1;1;1;1;1;1;1;1	3;3;2;1;1;1;1;1;1;1;1	A-kinase anchor protein 8-like	AKAP8L	tr|A0A7P0TAE3|A0A7P0TAE3_HUMAN A-kinase anchor protein 8-like OS=Homo sapiens OX=9606 GN=AKAP8L PE=1 SV=1;sp|Q9ULX6|AKP8L_HUMAN A-kinase anchor protein 8-like OS=Homo sapiens OX=9606 GN=AKAP8L PE=1 SV=4;tr|A0A7P0TAJ5|A0A7P0TAJ5_HUMAN A-kinase anchor protei	11	3	3	3	2	2	2	2	2	2	6.4	6.4	6.4	68.193	612	612;646;536;109;161;162;395;408;431;444;465	0	5.5281	4.1	4.7	91308	438780	4	DQDLTQEIAMEHFVK;TFYEDEMASHLDSK;YDSYESCDSR	1201;7864;9218	True;True;True	1273;1274;8357;9782	2222;2223;2224;15163;17641	2575;2576;2577;17739;20547	2577;17739;20547	369;370		370;438		-1;-1;-1;-1;-1;-1;-1;-1;-1;-1;-1
A0A7P0TAL9;A0A7P0TBA9;P19525;A0A7P0Z4M0	A0A7P0TAL9;A0A7P0TBA9;P19525;A0A7P0Z4M0	6;6;6;3	6;6;6;3	6;6;6;3	Interferon-induced, double-stranded RNA-activated protein kinase	EIF2AK2	tr|A0A7P0TAL9|A0A7P0TAL9_HUMAN Interferon-induced, double-stranded RNA-activated protein kinase OS=Homo sapiens OX=9606 GN=EIF2AK2 PE=1 SV=1;tr|A0A7P0TBA9|A0A7P0TBA9_HUMAN Interferon-induced, double-stranded RNA-activated protein kinase OS=Homo sapiens OX=	4	6	6	6	5	4	5	4	5	4	14.4	14.4	14.4	56.247	494	494;541;551;508	0	8.795	12.8	8.9	1207400	3809600	11	DLKPSNIFLVDTK;IGDFGLVTSLK;LAVEILNK;VLALELFEQITK;YMSPEQISSQDYGK;YQELPNSGPPHDR	1120;3671;4640;8652;9377;9401	True;True;True;True;True;True	1183;3868;4883;9186;9952;9980	2067;2068;7085;7086;8937;16661;16662;17949;17998;17999	2400;2401;8323;8324;10432;19451;19452;20909;20910;20971;20972	2401;8324;10432;19452;20910;20971	371		398		-1;-1;-1;-1
A0A7P0TAQ1;A0A7P0TAW3;P55072;A0A7P0Z4C6;A0A7P0T8Q5;A0A7P0T8A3;C9JUP7;A0A7I2V540;A0A7I2V2Y2;A0A7P0TAY0;A0A7I2V5G8	A0A7P0TAQ1;A0A7P0TAW3;P55072;A0A7P0Z4C6;A0A7P0T8Q5;A0A7P0T8A3;C9JUP7;A0A7I2V540;A0A7I2V2Y2	8;8;8;7;7;7;7;7;5;3;3	8;8;8;7;7;7;7;7;5;3;3	8;8;8;7;7;7;7;7;5;3;3	Transitional endoplasmic reticulum ATPase	VCP	tr|A0A7P0TAQ1|A0A7P0TAQ1_HUMAN 15S Mg(2+)-ATPase p97 subunit OS=Homo sapiens OX=9606 GN=VCP PE=1 SV=1;tr|A0A7P0TAW3|A0A7P0TAW3_HUMAN 15S Mg(2+)-ATPase p97 subunit OS=Homo sapiens OX=9606 GN=VCP PE=1 SV=1;sp|P55072|TERA_HUMAN Transitional endoplasmic reticu	11	8	8	8	1	7	1	7	1	7	13.9	13.9	13.9	80.607	733	733;772;806;694;754;760;761;804;458;237;334	0	17.734	1.8	12.1	165360	2424600	10	DVDLEFLAK;ELQELVQYPVEHPDK;EVDIGIPDATGR;GGNIGDGGGAADR;LAGESESNLR;LEILQIHTK;LGDVISIQPCPDVK;LIVDEAINEDNSVVSLSQPK	1299;1838;2052;2776;4583;4761;4864;5032	True;True;True;True;True;True;True;True	1377;1938;2168;2932;4824;5008;5116;5292	2400;3421;3422;3804;5348;8842;9138;9356;9650;9651	2779;3970;3971;4407;6309;10322;10659;10913;11241;11242	2779;3971;4407;6309;10322;10659;10913;11241					-1;-1;-1;-1;-1;-1;-1;-1;-1;-1;-1
A0A7P0TAQ9;A0A7P0Z431;Q8IXB1;A0A7P0TB97;A0A7P0T8Y3;A0A7P0TB83;A0A7P0T9B7;A0A7P0TB22;E7EP04;A0A7P0Z4F2;A0A494C1G5	A0A7P0TAQ9;A0A7P0Z431;Q8IXB1;A0A7P0TB97	5;5;5;3;1;1;1;1;1;1;1	5;5;5;3;1;1;1;1;1;1;1	5;5;5;3;1;1;1;1;1;1;1	DnaJ homolog subfamily C member 10	DNAJC10	tr|A0A7P0TAQ9|A0A7P0TAQ9_HUMAN DnaJ homolog subfamily C member 10 OS=Homo sapiens OX=9606 GN=DNAJC10 PE=1 SV=1;tr|A0A7P0Z431|A0A7P0Z431_HUMAN DnaJ homolog subfamily C member 10 OS=Homo sapiens OX=9606 GN=DNAJC10 PE=1 SV=1;sp|Q8IXB1|DJC10_HUMAN DnaJ homolog	11	5	5	5	5	2	5	2	5	2	8.1	8.1	8.1	87.996	768	768;773;793;626;183;247;259;272;275;286;301	0	14.412	8.1	2.9	1063100	528860	7	LHPDKNPNNPNAHGDFLK;NENSNDPELK;NFQEEQINTR;NSILFLNSLDAK;VDCQAYAQTCQK	4960;6111;6126;6369;8373	True;True;True;True;True	5216;6513;6529;6792;8889	9518;11816;11842;11843;12355;16131;16132	11091;13773;13809;13810;14443;18867;18868	11091;13773;13810;14443;18868					-1;-1;-1;-1;-1;-1;-1;-1;-1;-1;-1
A0A7P0TBP9;Q13325	A0A7P0TBP9;Q13325	2;2	2;2	2;2	Interferon-induced protein with tetratricopeptide repeats 5	IFIT5	tr|A0A7P0TBP9|A0A7P0TBP9_HUMAN Interferon-induced protein with tetratricopeptide repeats 5 OS=Homo sapiens OX=9606 GN=IFIT5 PE=1 SV=1;sp|Q13325|IFIT5_HUMAN Interferon-induced protein with tetratricopeptide repeats 5 OS=Homo sapiens OX=9606 GN=IFIT5 PE=1 SV	2	2	2	2	0	2	0	2	0	2	5.9	5.9	5.9	43.276	376	376;482	0	3.0852	0	5.9	0	141790	2	LECPETDCEK;LQDVHAEAEGEK	4731;5397	True;True	4977;5678	9098;10360	10615;12068	10615;12068					-1;-1
A0A7P0Z455;Q8TE73	A0A7P0Z455;Q8TE73	1;1	1;1	1;1	Dynein heavy chain 5, axonemal	DNAH5	tr|A0A7P0Z455|A0A7P0Z455_HUMAN Dynein axonemal heavy chain 5 OS=Homo sapiens OX=9606 GN=DNAH5 PE=1 SV=1;sp|Q8TE73|DYH5_HUMAN Dynein axonemal heavy chain 5 OS=Homo sapiens OX=9606 GN=DNAH5 PE=1 SV=3	2	1	1	1	1	0	1	0	1	0	0.3	0.3	0.3	527.14	4609	4609;4624	0.00078431	1.7512	0.3	0	0	0	0	QIEEIHVGLEASLLVK	6710	TRUE	7149	12976	15142	15142		80		680	-1;-1
A0A7P0Z4B9;Q16531;A0A7P0T965;A0A7P0Z3Z5;A0A7P0TAK7;A0A7P0TB30;A0A7P0T870;F5GY55;F5GWI0;A0A7P0Z4L2;F5GZY8;F5H2L3;A0A7P0TAX4;F5H198	A0A7P0Z4B9;Q16531;A0A7P0T965;A0A7P0Z3Z5;A0A7P0TAK7;A0A7P0TB30;A0A7P0T870;F5GY55	24;24;23;23;23;22;22;22;7;5;4;4;3;3	24;24;23;23;23;22;22;22;7;5;4;4;3;3	24;24;23;23;23;22;22;22;7;5;4;4;3;3	DNA damage-binding protein 1	DDB1	tr|A0A7P0Z4B9|A0A7P0Z4B9_HUMAN DNA damage-binding protein 1 OS=Homo sapiens OX=9606 GN=DDB1 PE=1 SV=1;sp|Q16531|DDB1_HUMAN DNA damage-binding protein 1 OS=Homo sapiens OX=9606 GN=DDB1 PE=1 SV=1;tr|A0A7P0T965|A0A7P0T965_HUMAN DNA damage-binding protein 1 OS	14	24	24	24	20	17	20	17	20	17	25.1	25.1	25.1	123.28	1107	1107;1140;1061;1069;1084;1027;1066;1092;370;217;146;165;78;162	0	65.598	21.4	21.9	2946400	2915600	47	ALYYLQIHPQELR;EATADDLIK;IAVMELFR;IAVMELFRPK;ICYQEVSQCFGVLSSR;IEVQDTSGGTTALRPSASTQALSSSVSSSK;IGRPSETGIIGIIDPECR;KICYQEVSQCFGVLSSR;LEELHVIDVK;LEIYVVTAEGLRPVK;LGDSQLVK;LLASINSTVR;LPSFELLHK;LQTVAEK;LVFSNVNLK;PSASTQALSSSVSSSK;QGQGQLVTCSGAFK;SDPNRETDDTLVLSFVGQTR;SLSTTNVFACSDRPTVIYSSNHK;SVLLLAYKPMEGNFEEIAR;TVPLYESPR;VTLGTQPTVLR;VVEELTR;YLAIAPPIIK	483;1454;3535;3536;3550;3628;3703;4329;4747;4763;4863;5084;5373;5465;5647;6572;6692;7123;7406;7659;8239;8994;9033;9339	True;True;True;True;True;True;True;True;True;True;True;True;True;True;True;True;True;True;True;True;True;True;True;True	513;1541;3720;3721;3735;3824;3900;4560;4993;5010;5115;5345;5650;5750;5938;7008;7130;7585;7884;8143;8748;9544;9587;9911	891;892;893;2686;6803;6804;6824;6825;6826;6997;6998;7138;7139;8311;8312;9117;9118;9119;9140;9355;9786;10317;10318;10319;10320;10476;10777;10778;12729;12948;12949;13782;13783;14364;14365;14366;14793;14794;15871;15872;17259;17260;17335;17876	1026;1027;1028;3104;7990;7991;8011;8012;8013;8217;8218;8219;8387;8388;9726;9727;10638;10639;10640;10661;10662;10912;11416;12021;12022;12023;12024;12199;12533;12534;14869;15110;15111;16078;16079;16080;16788;16789;16790;16791;17301;17302;18558;18559;20118;20119;20203;20832	1027;3104;7990;7991;8012;8217;8388;9726;10640;10662;10912;11416;12022;12199;12534;14869;15110;16079;16788;17301;18559;20118;20203;20832	372		905		-1;-1;-1;-1;-1;-1;-1;-1;-1;-1;-1;-1;-1;-1
Q6AWB1;E7EX90;A0A7P0Z4C3;A0A804CDA6;Q14203	Q6AWB1;E7EX90;A0A7P0Z4C3;A0A804CDA6;Q14203	1;1;1;1;1	1;1;1;1;1	1;1;1;1;1	Dynactin subunit 1	DKFZp686E0752;DCTN1	tr|Q6AWB1|Q6AWB1_HUMAN Dynactin subunit 1 OS=Homo sapiens OX=9606 GN=DCTN1 PE=1 SV=1;tr|E7EX90|E7EX90_HUMAN Dynactin subunit 1 OS=Homo sapiens OX=9606 GN=DCTN1 PE=1 SV=1;tr|A0A7P0Z4C3|A0A7P0Z4C3_HUMAN Dynactin subunit 1 OS=Homo sapiens OX=9606 GN=DCTN1 PE=	5	1	1	1	1	1	1	1	1	1	1.3	1.3	1.3	98.517	890	890;1256;1261;1273;1278	0	4.5383	1.3	1.3	118510	221450	2	ELTNQQEASVER	1854	TRUE	1955	3450;3451	4000;4001	4000					-1;-1;-1;-1;-1
A0A7P0Z4F9;P55265;A0A3B3IRQ9;A0A7P0Z4K3;A0A3B3ISU1;A0A3B3ISX1;A0A3B3ITG9;A0A7P0TA14	A0A7P0Z4F9;P55265;A0A3B3IRQ9;A0A7P0Z4K3;A0A3B3ISU1	16;16;15;15;13;6;4;2	16;16;15;15;13;6;4;2	16;16;15;15;13;6;4;2	Double-stranded RNA-specific adenosine deaminase	ADAR	tr|A0A7P0Z4F9|A0A7P0Z4F9_HUMAN Double-stranded RNA-specific adenosine deaminase OS=Homo sapiens OX=9606 GN=ADAR PE=1 SV=1;sp|P55265|DSRAD_HUMAN Double-stranded RNA-specific adenosine deaminase OS=Homo sapiens OX=9606 GN=ADAR PE=1 SV=4;tr|A0A3B3IRQ9|A0A3B3I	8	16	16	16	10	13	10	13	10	13	21.6	21.6	21.6	101.54	912	912;1226;1158;1165;1046;788;350;263	0	52.465	13.9	17.1	1918500	2592300	29	AIMEMPSFYSHGLPR;CFNTLTNSFQPSLLGR;DGSAFEDGLR;DINAVLIDMER;DSEDMGVVVSLGTGNR;DSIFEPAK;FLYSELMK;GETVNDCHAEIISR;HPFIVNHPK;LVDQSGPPHEPK;MGFTEVTPVTGASLR;QEAADAALR;SHGFAAEFK;SPVTTLLECMHK;SVTLGYLFSQGHLTR;TAESQTPTPSATSFFSGK	360;840;1016;1051;1239;1246;2371;2668;3392;5635;5835;6655;7278;7492;7673;7716	True;True;True;True;True;True;True;True;True;True;True;True;True;True;True;True	381;890;1076;1113;1312;1319;2505;2814;3572;5926;6166;7092;7752;7972;8157;8202	651;652;1540;1541;1871;1872;1935;2290;2300;2301;4372;4373;5048;5049;5050;5051;6525;10756;10757;11196;12873;14086;14500;14815;14816;14817;14888	751;752;1801;1802;2186;2187;2256;2653;2665;2666;5039;5040;5933;5934;5935;5936;7658;7659;12511;12512;13018;15025;16447;16944;17326;17327;17328;17329;17410	751;1802;2187;2256;2653;2665;5039;5935;7659;12512;13018;15025;16447;16944;17328;17410	373;374;375;376;377;378		182;184;328;488;567;614		-1;-1;-1;-1;-1;-1;-1;-1
K7EMP1;A0A7P0Z4M5;Q6P1N0	K7EMP1;A0A7P0Z4M5;Q6P1N0	2;2;2	2;2;2	2;2;2	Coiled-coil and C2 domain-containing protein 1A	CC2D1A	tr|K7EMP1|K7EMP1_HUMAN Coiled-coil and C2 domain-containing protein 1A (Fragment) OS=Homo sapiens OX=9606 GN=CC2D1A PE=1 SV=1;tr|A0A7P0Z4M5|A0A7P0Z4M5_HUMAN Coiled-coil and C2 domain-containing protein 1A (Fragment) OS=Homo sapiens OX=9606 GN=CC2D1A PE=1 S	3	2	2	2	0	2	0	2	0	2	6.7	6.7	6.7	45.843	405	405;568;951	0.0066934	1.0297	0	6.7	0	888970	2	IREPLTAQQLETTTER;PGPGLSQEAAR	4014;6521	True;True	4228;6954	7708;12648	9040;14777	9040;14777					-1;-1;-1
A0A804CF45;O14654	A0A804CF45;O14654	19;19	19;19	19;19	Insulin receptor substrate 4	IRS4	tr|A0A804CF45|A0A804CF45_HUMAN Insulin receptor substrate 4 OS=Homo sapiens OX=9606 GN=IRS4 PE=4 SV=1;sp|O14654|IRS4_HUMAN Insulin receptor substrate 4 OS=Homo sapiens OX=9606 GN=IRS4 PE=1 SV=1	2	19	19	19	7	19	7	19	7	19	19.4	19.4	19.4	133.68	1256	1256;1257	0	51.409	6.8	19.4	1008900	5729400	29	AAAAAAAAAASGAAIPPLIPPR;AAVSAFPTDSLER;AIGDGEDEMLFTR;AVSVPASFFR;DAEIPEGAAR;DVWQVIVKPR;EADSSSDYVNMDFTK;FEQFCHLR;FVTPSEPVAHSR;GAQDVAGGSNPGAHNPSANLAR;GDNQAGGAAAAAAAPEPPPR;GYMMMFPR;LCLTDEEVVFVR;LETADAPAR;LEYYENAR;LLQEEEQER;LSSEVSGSGSGNFGEEGNPQGK;SRFEQFCHLR;SSPLGQNDNSEYVPMLPGK	1;106;345;784;907;1340;1394;2219;2526;2585;2627;3185;4659;4787;4801;5192;5547;7531;7572	True;True;True;True;True;True;True;True;True;True;True;True;True;True;True;True;True;True;True	1;113;365;831;960;1420;1478;2347;2668;2729;2772;3354;4903;5034;5051;5458;5832;8011;8053	2;3;188;189;623;624;1443;1655;2468;2570;4105;4783;4784;4785;4903;4972;6124;8976;9189;9190;9219;9220;9990;9991;10603;14571;14641	2;3;4;216;217;717;718;1679;1933;2854;2974;4728;5622;5623;5624;5765;5845;7201;10475;10718;10719;10750;10751;11658;11659;12335;12336;17029;17117	4;216;717;1679;1933;2854;2974;4728;5624;5765;5845;7201;10475;10719;10751;11658;12336;17029;17117	379;380		393;924		-1;-1
A0A804HHR9;O14686	A0A804HHR9;O14686	1;1	1;1	1;1	Histone-lysine N-methyltransferase 2D	KMT2D	tr|A0A804HHR9|A0A804HHR9_HUMAN Histone-lysine N-methyltransferase 2D OS=Homo sapiens OX=9606 GN=KMT2D PE=4 SV=1;sp|O14686|KMT2D_HUMAN Histone-lysine N-methyltransferase 2D OS=Homo sapiens OX=9606 GN=KMT2D PE=1 SV=2	2	1	1	1	0	1	0	1	0	1	0.2	0.2	0.2	595.26	5553	5553;5537	1	-2	0	0.2	0	70356	1	NLTMSPLHK	6263	TRUE	6673	12125	14155	14155	381		1605		-1;-1
H7C134;E7EQQ5;A0A804HHS7;Q9C035	H7C134;E7EQQ5;A0A804HHS7;Q9C035	1;1;1;1	1;1;1;1	1;1;1;1	Tripartite motif-containing protein 5	TRIM5	tr|H7C134|H7C134_HUMAN Tripartite motif-containing protein 5 (Fragment) OS=Homo sapiens OX=9606 GN=TRIM5 PE=1 SV=1;tr|E7EQQ5|E7EQQ5_HUMAN Tripartite motif-containing protein 5 (Fragment) OS=Homo sapiens OX=9606 GN=TRIM5 PE=1 SV=1;tr|A0A804HHS7|A0A804HHS7_H	4	1	1	1	0	1	0	1	0	1	5.9	5.9	5.9	21.252	187	187;209;265;493	1	-2	0	5.9	0	0	0	ASWKTQIQYDK	664	TRUE	704	1215	1417	1417		81;281		46;53	-1;-1;-1;-1
A0A804HHT9;Q8IV33	A0A804HHT9;Q8IV33	1;1	1;1	1;1	Uncharacterized protein KIAA0825	KIAA0825	tr|A0A804HHT9|A0A804HHT9_HUMAN Uncharacterized protein KIAA0825 OS=Homo sapiens OX=9606 GN=KIAA0825 PE=4 SV=1;sp|Q8IV33|K0825_HUMAN Uncharacterized protein KIAA0825 OS=Homo sapiens OX=9606 GN=KIAA0825 PE=1 SV=3	2	1	1	1	1	1	1	1	1	1	0.6	0.6	0.6	147.76	1275	1275;1275	0.0087664	0.79591	0.6	0.6	274380	444440	2	SLSLLASR	7404	TRUE	7882	14361;14362	16785;16786	16785					-1;-1
A0A804HJQ7;A0A804HI25;Q9UBM7;E9PJ54;H0YE57;E9PM00;A0A804HJI8;A0A804HL56	A0A804HJQ7;A0A804HI25;Q9UBM7	3;3;3;1;1;1;1;1	3;3;3;1;1;1;1;1	3;3;3;1;1;1;1;1	7-dehydrocholesterol reductase	DHCR7	tr|A0A804HJQ7|A0A804HJQ7_HUMAN 7-dehydrocholesterol reductase OS=Homo sapiens OX=9606 GN=DHCR7 PE=4 SV=1;tr|A0A804HI25|A0A804HI25_HUMAN 7-dehydrocholesterol reductase OS=Homo sapiens OX=9606 GN=DHCR7 PE=4 SV=1;sp|Q9UBM7|DHCR7_HUMAN 7-dehydrocholesterol red	8	3	3	3	3	2	3	2	3	2	8.8	8.8	8.8	55.63	487	487;492;475;164;221;258;366;414	0	13.192	8.8	4.3	1772100	3038500	5	FLPGYVGGIQEGAVTPAGVVNK;VIECSYTSADGQR;YTAAVPYR	2354;8587;9439	True;True;True	2488;9116;10018	4348;16528;16529;18062;18063	5015;19308;19309;21044;21045	5015;19308;21044					-1;-1;-1;-1;-1;-1;-1;-1
A0A804HI36;O60488	A0A804HI36;O60488	2;2	2;2	2;2	Long-chain-fatty-acid--CoA ligase 4	ACSL4	tr|A0A804HI36|A0A804HI36_HUMAN Long-chain-fatty-acid--CoA ligase 4 OS=Homo sapiens OX=9606 GN=ACSL4 PE=4 SV=1;sp|O60488|ACSL4_HUMAN Long-chain-fatty-acid--CoA ligase 4 OS=Homo sapiens OX=9606 GN=ACSL4 PE=1 SV=2	2	2	2	2	2	0	2	0	2	0	3.5	3.5	3.5	72.898	659	659;711	0.0061392	1.0946	3.5	0	404340	0	2	HIIYVDNK;IGYSSPLTLSDQSSK	3308;3713	True;True	3481;3910	6357;7156	7467;8405	7467;8405					-1;-1
P42704;A0A804HKI2;A0A804HIN4;A0A804HLG8;A0A804HK30;A0A804HL40;A0A804HKR3;A0A804HIG4;A0A804HIQ7;A0A804HKJ0;A0A804HI14;A0A804HJZ1;A0A804HI40;A0A804HHY9;A0A804HJH8;B8ZZ38;C9JCA9;A0A804HK02;A0A804HJI0;A0A804HIV5;A0A0C4DG06;A0A804HJG8;A0A804HKX0;A0A804HKR5;A0A804HJA1;A0A804HKK7;A0A804HKX6;A0A804HI44	P42704;A0A804HKI2;A0A804HIN4;A0A804HLG8;A0A804HK30;A0A804HL40;A0A804HKR3;A0A804HIG4;A0A804HIQ7;A0A804HKJ0;A0A804HI14;A0A804HJZ1;A0A804HI40;A0A804HHY9;A0A804HJH8;B8ZZ38;C9JCA9;A0A804HK02;A0A804HJI0;A0A804HIV5	13;13;13;13;13;13;13;13;12;12;12;12;12;11;8;8;8;8;7;7;5;3;3;3;1;1;1;1	13;13;13;13;13;13;13;13;12;12;12;12;12;11;8;8;8;8;7;7;5;3;3;3;1;1;1;1	13;13;13;13;13;13;13;13;12;12;12;12;12;11;8;8;8;8;7;7;5;3;3;3;1;1;1;1	Leucine-rich PPR motif-containing protein, mitochondrial	LRPPRC	sp|P42704|LPPRC_HUMAN Leucine-rich PPR motif-containing protein, mitochondrial OS=Homo sapiens OX=9606 GN=LRPPRC PE=1 SV=3;tr|A0A804HKI2|A0A804HKI2_HUMAN Leucine-rich PPR motif-containing protein, mitochondrial OS=Homo sapiens OX=9606 GN=LRPPRC PE=4 SV=1;t	28	13	13	13	7	13	7	13	7	13	11	11	11	157.9	1394	1394;1430;1404;1400;1395;1393;1379;1369;1277;1391;1366;1363;1356;1285;913;841;837;795;776;739;531;107;430;422;281;266;141;55	0	40.251	6.4	11	368700	949030	23	AGDMENAENILTVMR;CVANNQVETLEK;EKDIQEESTFSSR;IQEENVIPR;LDDLFLK;LGAVYDVSHYNALLK;LIASYCNVGDIEGASK;LLAEILR;LLMSEDYFTQAMEVK;LQDAINILK;NLLESYHVPELIK;SGGLGGSHALLLLR;SSLLLGFR	270;890;1721;3976;4681;4861;4980;5078;5174;5393;6234;7242;7565	True;True;True;True;True;True;True;True;True;True;True;True;True	284;942;1817;4190;4927;5112;5237;5339;5440;5671;6642;7711;8046	494;495;1629;3220;3221;3222;7648;7649;9017;9349;9350;9558;9559;9777;9778;9960;10349;12072;14005;14006;14630	570;571;1902;3737;3738;3739;3740;8973;8974;8975;10523;10905;10906;11134;11135;11407;11408;11625;12057;14075;16351;16352;17106	570;1902;3738;8975;10523;10906;11134;11407;11625;12057;14075;16351;17106	382;383;384;385		248;258;1078;1087		-1;-1;-1;-1;-1;-1;-1;-1;-1;-1;-1;-1;-1;-1;-1;-1;-1;-1;-1;-1;-1;-1;-1;-1;-1;-1;-1;-1
A0A804HIV7;Q5HY57;P50402	A0A804HIV7;Q5HY57;P50402	1;1;1	1;1;1	1;1;1	Emerin	EMD	tr|A0A804HIV7|A0A804HIV7_HUMAN Emerin OS=Homo sapiens OX=9606 GN=EMD PE=4 SV=1;tr|Q5HY57|Q5HY57_HUMAN Emerin OS=Homo sapiens OX=9606 GN=EMD PE=1 SV=1;sp|P50402|EMD_HUMAN Emerin OS=Homo sapiens OX=9606 GN=EMD PE=1 SV=1	3	1	1	1	1	1	1	1	1	1	5.6	5.6	5.6	24.383	215	215;219;254	0.0034868	1.1904	5.6	5.6	352070	917600	2	TYGEPESAGPSR	8266	TRUE	8779	15933;15934	18637;18638	18637					-1;-1;-1
A0A804HJZ0;A0A804HKE0;A0A804HJD7;P49448;P00367	A0A804HJZ0;A0A804HKE0;A0A804HJD7;P49448;P00367	1;1;1;1;1	1;1;1;1;1	1;1;1;1;1	Glutamate dehydrogenase 2, mitochondrial;Glutamate dehydrogenase 1, mitochondrial	GLUD2;GLUD1	tr|A0A804HJZ0|A0A804HJZ0_HUMAN Glutamate dehydrogenase 1, mitochondrial (Fragment) OS=Homo sapiens OX=9606 GN=GLUD1 PE=4 SV=1;tr|A0A804HKE0|A0A804HKE0_HUMAN Glutamate dehydrogenase 1, mitochondrial OS=Homo sapiens OX=9606 GN=GLUD1 PE=4 SV=1;tr|A0A804HJD7|A	5	1	1	1	0	1	0	1	0	1	6.4	6.4	6.4	18.944	171	171;466;532;558;558	0.0035162	1.2092	0	6.4	0	579320	1	YSTDVSVDEVK	9435	TRUE	10014	18056	21037	21037					-1;-1;-1;-1;-1
A0A804HJE2;Q8TF68;Q5T0B9	A0A804HJE2;Q8TF68;Q5T0B9	2;2;1	2;2;1	2;2;1	Zinc finger protein 384;Zinc finger protein 362	ZNF384;ZNF362	tr|A0A804HJE2|A0A804HJE2_HUMAN Zinc finger protein 384 OS=Homo sapiens OX=9606 GN=ZNF384 PE=4 SV=1;sp|Q8TF68|ZN384_HUMAN Zinc finger protein 384 OS=Homo sapiens OX=9606 GN=ZNF384 PE=1 SV=2;sp|Q5T0B9|ZN362_HUMAN Zinc finger protein 362 OS=Homo sapiens OX=96	3	2	2	2	2	0	2	0	2	0	3.6	3.6	3.6	66.183	608	608;577;420	0.0035562	1.2456	3.6	0	125420	0	2	AFTQLSNLQSHR;AYTSETYLMK	257;811	True;True	269;860	457;1485	529;1731	529;1731	386		480		-1;-1;-1
A0A804HL72;A0A804HK76;O75369;A0A804HJC2;E7EN95	A0A804HL72;A0A804HK76;O75369;A0A804HJC2	4;4;4;3;1	2;2;2;1;1	2;2;2;1;1	Filamin-B	FLNB	tr|A0A804HL72|A0A804HL72_HUMAN Filamin-B OS=Homo sapiens OX=9606 GN=FLNB PE=4 SV=1;tr|A0A804HK76|A0A804HK76_HUMAN Filamin-B OS=Homo sapiens OX=9606 GN=FLNB PE=4 SV=1;sp|O75369|FLNB_HUMAN Filamin-B OS=Homo sapiens OX=9606 GN=FLNB PE=1 SV=2;tr|A0A804HJC2|A0A	5	4	2	2	3	2	2	0	2	0	1.9	1.1	1.1	243.09	2270	2270;2562;2602;521;2409	0.00088574	2.449	1.5	0.8	53927	0	2	IGNLQTDLSDGLR;IQQNTFTR;LIALLEVLSQK;VLQSFTVDSSK	3690;4000;4976;8739	True;False;False;True	3887;4214;5233;9279	7120;7686;9550;9551;16819	8364;8365;9015;11126;11127;19627	8365;9015;11126;19627		82;83;84		1442;1447;1448	-1;-1;-1;-1;-1
H0Y2V1;H7C4C5;F8W9U4;A0A804HKE7;E7EVA0;P27816;B5MEG9	H0Y2V1;H7C4C5;F8W9U4;A0A804HKE7;E7EVA0;P27816;B5MEG9	2;2;2;2;2;2;1	2;2;2;2;2;2;1	2;2;2;2;2;2;1	Microtubule-associated protein;Microtubule-associated protein 4	MAP4	tr|H0Y2V1|H0Y2V1_HUMAN Microtubule-associated protein (Fragment) OS=Homo sapiens OX=9606 GN=MAP4 PE=1 SV=1;tr|H7C4C5|H7C4C5_HUMAN Microtubule-associated protein (Fragment) OS=Homo sapiens OX=9606 GN=MAP4 PE=1 SV=1;tr|F8W9U4|F8W9U4_HUMAN Microtubule-associa	7	2	2	2	2	1	2	1	2	1	6	6	6	48.646	463	463;493;828;2296;2297;1152;760	0	5.3222	6	3.7	848490	1211600	3	LATNTSAPDLK;VGSLDNVGHLPAGGAVK	4634;8553	True;True	4876;9080	8927;16455;16456	10420;19229;19230	10420;19229					-1;-1;-1;-1;-1;-1;-1
A0A804HLA6;O15047	A0A804HLA6;O15047	1;1	1;1	1;1	Histone-lysine N-methyltransferase SETD1A	SETD1A	tr|A0A804HLA6|A0A804HLA6_HUMAN Histone-lysine N-methyltransferase SETD1A (Fragment) OS=Homo sapiens OX=9606 GN=SETD1A PE=4 SV=1;sp|O15047|SET1A_HUMAN Histone-lysine N-methyltransferase SETD1A OS=Homo sapiens OX=9606 GN=SETD1A PE=1 SV=3	2	1	1	1	1	0	1	0	1	0	4.8	4.8	4.8	32.106	289	289;1707	0.0061728	1.1309	4.8	0	0	0	1	FQGSGAATETAESR	2420	TRUE	2558	4459	5147	5147					-1;-1
A2A2V2;P42696;Q5TCT4;H7C5M1	A2A2V2;P42696	7;7;2;1	7;7;2;1	7;7;2;1	RNA-binding protein 34	RBM34	tr|A2A2V2|A2A2V2_HUMAN RNA-binding protein 34 (Fragment) OS=Homo sapiens OX=9606 GN=RBM34 PE=1 SV=1;sp|P42696|RBM34_HUMAN RNA-binding protein 34 OS=Homo sapiens OX=9606 GN=RBM34 PE=1 SV=2	4	7	7	7	2	6	2	6	2	6	19.1	19.1	19.1	45.917	408	408;430;211;86	0	16.323	5.6	16.7	628190	2687900	8	EESAATQALK;ESALASADLEEEIHQK;ILDDTEDTVVSQR;LGQVASSLFR;LNNSELMGR;SVFVGNLPYK;VDLASETSSR	1568;1970;3816;4922;5302;7647;8390	True;True;True;True;True;True;True	1660;2080;4020;5177;5576;8131;8906	2937;3652;7375;7376;9455;10198;14776;16160	3392;4227;8655;8656;11027;11888;17277;18897	3392;4227;8655;11027;11888;17277;18897	387		331		-1;-1;-1;-1
A2IDC6;Q13084;A2IDC7;Q4TT37	A2IDC6;Q13084;A2IDC7;Q4TT37	2;2;1;1	2;2;1;1	2;2;1;1	39S ribosomal protein L28, mitochondrial	MRPL28	tr|A2IDC6|A2IDC6_HUMAN 39S ribosomal protein L28, mitochondrial (Fragment) OS=Homo sapiens OX=9606 GN=MRPL28 PE=1 SV=1;sp|Q13084|RM28_HUMAN 39S ribosomal protein L28, mitochondrial OS=Homo sapiens OX=9606 GN=MRPL28 PE=1 SV=4;tr|A2IDC7|A2IDC7_HUMAN 39S ribo	4	2	2	2	0	2	0	2	0	2	10.4	10.4	10.4	28.506	240	240;256;194;218	0.0061475	1.0992	0	10.4	0	548640	2	LLEEKDPVPLFK;TPTPVHYRPHGAK	5107;8091	True;True	5369;8593	9828;15580	11463;18229	11463;18229					-1;-1;-1;-1
Q5QPD4;A3KFJ0;O14965	Q5QPD4;A3KFJ0;O14965	2;2;2	2;2;2	2;2;2	Aurora kinase A	AURKA	tr|Q5QPD4|Q5QPD4_HUMAN Aurora kinase (Fragment) OS=Homo sapiens OX=9606 GN=AURKA PE=1 SV=1;tr|A3KFJ0|A3KFJ0_HUMAN Aurora kinase OS=Homo sapiens OX=9606 GN=AURKA PE=1 SV=1;sp|O14965|AURKA_HUMAN Aurora kinase A OS=Homo sapiens OX=9606 GN=AURKA PE=1 SV=2	3	2	2	2	0	2	0	2	0	2	9.2	9.2	9.2	30.682	271	271;347;403	0	2.9283	0	9.2	0	773340	2	DIKPENLLLGSAGELK;EVEIQSHLR	1047;2058	True;True	1109;2174	1930;3810	2251;4413	2251;4413					-1;-1;-1
A6NDG6	A6NDG6	1	1	1	Phosphoglycolate phosphatase	PGP	sp|A6NDG6|PGP_HUMAN Glycerol-3-phosphate phosphatase OS=Homo sapiens OX=9606 GN=PGP PE=1 SV=1	1	1	1	1	0	1	0	1	0	1	3.4	3.4	3.4	34.006	321	321	0.0084034	0.90626	0	3.4	0	0	1	AAAEAGGDDAR	11	TRUE	11	19	22	22					-1
A6NEM2;P51610	A6NEM2;P51610	5;5	5;5	5;5	Host cell factor 1;HCF N-terminal chain 1;HCF N-terminal chain 2;HCF N-terminal chain 3;HCF N-terminal chain 4;HCF N-terminal chain 5;HCF N-terminal chain 6;HCF C-terminal chain 1;HCF C-terminal chain 2;HCF C-terminal chain 3;HCF C-terminal chain 4;HCF C-terminal chain 5;HCF C-terminal chain 6	HCFC1	tr|A6NEM2|A6NEM2_HUMAN Host cell factor 1 OS=Homo sapiens OX=9606 GN=HCFC1 PE=1 SV=2;sp|P51610|HCFC1_HUMAN Host cell factor 1 OS=Homo sapiens OX=9606 GN=HCFC1 PE=1 SV=2	2	5	5	5	1	5	1	5	1	5	3.1	3.1	3.1	213.47	2080	2080;2035	0	9.323	0.5	3.1	41081	280850	8	AGHCAVAINTR;ASAVSPANLPAVLLQPR;ESHTAVVYTEK;SLHSATTIGNK;VASSPVMVSNPATR	286;619;1984;7375;8340	True;True;True;True;True	302;659;2095;7853;8855	522;523;1150;3680;3681;3682;3683;14301;14302;16062	599;600;1338;4255;4256;4257;4258;16710;16711;18780	599;1338;4256;16710;18780	388		601		-1;-1
A6NHL2	A6NHL2	4	1	1	Tubulin alpha chain-like 3	TUBAL3	sp|A6NHL2|TBAL3_HUMAN Tubulin alpha chain-like 3 OS=Homo sapiens OX=9606 GN=TUBAL3 PE=1 SV=2	1	4	1	1	3	4	1	1	1	1	9.4	3.8	3.8	49.908	446	446	0.001548	1.6583	7.8	9.4	644820	1385800	3	EDAANNYAR;FDLMYAK;SFGGGTGSGFTSLLMER;YMACCLLYR	1487;2187;7196;9373	False;False;True;False	1575;2313;7662;9947;9948	2747;2748;4044;13915;13916;17942;17943;17944	3173;3174;3175;4661;16236;16237;16238;20902;20903;20904	3174;4661;16238;20902	389;390;391		161;320;405		-1
A6NHQ2	A6NHQ2	3	1	1	rRNA/tRNA 2-O-methyltransferase fibrillarin-like protein 1	FBLL1	sp|A6NHQ2|FBLL1_HUMAN rRNA/tRNA 2-O-methyltransferase fibrillarin-like protein 1 OS=Homo sapiens OX=9606 GN=FBLL1 PE=3 SV=2	1	3	1	1	3	3	1	1	1	1	11.1	3.3	3.3	34.803	334	334	0.0014641	1.3684	11.1	11.1	5265400	6738600	4	IVALNAHTFLR;LAAAILGGVDQIHIK;TNIIPVLEDAR	4112;4539;8057	False;False;True	4331;4778;8559	7890;7891;7892;8770;8771;15521;15522	9250;9251;9252;10241;10242;18154;18155;18156;18157	9252;10242;18155					-1
A6NHR9;J3KTL8	A6NHR9;J3KTL8	2;1	2;1	2;1	Structural maintenance of chromosomes flexible hinge domain-containing protein 1	SMCHD1	sp|A6NHR9|SMHD1_HUMAN Structural maintenance of chromosomes flexible hinge domain-containing protein 1 OS=Homo sapiens OX=9606 GN=SMCHD1 PE=1 SV=2;tr|J3KTL8|J3KTL8_HUMAN Structural maintenance of chromosomes flexible hinge domain-containing protein 1 (Frag	2	2	2	2	1	1	1	1	1	1	1.3	1.3	1.3	226.37	2005	2005;1388	0.00089286	2.4846	0.7	0.6	49723	62607	2	KPSDSVHITNDDER;TTFQENTQSISVR	4440;8164	True;True	4675;8669	8550;15714	9989;18380	9989;18380					-1;-1
A6NJD9;A8MVT4;A8MYK1;Q16540;H7C2P7	A6NJD9;A8MVT4;A8MYK1;Q16540;H7C2P7	3;3;3;3;2	3;3;3;3;2	3;3;3;3;2	39S ribosomal protein L23, mitochondrial	MRPL23	tr|A6NJD9|A6NJD9_HUMAN 39S ribosomal protein L23, mitochondrial OS=Homo sapiens OX=9606 GN=MRPL23 PE=1 SV=1;tr|A8MVT4|A8MVT4_HUMAN 39S ribosomal protein L23, mitochondrial OS=Homo sapiens OX=9606 GN=MRPL23 PE=1 SV=1;tr|A8MYK1|A8MYK1_HUMAN 39S ribosomal pro	5	3	3	3	1	3	1	3	1	3	22.1	22.1	22.1	18.529	163	163;166;191;153;118	0	23.821	8	22.1	1593300	4476800	4	NVVYPLYR;NYLEGIYNVPVAAVR;PGVAQPEDTVQFR	6453;6462;6527	True;True;True	6883;6892;6960	12531;12546;12655;12656	14649;14664;14784;14785	14649;14664;14785					-1;-1;-1;-1;-1
J3KNE0;Q7Z3J3;A6NKT7	J3KNE0;Q7Z3J3;A6NKT7	1;1;1	1;1;1	1;1;1	RanBP2-like and GRIP domain-containing protein 4;RanBP2-like and GRIP domain-containing protein 3	RGPD3;RGPD4	tr|J3KNE0|J3KNE0_HUMAN RanBP2-like and GRIP domain-containing protein 3 OS=Homo sapiens OX=9606 GN=RGPD3 PE=1 SV=2;sp|Q7Z3J3|RGPD4_HUMAN RanBP2-like and GRIP domain-containing protein 4 OS=Homo sapiens OX=9606 GN=RGPD4 PE=2 SV=3;sp|A6NKT7|RGPD3_HUMAN RanBP	3	1	1	1	1	0	1	0	1	0	0.7	0.7	0.7	197.62	1760	1760;1758;1758	0.0015117	1.5447	0.7	0	94804	0	1	ILDDSDSNLSVVK	3815	TRUE	4019	7374	8654	8654					-1;-1;-1
A6NLH6;Q9P003	A6NLH6;Q9P003	1;1	1;1	1;1	Protein cornichon homolog 4	CNIH4	tr|A6NLH6|A6NLH6_HUMAN Protein cornichon homolog 4 OS=Homo sapiens OX=9606 GN=CNIH4 PE=1 SV=1;sp|Q9P003|CNIH4_HUMAN Protein cornichon homolog 4 OS=Homo sapiens OX=9606 GN=CNIH4 PE=1 SV=1	2	1	1	1	0	1	0	1	0	1	14.6	14.6	14.6	15.771	137	137;139	0	4.3526	0	14.6	0	10302000	2	YIMVPSGNMGVFDPTEIHNR	9319	TRUE	9891	17843	20796;20797	20797	392;393		87;93		-1;-1
A6NLM8;P51571	A6NLM8;P51571	2;2	2;2	2;2	Translocon-associated protein subunit delta	SSR4	tr|A6NLM8|A6NLM8_HUMAN Signal sequence receptor subunit delta OS=Homo sapiens OX=9606 GN=SSR4 PE=1 SV=1;sp|P51571|SSRD_HUMAN Translocon-associated protein subunit delta OS=Homo sapiens OX=9606 GN=SSR4 PE=1 SV=1	2	2	2	2	2	2	2	2	2	2	14.2	14.2	14.2	16.245	148	148;173	0	3.3137	14.2	14.2	2620400	4032400	7	FFDEESYSLLR;SAHAGTYEVR	2223;7061	True;True	2351;7517	4111;4112;13668;13669;13670;13671	4739;4740;4741;15948;15949;15950;15951	4740;15951					-1;-1
Q5JX55;Q5JX56;Q5JX58;Q5JX59;Q5JX60;Q5JX44;E7ENH5;A6PVH9;F2Z2V0;B0QZ18;Q99829	Q5JX55;Q5JX56;Q5JX58;Q5JX59;Q5JX60;Q5JX44;E7ENH5;A6PVH9;F2Z2V0;B0QZ18;Q99829	1;1;1;1;1;1;1;1;1;1;1	1;1;1;1;1;1;1;1;1;1;1	1;1;1;1;1;1;1;1;1;1;1	Copine-1	CPNE1	tr|Q5JX55|Q5JX55_HUMAN Copine-1 (Fragment) OS=Homo sapiens OX=9606 GN=CPNE1 PE=1 SV=1;tr|Q5JX56|Q5JX56_HUMAN Copine-1 (Fragment) OS=Homo sapiens OX=9606 GN=CPNE1 PE=1 SV=1;tr|Q5JX58|Q5JX58_HUMAN Copine-1 (Fragment) OS=Homo sapiens OX=9606 GN=CPNE1 PE=1 SV=	11	1	1	1	1	0	1	0	1	0	5.9	5.9	5.9	16.796	152	152;174;201;209;231;304;427;481;533;542;537	0.0034795	1.185	5.9	0	477200	0	1	VVTMEVEAR	9087	TRUE	9644	17428	20312	20312	394		142		-1;-1;-1;-1;-1;-1;-1;-1;-1;-1;-1
A6PW57;Q99755;A0A7P0T808;O14986;O60331	A6PW57;Q99755;A0A7P0T808;O14986;O60331	2;2;1;1;1	2;2;1;1;1	2;2;1;1;1	Phosphatidylinositol 4-phosphate 5-kinase type-1 alpha;Phosphatidylinositol 4-phosphate 5-kinase type-1 beta;Phosphatidylinositol 4-phosphate 5-kinase type-1 gamma	PIP5K1A;PIP5K1B;PIP5K1C	tr|A6PW57|A6PW57_HUMAN Phosphatidylinositol 4-phosphate 5-kinase type-1 alpha OS=Homo sapiens OX=9606 GN=PIP5K1A PE=1 SV=2;sp|Q99755|PI51A_HUMAN Phosphatidylinositol 4-phosphate 5-kinase type-1 alpha OS=Homo sapiens OX=9606 GN=PIP5K1A PE=1 SV=1;tr|A0A7P0T8	5	2	2	2	0	2	0	2	0	2	6.2	6.2	6.2	61.257	550	550;562;694;540;668	0.00079936	1.8379	0	6.2	0	418730	2	ALVHDGDTVSVHRPGFYAER;LLPGYYMNLNQNPR	475;5184	True;True	504;5450	873;9975	1005;11642	1005;11642	395		201		-1;-1;-1;-1;-1
H7BY10;K7EJV9;K7ERT8;A8MUS3;P62750;K7EMA7	H7BY10;K7EJV9;K7ERT8;A8MUS3;P62750;K7EMA7	9;9;9;9;9;6	9;9;9;9;9;6	9;9;9;9;9;6	60S ribosomal protein L23a	RPL23A	tr|H7BY10|H7BY10_HUMAN 60S ribosomal protein L23a (Fragment) OS=Homo sapiens OX=9606 GN=RPL23A PE=1 SV=1;tr|K7EJV9|K7EJV9_HUMAN 60S ribosomal protein L23a (Fragment) OS=Homo sapiens OX=9606 GN=RPL23A PE=1 SV=1;tr|K7ERT8|K7ERT8_HUMAN 60S ribosomal protein L	6	9	9	9	9	8	9	8	9	8	43.7	43.7	43.7	17.692	158	158;170;175;194;156;70	0	72.272	43.7	43.7	207530000	147450000	29	FPLTTESAMK;KIEDNNTLVFIVDVK;KLYDIDVAK;LAPDYDALDVANK;LDHYAIIK;LYDIDVAK;NKLDHYAIIK;VNTLIRPDGEK;VNTLIRPDGEKK	2409;4332;4406;4606;4693;5711;6194;8819;8820	True;True;True;True;True;True;True;True;True	2545;2546;4563;4639;4847;4939;6004;6602;9366;9367	4431;4432;4433;8318;8319;8320;8321;8482;8483;8873;8874;8875;9036;9037;10896;11993;11994;11995;11996;16967;16968;16969;16970;16971;16972	5112;5113;5114;5115;9733;9734;9735;9736;9909;9910;10357;10358;10359;10545;10546;12672;13986;13987;13988;13989;19787;19788;19789;19790;19791;19792;19793;19794;19795	5112;9733;9909;10358;10545;12672;13986;19791;19795	396		89		-1;-1;-1;-1;-1;-1
P62308;A8MWD9;Q49AN9;F5H013;C9JVQ0	P62308;A8MWD9;Q49AN9;F5H013;C9JVQ0	3;3;2;2;2	3;3;2;2;2	3;3;2;2;2	Small nuclear ribonucleoprotein G;Putative small nuclear ribonucleoprotein G-like protein 15	SNRPG;SNRPGP15	sp|P62308|RUXG_HUMAN Small nuclear ribonucleoprotein G OS=Homo sapiens OX=9606 GN=SNRPG PE=1 SV=1;sp|A8MWD9|RUXGL_HUMAN Putative small nuclear ribonucleoprotein G-like protein 15 OS=Homo sapiens OX=9606 GN=SNRPGP15 PE=5 SV=2;tr|Q49AN9|Q49AN9_HUMAN Small nu	5	3	3	3	3	1	3	1	3	1	39.5	39.5	39.5	8.496	76	76;76;64;68;96	0.00078125	1.7326	39.5	15.8	12039000	6603000	2	GNSIIMLEALER;HVQGILR;MSKAHPPELKK	2963;3466;5976	True;True;True	3123;3649;6357	5708;5709;6687;11546	6719;6720;7846;13428	6720;7846;13428	397		69		-1;-1;-1;-1;-1
Q8N9G6;A8MX80	Q8N9G6;A8MX80	1;1	1;1	1;1	Putative UPF0607 protein FLJ37424;Putative UPF0607 protein ENSP00000383144		sp|Q8N9G6|YJ012_HUMAN Putative UPF0607 protein FLJ37424 OS=Homo sapiens OX=9606 PE=2 SV=1;sp|A8MX80|YM017_HUMAN Putative UPF0607 protein ENSP00000383144 OS=Homo sapiens OX=9606 PE=3 SV=2	2	1	1	1	1	0	1	0	1	0	4.4	4.4	4.4	37.462	341	341;341	1	-2	4.4	0	594060	0	3	MRLCLIPRNTGTPQR	5967	TRUE	6344	11521	13393;13394;13395	13394	398		1		-1;-1
A8MXP9;P43243;A0A0R4J2E8;D6REM6;D6R991;H0Y8T4;B3KM87;D6RBK5;D6RIA2;D6RE02;D6RBI2;D6R8Z5;D6REK4;D6RCM3;D6RAY2;D6RAM9;A0A1B0GX04;D6RBS2;D6R9F3;D6RB45	A8MXP9;P43243;A0A0R4J2E8;D6REM6;D6R991	31;30;30;27;21;13;12;3;3;3;3;3;2;2;2;2;1;1;1;1	31;30;30;27;21;13;12;3;3;3;3;3;2;2;2;2;1;1;1;1	31;30;30;27;21;13;12;3;3;3;3;3;2;2;2;2;1;1;1;1	Matrin-3	MATR3	tr|A8MXP9|A8MXP9_HUMAN Matrin-3 OS=Homo sapiens OX=9606 GN=MATR3 PE=1 SV=1;sp|P43243|MATR3_HUMAN Matrin-3 OS=Homo sapiens OX=9606 GN=MATR3 PE=1 SV=2;tr|A0A0R4J2E8|A0A0R4J2E8_HUMAN Matrin-3 OS=Homo sapiens OX=9606 GN=MATR3 PE=1 SV=1;tr|D6REM6|D6REM6_HUMAN M	20	31	31	31	31	25	31	25	31	25	44.1	44.1	44.1	99.966	895	895;847;847;794;433;334;509;121;172;124;109;107;100;99;86;81;77;87;78;47	0	224.58	44.1	36.3	36198000	33297000	122	ALWFQGR;CRDDSFFGETSHNYHK;DLDELSR;DLDELSRYPEDK;DSFDDRGPSLNPVLDYDHGSR;EDAMAMVDHCLK;FDSEYER;GAPPSSNIEDFHGLLPK;GDADQASNILASFGLSAR;GNLGAGNGNLQGPR;GPGPLQER;GPLPLSSQHR;GPSLNPVLDYDHGSR;GYPHLCSICDLPVHSNK;IGPYQPNVPVGIDYVIPK;ITPENLPQILLQLK;LAEPYGK;LASLMNLGMSSSLNQQGAHSALSSASTSSHNLQSIFNIGSR;LCSLFYTNEEVAK;MDYEDDRLR;NTHCSSLPHYQK;RTEEGPTLSYGR;SFQQSSLSR;SGDKNDDGLVEIK;SQAFIEMETR;SQESGYYDR;TEEGPTLSYGR;VDKIEELDQENEA…	480;878;1090;1091;1244;1490;2191;2584;2610;2958;2977;2983;2993;3186;3696;4097;4573;4625;4670;5784;6397;7023;7205;7227;7498;7502;7799;8388;8600;9049;9407	True;True;True;True;True;True;True;True;True;True;True;True;True;True;True;True;True;True;True;True;True;True;True;True;True;True;True;True;True;True;True	510;930;1153;1154;1317;1578;1579;2317;2728;2754;3118;3137;3143;3153;3355;3893;4316;4814;4867;4914;6091;6092;6824;7476;7671;7695;7978;7982;8289;8904;9130;9603;9604;9986	887;888;1607;1608;1609;1610;1611;2011;2012;2013;2014;2015;2297;2298;2752;2753;2754;2755;2756;2757;2758;2759;2760;2761;2762;2763;2764;2765;2766;2767;4048;4049;4898;4899;4900;4901;4902;4942;4943;5702;5703;5731;5732;5742;5743;5744;5745;5759;5760;6125;6126;6127;6128;6129;6130;7130;7860;7861;7862;7863;8827;8907;8908;8993;8994;11054;11055;11056;11057;12421;12422;12423;12424;12425;12426;13594;13928;1392…	1021;1022;1023;1876;1877;1878;1879;1880;2341;2342;2343;2344;2345;2662;2663;3179;3180;3181;3182;3183;3184;3185;3186;3187;3188;3189;3190;3191;3192;3193;3194;3195;3196;4666;4667;5756;5757;5758;5759;5760;5761;5762;5763;5764;5810;5811;6712;6713;6714;6743;6744;6745;6746;6747;6748;6759;6760;6761;6762;6763;6764;6765;6766;6785;6786;7202;7203;7204;7205;7206;7207;7208;7209;7210;8379;9216;9217;9218;9219;1030…	1023;1879;2342;2343;2663;3185;4666;5764;5811;6714;6748;6760;6785;7206;8379;9216;10307;10397;10497;12847;14528;15867;16251;16314;16966;16972;17617;18893;19341;20230;20988	399;400;401;402;403;404;405		56;60;217;403;539;546;548		-1;-1;-1;-1;-1;-1;-1;-1;-1;-1;-1;-1;-1;-1;-1;-1;-1;-1;-1;-1
A8MYV2;Q9NQ29;B8ZZ10;B8ZZ09;B8ZZ12	A8MYV2;Q9NQ29;B8ZZ10;B8ZZ09	4;4;3;2;1	1;1;1;1;0	1;1;1;1;0	Putative RNA-binding protein Luc7-like 1	LUC7L	tr|A8MYV2|A8MYV2_HUMAN LUC7-like (S. cerevisiae) OS=Homo sapiens OX=9606 GN=LUC7L PE=1 SV=1;sp|Q9NQ29|LUC7L_HUMAN Putative RNA-binding protein Luc7-like 1 OS=Homo sapiens OX=9606 GN=LUC7L PE=1 SV=1;tr|B8ZZ10|B8ZZ10_HUMAN LUC7-like (S. cerevisiae) (Fragment	5	4	1	1	3	4	1	1	1	1	16.5	5.5	5.5	32.447	272	272;371;182;84;32	0.0014981	1.4814	13.6	16.5	735390	0	2	ADYEIASK;AEQLGAEGNVDESQK;NSMPASSFQQQK;VHELNEEIGK	166;216;6374;8563	False;True;False;False	175;228;6797;6798;9090	295;388;389;12362;12363;12364;16469;16470	333;449;450;14451;14452;14453;14454;19244;19245	333;449;14451;19245	406		124		-1;-1;-1;-1;-1
A8MZF9;P55039	A8MZF9;P55039	1;1	1;1	1;1	Developmentally-regulated GTP-binding protein 2	DRG2	tr|A8MZF9|A8MZF9_HUMAN Developmentally-regulated GTP-binding protein 2 OS=Homo sapiens OX=9606 GN=DRG2 PE=1 SV=1;sp|P55039|DRG2_HUMAN Developmentally-regulated GTP-binding protein 2 OS=Homo sapiens OX=9606 GN=DRG2 PE=1 SV=1	2	1	1	1	1	1	1	1	1	1	3.2	3.2	3.2	38.129	343	343;364	0.0015456	1.6547	3.2	3.2	202120	568820	2	IDQISMEEVDR	3578	TRUE	3766	6884;6885	8083;8084	8083	407		253		-1;-1
B0QY89;Q9Y262;B0QY90;H7C3A0;C9JHP4;C9K0Q7	B0QY89;Q9Y262;B0QY90	4;4;3;1;1;1	4;4;3;1;1;1	4;4;3;1;1;1	Eukaryotic translation initiation factor 3 subunit L	EIF3L	tr|B0QY89|B0QY89_HUMAN Eukaryotic translation initiation factor 3 subunit L OS=Homo sapiens OX=9606 GN=EIF3L PE=1 SV=1;sp|Q9Y262|EIF3L_HUMAN Eukaryotic translation initiation factor 3 subunit L OS=Homo sapiens OX=9606 GN=EIF3L PE=1 SV=1;tr|B0QY90|B0QY90_HU	6	4	4	4	1	4	1	4	1	4	6.9	6.9	6.9	70.901	607	607;564;466;127;150;183	0	45.014	1.2	6.9	0	568530	5	IQLLVFK;VFSDEVQQQAQLSTIR;VLENIELNKK;VSSDVIDQK	3989;8503;8681;8941	True;True;True;True	4203;9027;9215;9489	7670;7671;16361;16708;17166	8996;8997;19128;19506;20014	8996;19128;19506;20014					-1;-1;-1;-1;-1;-1
B0QYK0;Q01844;A0A0D9SFL3;C9JGE3;H7BY36	B0QYK0;Q01844;A0A0D9SFL3;C9JGE3;H7BY36	6;6;5;5;4	6;6;5;5;4	6;6;5;5;4	RNA-binding protein EWS	EWSR1	tr|B0QYK0|B0QYK0_HUMAN RNA-binding protein EWS OS=Homo sapiens OX=9606 GN=EWSR1 PE=1 SV=1;sp|Q01844|EWS_HUMAN RNA-binding protein EWS OS=Homo sapiens OX=9606 GN=EWSR1 PE=1 SV=1;tr|A0A0D9SFL3|A0A0D9SFL3_HUMAN RNA-binding protein EWS OS=Homo sapiens OX=9606	5	6	6	6	6	4	6	4	6	4	14.6	14.6	14.6	64.929	618	618;656;584;620;308	0	18.221	14.6	10.5	9572400	10225000	17	AAVEWFDGKDFQGSK;AGDWQCPNPGCGNQNFAWR;GDATVSYEDPPTAK;QDHPSSMGVYGQESGGFSGPGENR;TGQPMIHIYLDK;TGQPMIHIYLDKETGKPK	101;271;2612;6645;7886;7887	True;True;True;True;True;True	107;285;2756;7082;8380;8381	176;177;496;4945;4946;12856;12857;15196;15197;15198;15199;15200;15201	204;205;572;5814;5815;5816;5817;15007;15008;15009;17776;17777;17778;17779;17780;17781;17782	205;572;5815;15009;17776;17782	408;409		275;359		-1;-1;-1;-1;-1
P48444;B0YIW6;Q6P1Q5	P48444;B0YIW6;Q6P1Q5	3;3;2	3;3;2	3;3;2	Coatomer subunit delta	ARCN1	sp|P48444|COPD_HUMAN Coatomer subunit delta OS=Homo sapiens OX=9606 GN=ARCN1 PE=1 SV=1;tr|B0YIW6|B0YIW6_HUMAN Coatomer subunit delta OS=Homo sapiens OX=9606 GN=ARCN1 PE=1 SV=1;tr|Q6P1Q5|Q6P1Q5_HUMAN Coatomer subunit delta OS=Homo sapiens OX=9606 GN=ARCN1 P	3	3	3	3	1	3	1	3	1	3	5.9	5.9	5.9	57.21	511	511;552;189	0	4.5699	1.8	5.9	308070	1754900	4	ENVNLAQIR;KNYCNIQVTK;QHTFVETESVR	1904;4420;6701	True;True;True	2012;4655;7139	3546;3547;8511;12961	4106;4107;9939;15124	4106;9939;15124					-1;-1;-1
B1AHE3;Q9UBB4	B1AHE3;Q9UBB4	1;1	1;1	1;1	Ataxin-10	ATXN10	tr|B1AHE3|B1AHE3_HUMAN Ataxin-10 OS=Homo sapiens OX=9606 GN=ATXN10 PE=1 SV=1;sp|Q9UBB4|ATX10_HUMAN Ataxin-10 OS=Homo sapiens OX=9606 GN=ATXN10 PE=1 SV=1	2	1	1	1	0	1	0	1	0	1	11.9	11.9	11.9	14.209	126	126;475	0.009816	0.74043	0	11.9	0	0	1	NLTEDNSQNQDLIAK	6260	TRUE	6670	12122	14152	14152					-1;-1
B1AK87;P47756;B1AK85;B1AK88;A0A6I8PRV6;A0A6I8PIN8	B1AK87;P47756;B1AK85;B1AK88	4;4;3;3;1;1	4;4;3;3;1;1	4;4;3;3;1;1	F-actin-capping protein subunit beta	CAPZB	tr|B1AK87|B1AK87_HUMAN F-actin-capping protein subunit beta OS=Homo sapiens OX=9606 GN=CAPZB PE=1 SV=2;sp|P47756|CAPZB_HUMAN F-actin-capping protein subunit beta OS=Homo sapiens OX=9606 GN=CAPZB PE=1 SV=4;tr|B1AK85|B1AK85_HUMAN F-actin-capping protein subu	6	4	4	4	2	3	2	3	2	3	19.7	19.7	19.7	27.44	244	244;277;260;301;59;63	0	5.9694	8.6	16.4	252600	3265000	5	LEVEANNAFDQYR;LVEDMENK;SDQQLDCALDLMR;SGSGTMNLGGSLTR	4794;5638;7127;7259	True;True;True;True	5043;5929;7589;7729	9205;10765;13788;13789;14031	10735;12520;16085;16086;16383	10735;12520;16086;16383	410;411;412		13;187;220		-1;-1;-1;-1;-1;-1
H0Y6Y8;B1AL05;Q8N983;H0YBU8;M0R051	H0Y6Y8;B1AL05;Q8N983;H0YBU8	3;3;3;2;1	3;3;3;2;1	3;3;3;2;1	39S ribosomal protein L43, mitochondrial	MRPL43	tr|H0Y6Y8|H0Y6Y8_HUMAN 39S ribosomal protein L43, mitochondrial (Fragment) OS=Homo sapiens OX=9606 GN=MRPL43 PE=1 SV=1;tr|B1AL05|B1AL05_HUMAN 39S ribosomal protein L43, mitochondrial OS=Homo sapiens OX=9606 GN=MRPL43 PE=1 SV=1;sp|Q8N983|RM43_HUMAN 39S ribo	5	3	3	3	3	2	3	2	3	2	20.1	20.1	20.1	18.657	169	169;184;215;148;44	0	6.1086	20.1	13	2408400	2445700	7	FLASVLHNGLGR;LADQSGLDVIR;SVEEISTLVQK	2317;4562;7642	True;True;True	2450;4803;8126	4281;8812;8813;14768;14769	4938;10290;10291;17267;17268;17269;17270	4938;10291;17267					-1;-1;-1;-1;-1
H0Y5V5;B1AL79;Q16513	H0Y5V5;B1AL79;Q16513	1;1;1	1;1;1	1;1;1	Serine/threonine-protein kinase N2	PKN2	tr|H0Y5V5|H0Y5V5_HUMAN Serine/threonine-protein kinase N2 (Fragment) OS=Homo sapiens OX=9606 GN=PKN2 PE=1 SV=1;tr|B1AL79|B1AL79_HUMAN Protein kinase N2, isoform CRA_b OS=Homo sapiens OX=9606 GN=PKN2 PE=1 SV=1;sp|Q16513|PKN2_HUMAN Serine/threonine-protein k	3	1	1	1	0	1	0	1	0	1	4.3	4.3	4.3	24.25	211	211;604;984	0.0087173	0.78106	0	4.3	0	747130	1	LEDFLDNQR	4733	TRUE	4979	9100	10618	10618					-1;-1;-1
P60891;B1ALA9;A0A2R8Y7H4;P11908;P21108;A0A0B4J207;B1ALA7;A0A6Q8PHK9;A0A6Q8PHI4;A0A6Q8PGP2;A0A6Q8PG82;A0A6Q8PEU0;A6NMS2;D3YTJ7;Q15244;A0A6Q8PGF9;A0A0A0MRQ9;A0A6Q8PFD7;H7C540;A0A6Q8PGX9;A0A6Q8PG13;A0A6Q8PFD1	P60891;B1ALA9;A0A2R8Y7H4;P11908	11;11;10;6;4;4;4;4;3;3;3;3;2;2;2;2;2;1;1;1;1;1	11;11;10;6;4;4;4;4;3;3;3;3;2;2;2;2;2;1;1;1;1;1	11;11;10;6;4;4;4;4;3;3;3;3;2;2;2;2;2;1;1;1;1;1	Ribose-phosphate pyrophosphokinase 1;Ribose-phosphate pyrophosphokinase 2	PRPS1;PRPS2	sp|P60891|PRPS1_HUMAN Ribose-phosphate pyrophosphokinase 1 OS=Homo sapiens OX=9606 GN=PRPS1 PE=1 SV=2;tr|B1ALA9|B1ALA9_HUMAN Ribose-phosphate pyrophosphokinase 1 OS=Homo sapiens OX=9606 GN=PRPS1 PE=1 SV=2;tr|A0A2R8Y7H4|A0A2R8Y7H4_HUMAN Ribose-phosphate dip	22	11	11	11	6	10	6	10	6	10	45.3	45.3	45.3	34.834	318	318;285;321;318;318;318;168;121;92;95;112;104;147;200;40;46;76;85;173;65;52;97	0	74.28	30.8	41.5	4834600	12614000	28	FSNQETCVEIGESVR;IFSGSSHQDLSQK;INNACFEAVVVTNTIPQEDK;LGLELGK;LNVDFALIHK;MVLVGDVK;NCTIVSPDAGGAK;RVTSIADR;VAILVDDMADTCGTICHAADK;VTAVIPCFPYAR;VYAILTHGIFSGPAISR	2459;3652;3933;4905;5318;6011;6071;7038;8318;8961;9113	True;True;True;True;True;True;True;True;True;True;True	2598;3849;4145;5160;5592;6401;6471;7491;8832;8833;9509;9670	4636;4637;7044;7045;7046;7575;7576;7577;7578;9430;10228;10229;11618;11727;13615;16020;16021;16022;16023;16024;17198;17462;17463;17464	5445;5446;5447;8270;8271;8272;8874;8875;8876;8877;11002;11924;11925;13510;13644;15888;18728;18729;18730;18731;18732;18733;18734;20048;20353;20354;20355;20356	5446;8270;8874;11002;11925;13510;13644;15888;18728;20048;20356	413;414		205;222		-1;-1;-1;-1;-1;-1;-1;-1;-1;-1;-1;-1;-1;-1;-1;-1;-1;-1;-1;-1;-1;-1
B1AM31;Q5T1B0	B1AM31;Q5T1B0	1;1	1;1	1;1	Axonemal dynein light chain domain-containing protein 1	AXDND1	tr|B1AM31|B1AM31_HUMAN Axonemal dynein light chain domain-containing protein 1 (Fragment) OS=Homo sapiens OX=9606 GN=AXDND1 PE=1 SV=1;sp|Q5T1B0|AXDN1_HUMAN Axonemal dynein light chain domain-containing protein 1 OS=Homo sapiens OX=9606 GN=AXDND1 PE=2 SV=1	2	1	1	1	0	1	0	1	0	1	2.1	2.1	2.1	101.83	872	872;1012	1	-2	0	2.1	0	0	0	SLEGEMPSERQYMEEIIK	7352	TRUE	7830	14264	16667	16667	415	85	504	499	-1;-1
B1AMU7;B1AMU3;Q9Y3B2;R4GNH9;R4GMQ7;B1AMU4	B1AMU7;B1AMU3;Q9Y3B2;R4GNH9;R4GMQ7;B1AMU4	2;2;2;1;1;1	2;2;2;1;1;1	2;2;2;1;1;1	Exosome complex component CSL4	EXOSC1	tr|B1AMU7|B1AMU7_HUMAN Exosome complex component CSL4 (Fragment) OS=Homo sapiens OX=9606 GN=EXOSC1 PE=1 SV=2;tr|B1AMU3|B1AMU3_HUMAN Exosome complex component CSL4 OS=Homo sapiens OX=9606 GN=EXOSC1 PE=1 SV=1;sp|Q9Y3B2|EXOS1_HUMAN Exosome complex component C	6	2	2	2	2	1	2	1	2	1	16.4	16.4	16.4	17.789	165	165;170;195;139;143;178	0	5.5086	16.4	9.7	708370	745250	4	LCNLEEGSPGSGTYTR;SFRPGDIVLAK	4662;7206	True;True	4906;7672	8980;8981;13930	10479;10480;10481;16253	10480;16253					-1;-1;-1;-1;-1;-1
B3KNW1	B3KNW1	1	1	1		AP1G1	tr|B3KNW1|B3KNW1_HUMAN AP-1 complex subunit gamma-1 OS=Homo sapiens OX=9606 GN=AP1G1 PE=1 SV=1	1	1	1	1	1	0	1	0	1	0	5.3	5.3	5.3	26.299	247	247	1	-2	5.3	0	0	0	0	RSALLERMPVMEK	7016	TRUE	7469	13583	15854	15854	416;417	86	9;12	3	-1
U3KQP3;B4DEZ3;K7EJE1;E7ENQ6;Q9P0J0	U3KQP3;B4DEZ3;K7EJE1;E7ENQ6;Q9P0J0	1;1;1;1;1	1;1;1;1;1	1;1;1;1;1	NADH dehydrogenase [ubiquinone] 1 alpha subcomplex subunit 13	NDUFA13	tr|U3KQP3|U3KQP3_HUMAN NADH dehydrogenase [ubiquinone] 1 alpha subcomplex subunit 13 (Fragment) OS=Homo sapiens OX=9606 GN=NDUFA13 PE=3 SV=2;tr|B4DEZ3|B4DEZ3_HUMAN NADH dehydrogenase [ubiquinone] 1 alpha subcomplex subunit 13 OS=Homo sapiens OX=9606 GN=NDU	5	1	1	1	0	1	0	1	0	1	12	12	12	8.5979	75	75;120;150;273;144	0.0015432	1.645	0	12	0	5180200	1	LQIEDFEAR	5420	TRUE	5702	10395	12110	12110					-1;-1;-1;-1;-1
B4DJ81;P28331	B4DJ81;P28331	2;2	2;2	2;2	NADH-ubiquinone oxidoreductase 75 kDa subunit, mitochondrial	NDUFS1	tr|B4DJ81|B4DJ81_HUMAN NADH-ubiquinone oxidoreductase 75 kDa subunit, mitochondrial OS=Homo sapiens OX=9606 GN=NDUFS1 PE=1 SV=1;sp|P28331|NDUS1_HUMAN NADH-ubiquinone oxidoreductase 75 kDa subunit, mitochondrial OS=Homo sapiens OX=9606 GN=NDUFS1 PE=1 SV=3	2	2	2	2	1	2	1	2	1	2	4.4	4.4	4.4	66.921	611	611;727	0	2.7543	1.6	4.4	56051	295030	3	ILQDIASGSHPFSQVLK;SATYVNTEGR	3867;7072	True;True	4075;7530	7458;13687;13688	8747;15970;15971	8747;15970					-1;-1
B4DJV5;Q13610	B4DJV5;Q13610	3;3	3;3	3;3	Periodic tryptophan protein 1 homolog	PWP1	tr|B4DJV5|B4DJV5_HUMAN Periodic tryptophan protein 1 homolog OS=Homo sapiens OX=9606 GN=PWP1 PE=1 SV=1;sp|Q13610|PWP1_HUMAN Periodic tryptophan protein 1 homolog OS=Homo sapiens OX=9606 GN=PWP1 PE=1 SV=1	2	3	3	3	3	0	3	0	3	0	10	10	10	49.038	439	439;501	0	3.9367	10	0	285760	0	5	FSGQIER;VQTLQFHPFEAQTLISGSYDK;VWDISTVSSVNEAFGR	2446;8895;9105	True;True;True	2585;9443;9662	4498;17096;17450;17451	5186;19941;19942;20338;20339	5186;19941;20338					-1;-1
B4DR61;P61619;H7C1Q9;C9JXC6;H7C069;A6NK38;F2Z2C7;A6NIF9;C9JJV4;F8W776;Q8TC24;Q9H9S3	B4DR61;P61619	3;3;1;1;1;1;1;1;1;1;1;1	3;3;1;1;1;1;1;1;1;1;1;1	3;3;1;1;1;1;1;1;1;1;1;1	Protein transport protein Sec61 subunit alpha isoform 1	SEC61A1	tr|B4DR61|B4DR61_HUMAN Protein transport protein Sec61 subunit alpha isoform 1 OS=Homo sapiens OX=9606 GN=SEC61A1 PE=1 SV=1;sp|P61619|S61A1_HUMAN Protein transport protein Sec61 subunit alpha isoform 1 OS=Homo sapiens OX=9606 GN=SEC61A1 PE=1 SV=2	12	3	3	3	3	1	3	1	3	1	5.8	5.8	5.8	52.949	482	482;476;94;101;145;159;162;168;189;410;418;476	0	2.8279	5.8	1.9	1222800	1894900	4	ETSMVHELNR;GQYNTYPIK;IIEVGDTPK	2030;3025;3747	True;True;True	2143;3188;3946	3764;5829;7216;7217	4359;6864;8478;8479	4359;6864;8479					-1;-1;-1;-1;-1;-1;-1;-1;-1;-1;-1;-1
B4DRC2;Q9UQR0	B4DRC2;Q9UQR0	1;1	1;1	1;1	Sex comb on midleg-like protein 2	SCML2	tr|B4DRC2|B4DRC2_HUMAN Sex comb on midleg-like protein 2 OS=Homo sapiens OX=9606 GN=SCML2 PE=1 SV=1;sp|Q9UQR0|SCML2_HUMAN Sex comb on midleg-like protein 2 OS=Homo sapiens OX=9606 GN=SCML2 PE=1 SV=1	2	1	1	1	0	1	0	1	0	1	5.2	5.2	5.2	37.605	345	345;700	0.0082803	0.84395	0	5.2	0	327500	1	IQQLPDHFGPGPVNVVLR	3999	TRUE	4213	7685	9014	9014					-1;-1
B4DXZ6;P51114;E7EU85;E9PFF5;C9IZ22;C9JZE0;C9JY20;C9JAJ4	B4DXZ6;P51114;E7EU85;E9PFF5	5;5;4;4;1;1;1;1	4;4;3;3;1;1;1;1	4;4;3;3;1;1;1;1	Fragile X mental retardation syndrome-related protein 1	FXR1	tr|B4DXZ6|B4DXZ6_HUMAN Fragile X mental retardation syndrome-related protein 1 OS=Homo sapiens OX=9606 GN=FXR1 PE=1 SV=1;sp|P51114|FXR1_HUMAN Fragile X mental retardation syndrome-related protein 1 OS=Homo sapiens OX=9606 GN=FXR1 PE=1 SV=3;tr|E7EU85|E7EU85	8	5	4	4	3	4	3	3	3	3	13	11.7	11.7	68.326	608	608;621;454;490;94;119;123;151	0	16.723	8.6	10.9	335860	2112200	9	EDLMGLAIGTHGSNIQQAR;EISEGDEVEVYSR;IFYHPETTQLMILSASEATVK;KVPGVTAIELDEDTGTFR;VIQEIVDK	1503;1713;3665;4501;8612	True;True;True;True;False	1592;1808;3862;4740;9144	2793;3202;7073;7074;8701;8702;8703;16586	3230;3714;3715;8310;8311;8312;10157;10158;10159;19369	3230;3714;8310;10157;19369	418;419		156;217		-1;-1;-1;-1;-1;-1;-1;-1
B4DY08;G3V4W0;G3V251;G3V3K6;G3V5X6;A0A0G2JPF8;A0A0G2JNQ3;B4DSU6;O60812;P0DMR1;B2RXH8;B7ZW38;G3V4M8;G3V2H6;B3KT61;Q86SE5;E5RG71;E5RJ39	B4DY08;G3V4W0;G3V251;G3V3K6;G3V5X6	24;23;12;12;12;10;10;10;10;10;10;10;8;7;2;2;1;1	1;0;0;0;0;0;0;0;0;0;0;0;0;0;0;0;0;0	1;0;0;0;0;0;0;0;0;0;0;0;0;0;0;0;0;0		HNRNPC	tr|B4DY08|B4DY08_HUMAN Heterogeneous nuclear ribonucleoproteins C1/C2 OS=Homo sapiens OX=9606 GN=HNRNPC PE=1 SV=1;tr|G3V4W0|G3V4W0_HUMAN Heterogeneous nuclear ribonucleoproteins C1/C2 (Fragment) OS=Homo sapiens OX=9606 GN=HNRNPC PE=1 SV=1;tr|G3V251|G3V251_	18	24	1	1	24	19	1	0	1	0	59.4	3.1	3.1	31.971	288	288;262;126;121;117;293;293;147;293;293;293;293;66;54;280;291;85;146	0.0061141	1.07	59.4	50.3	2166500	0	1	AAVAGEDGR;ASNVTNK;ASNVTNKTDPR;AVVPSKR;GAQGHMECL;GDDLQAIK;GDDLQAIKK;GFAFVQYVNER;IVGCSVHK;KELTQIK;KSDVEAIFSK;LKGDDLQAIK;LKGDDLQAIKK;MIAGQVLDINLAAEPK;MYSYPAR;NDKSEEEQSSSSVK;QKVDSLLENLEK;RSAAEMYGSSFDLDYDFQR;SAAEMYGSSFDLDYDFQR;SDVEAIFSK;VDSLLENLEK;VFIGNLNTLVVK;VFIGNLNTLVVKK;VPPPPPIAR	97;649;650;795;2586;2613;2614;2675;4127;4263;4464;5059;5060;5872;6028;6081;6738;7015;7043;7135;8403;8484;8485;8849	False;False;False;False;True;False;False;False;False;False;False;False;False;False;False;False;False;False;False;False;False;False;False;False	103;689;690;842;2730;2757;2758;2821;4347;4491;4700;5320;5321;6221;6222;6425;6426;6481;6482;7177;7468;7496;7497;7597;8920;9008;9009;9397	166;167;168;1195;1196;1197;1459;1460;4904;4947;4948;4949;5062;5063;5064;5065;7917;7918;8185;8598;8599;8600;8601;9711;9712;9713;9714;9715;9716;9717;9718;9719;9720;11308;11309;11310;11311;11312;11313;11314;11315;11316;11654;11655;11656;11657;11658;11743;11744;11745;11746;11747;11748;11749;11750;11751;11752;11753;11754;13028;13029;13030;13031;13581;13582;13622;13623;13624;13625;13626;13801;13802;161…	193;194;195;1393;1394;1395;1396;1397;1698;1699;5766;5818;5819;5820;5949;5950;5951;5952;5953;5954;5955;5956;9280;9281;9574;10041;10042;10043;10044;10045;10046;10047;11309;11310;11311;11312;11313;11314;11315;11316;11317;11318;11319;11320;11321;13147;13148;13149;13150;13151;13152;13153;13154;13155;13156;13157;13158;13159;13160;13161;13162;13163;13564;13565;13566;13567;13568;13569;13570;13571;13572;1…	193;1394;1397;1698;5766;5818;5820;5949;9281;9574;10042;11312;11317;13161;13569;13679;15201;15853;15901;16098;18922;19089;19093;19847	420;421;422;423	87	74;104;123;285	220	-1;-1;-1;-1;-1;-1;-1;-1;-1;-1;-1;-1;-1;-1;-1;-1;-1;-1
B4DY09;Q12905;X6R6Z1;A0A0A0MRL0	B4DY09;Q12905	14;14;5;4	14;14;5;4	14;14;5;4	Interleukin enhancer-binding factor 2	ILF2	tr|B4DY09|B4DY09_HUMAN Interleukin enhancer-binding factor 2 OS=Homo sapiens OX=9606 GN=ILF2 PE=1 SV=1;sp|Q12905|ILF2_HUMAN Interleukin enhancer-binding factor 2 OS=Homo sapiens OX=9606 GN=ILF2 PE=1 SV=2	4	14	14	14	13	10	13	10	13	10	53.1	53.1	53.1	38.91	352	352;390;115;150	0	57.91	52.8	36.4	29158000	22017000	37	AQDPSEVLTMLTNETGFEISSSDATVK;AYEKPPEK;GTMTTGHNVADLVVILK;ILITTVPPNLR;ILPTLEAVAALGNK;ILSHGGFR;KLDPELHLDIK;NQDLAPNSAEQASILSLVTK;QPLALNVAYR;RNQDLAPNSAEQASILSLVTK;VHTVMTLEQQDMVCYTAQTLVR;VKPAPDETSFSEALLK;VLQSALAAIR;WFEENASQSTVK	560;803;3100;3849;3864;3881;4367;6333;6790;6979;8574;8641;8738;9147	True;True;True;True;True;True;True;True;True;True;True;True;True;True	596;850;3264;3265;4055;4072;4089;4599;6755;7231;7425;9102;9103;9174;9278;9706	1049;1472;5963;5964;5965;5966;7425;7426;7454;7480;7481;8388;8389;8390;8391;12284;12285;13127;13478;16505;16506;16507;16508;16637;16638;16639;16817;16818;17524;17525	1214;1712;7023;7024;7025;7026;7027;8710;8711;8712;8743;8769;8770;9812;9813;9814;9815;14358;14359;14360;15319;15717;19280;19281;19282;19283;19284;19285;19423;19424;19425;19426;19427;19625;19626;20421;20422	1214;1712;7024;8712;8743;8769;9814;14359;15319;15717;19281;19423;19625;20422	424;425;426		75;264;271		-1;-1;-1;-1
E7EX54;B5TY33;B4E0K5;Q16539	E7EX54;B5TY33;B4E0K5;Q16539	1;1;1;1	1;1;1;1	1;1;1;1	Mitogen-activated protein kinase 14	MAPK14	tr|E7EX54|E7EX54_HUMAN Mitogen-activated protein kinase 14 (Fragment) OS=Homo sapiens OX=9606 GN=MAPK14 PE=1 SV=8;tr|B5TY33|B5TY33_HUMAN Mitogen-activated protein kinase OS=Homo sapiens OX=9606 GN=MAPK14 PE=1 SV=1;tr|B4E0K5|B4E0K5_HUMAN Mitogen-activated p	4	1	1	1	0	1	0	1	0	1	12.1	12.1	12.1	15.447	132	132;173;283;360	0.0084142	0.90788	0	12.1	0	0	1	DLKPSNLAVNEDCELK	1121	TRUE	1184	2069	2402	2402					-1;-1;-1;-1
B4E1M0	B4E1M0	1	1	1		MSANTD2	tr|B4E1M0|B4E1M0_HUMAN Myb/SANT-like DNA-binding domain-containing protein 2 OS=Homo sapiens OX=9606 GN=MSANTD2 PE=1 SV=1	1	1	1	1	1	0	1	0	1	0	5	5	5	17.771	179	179	1	-2	5	0	0	0	0	IKMKYLSQR	3800	TRUE	4004	7352	8632	8632	427		171		-1
B5MCF9;O00541;B3KXD6;H7BYY8;H7C267	B5MCF9;O00541;B3KXD6	12;12;8;2;2	12;12;8;2;2	12;12;8;2;2	Pescadillo homolog	PES1	tr|B5MCF9|B5MCF9_HUMAN Pescadillo homolog OS=Homo sapiens OX=9606 GN=PES1 PE=1 SV=1;sp|O00541|PESC_HUMAN Pescadillo homolog OS=Homo sapiens OX=9606 GN=PES1 PE=1 SV=1;tr|B3KXD6|B3KXD6_HUMAN Pescadillo homolog OS=Homo sapiens OX=9606 GN=PES1 PE=1 SV=1	5	12	12	12	8	12	8	12	8	12	22.2	22.2	22.2	66.077	571	571;588;449;135;194	0	18.65	15.8	22.2	2365200	4020000	22	AGEGTYALDSESCMEK;CHVQTIQLCR;EALAFIIR;FLLHEPIVNK;GSATNYITR;ITHQIVDRPGQQTSVIGR;LAALEEQR;LAALSASLAR;LAQEEESEAK;LEGQAQAEAK;LKDNKPNYK;LQLSLADFR	273;851;1420;2344;3033;4082;4547;4549;4610;4755;5043;5429	True;True;True;True;True;True;True;True;True;True;True;True	287;288;901;1504;2478;3196;4300;4787;4789;4851;5002;5303;5711	498;499;500;1559;1560;1561;2613;2614;4335;4336;5840;5841;7834;7835;8786;8788;8883;9131;9132;9667;10412;10413	574;575;576;1824;1825;1826;3021;3022;5000;5001;6877;6878;9182;9183;10262;10264;10368;10652;10653;11258;12127;12128	574;1825;3021;5001;6878;9183;10262;10264;10368;10652;11258;12127	428		256		-1;-1;-1;-1;-1
K7ELA4;B5MD17;J3KS05;Q13185;P83916	K7ELA4;B5MD17;J3KS05;Q13185;P83916	1;1;1;1;1	1;1;1;1;1	1;1;1;1;1	Chromobox protein homolog 3;Chromobox protein homolog 1	CBX1;CBX3	tr|K7ELA4|K7ELA4_HUMAN Chromobox protein homolog 1 OS=Homo sapiens OX=9606 GN=CBX1 PE=1 SV=1;tr|B5MD17|B5MD17_HUMAN Chromobox protein homolog 1 (Fragment) OS=Homo sapiens OX=9606 GN=CBX1 PE=1 SV=1;tr|J3KS05|J3KS05_HUMAN Chromobox protein homolog 1 (Fragmen	5	1	1	1	1	1	1	1	1	1	11.6	11.6	11.6	15.981	138	138;168;173;183;185	0	2.6455	11.6	11.6	1555100	2338800	2	IIGATDSSGELMFLMK	3752	TRUE	3951	7223;7224	8485;8486	8485	429;430		133;136		-1;-1;-1;-1;-1
B5MD38;P55084;F5GZQ3;C9JEY0;C9JE81;C9K0M0	B5MD38;P55084;F5GZQ3;C9JEY0;C9JE81	5;5;4;3;3;1	5;5;4;3;3;1	5;5;4;3;3;1	Trifunctional enzyme subunit beta, mitochondrial;3-ketoacyl-CoA thiolase	HADHB	tr|B5MD38|B5MD38_HUMAN Trifunctional enzyme subunit beta, mitochondrial OS=Homo sapiens OX=9606 GN=HADHB PE=1 SV=1;sp|P55084|ECHB_HUMAN Trifunctional enzyme subunit beta, mitochondrial OS=Homo sapiens OX=9606 GN=HADHB PE=1 SV=3;tr|F5GZQ3|F5GZQ3_HUMAN Trifu	6	5	5	5	3	4	3	4	3	4	16.8	16.8	16.8	37.924	351	351;474;459;149;175;84	0	4.7021	10.8	12.3	1036900	2141600	8	DFMYVSQDPK;DLMPHDLAR;DQLLLGPTYATPK;EAALGAGFSDK;EVVDYIIFGTVIQEVK	987;1133;1210;1384;2099	True;True;True;True;True	1044;1197;1283;1468;2216	1802;2096;2097;2098;2237;2238;2556;3870	2109;2431;2432;2433;2590;2591;2959;4477	2109;2431;2591;2959;4477	431;432		75;218		-1;-1;-1;-1;-1;-1
B5MDF5;J3KQE5;P62826;F5H018;H0YFC6;B4DV51	B5MDF5;J3KQE5;P62826;F5H018;H0YFC6	9;9;9;8;6;3	9;9;9;8;6;3	9;9;9;8;6;3	GTP-binding nuclear protein Ran	RAN	tr|B5MDF5|B5MDF5_HUMAN GTP-binding nuclear protein Ran OS=Homo sapiens OX=9606 GN=RAN PE=1 SV=1;tr|J3KQE5|J3KQE5_HUMAN GTP-binding nuclear protein Ran (Fragment) OS=Homo sapiens OX=9606 GN=RAN PE=1 SV=1;sp|P62826|RAN_HUMAN GTP-binding nuclear protein Ran O	6	9	9	9	9	8	9	8	9	8	36.9	36.9	36.9	26.224	233	233;234;216;198;103;128	0	68.947	36.9	36.9	54193000	100970000	26	FNVWDTAGQEK;HLTGEFEK;HLTGEFEKK;KYVATLGVEVHPLVFHTNR;LVLVGDGGTGK;NLQYYDISAK;SNYNFEKPFLWLAR;VCENIPIVLCGNK;YVATLGVEVHPLVFHTNR	2400;3359;3360;4537;5664;6254;7453;8359;9455	True;True;True;True;True;True;True;True;True	2536;3535;3536;4776;5955;6664;7932;8875;10034	4417;4418;6454;6455;6456;8767;8768;10808;10809;10810;10811;12113;12114;14438;14439;16109;16110;18087;18088;18089;18090;18091;18092	5092;5093;7577;7578;7579;7580;10238;10239;12564;12565;12566;12567;12568;12569;14141;14142;16868;16869;18845;18846;21072;21073;21074;21075;21076;21077;21078	5093;7578;7579;10239;12565;14141;16869;18846;21074					-1;-1;-1;-1;-1;-1
B5ME19;Q99613;H3BPE3	B5ME19;Q99613	9;9;1	9;9;1	9;9;1	Eukaryotic translation initiation factor 3 subunit C-like protein;Eukaryotic translation initiation factor 3 subunit C	EIF3CL;EIF3C	sp|B5ME19|EIFCL_HUMAN Eukaryotic translation initiation factor 3 subunit C-like protein OS=Homo sapiens OX=9606 GN=EIF3CL PE=1 SV=1;sp|Q99613|EIF3C_HUMAN Eukaryotic translation initiation factor 3 subunit C OS=Homo sapiens OX=9606 GN=EIF3C PE=1 SV=1	3	9	9	9	4	7	4	7	4	7	11.3	11.3	11.3	105.47	914	914;913;132	0	15.293	4.9	9.2	546300	1422900	12	DFESHITSYK;ELLGQGLLLR;GCILTLVER;GTEITHAVVIK;GTTEEVCR;LGSLVENNER;SEQDQAENEGEDSAVLMER;TCHSFIINEK;TEPTAQQNLALQLAEK	976;1811;2605;3088;3109;4924;7174;7752;7815	True;True;True;True;True;True;True;True;True	1033;1910;2749;3252;3274;5179;7637;8239;8305	1785;3380;3381;4935;5943;5979;9458;13869;14953;15083;15084	2092;3926;3927;5801;7002;7040;11030;16183;17493;17652;17653;17654	2092;3926;5801;7002;7040;11030;16183;17493;17654	433		549		-1;-1;-1
B7WP74;Q9HCG8	B7WP74;Q9HCG8	2;2	2;2	2;2	Pre-mRNA-splicing factor CWC22 homolog	CWC22	tr|B7WP74|B7WP74_HUMAN Pre-mRNA-splicing factor CWC22 homolog (Fragment) OS=Homo sapiens OX=9606 GN=CWC22 PE=1 SV=1;sp|Q9HCG8|CWC22_HUMAN Pre-mRNA-splicing factor CWC22 homolog OS=Homo sapiens OX=9606 GN=CWC22 PE=1 SV=3	2	2	2	2	1	1	1	1	1	1	2.6	2.6	2.6	85.576	745	745;908	0.00088106	2.419	1.1	1.5	0	142750	2	GINAIFER;LSEETTTSSSR	2832;5503	True;True	2989;5788	5470;10537	6448;12261	6448;12261					-1;-1
B7WPG3;C9IYN3;V9GYK2;Q8WVV9;H7C464;H7BXH8;C9JJZ7	B7WPG3;C9IYN3;V9GYK2;Q8WVV9	13;13;13;13;4;4;3	12;12;12;12;3;4;3	12;12;12;12;3;4;3	Heterogeneous nuclear ribonucleoprotein L-like	HNRNPLL	tr|B7WPG3|B7WPG3_HUMAN Heterogeneous nuclear ribonucleoprotein L-like OS=Homo sapiens OX=9606 GN=HNRNPLL PE=1 SV=1;tr|C9IYN3|C9IYN3_HUMAN Heterogeneous nuclear ribonucleoprotein L-like OS=Homo sapiens OX=9606 GN=HNRNPLL PE=1 SV=2;tr|V9GYK2|V9GYK2_HUMAN Het	7	13	12	12	10	9	9	8	9	8	34.8	33.5	33.5	56.45	508	508;537;542;542;133;217;149	0	28.787	25.8	22.8	1250400	1560700	22	HDGYGSHGPLLPLPSR;ITRPGNTDDPSGGNK;LCFSTSSHL;LCNDHEVLTFIK;LNVCVSK;NDNDSWDYTKPYLGR;QALVEFENIDSAK;QHSVVPSQIFELEDGTSSYK;SFSQPEAGGSHHK;TDAVEALTALNHYQIR;TIPGTALVEMGDEYAVER;VFNLFCLYGNIEK;VSVSPVVHVR	3213;4101;4655;4660;5317;6083;6621;6700;7208;7763;7949;8495;8952	True;True;True;True;False;True;True;True;True;True;True;True;True	3383;4320;4899;4904;5591;6484;7058;7138;7674;8250;8447;9019;9500	6178;6179;7869;7870;8969;8970;8977;8978;10226;10227;11757;12814;12960;13933;14977;14978;14979;14980;15319;16346;17179;17180	7264;7265;9225;9226;9227;10468;10469;10476;10477;11919;11920;11921;11922;11923;13698;14964;15123;16256;16257;17522;17523;17524;17525;17916;19111;20028;20029	7265;9226;10468;10477;11919;13698;14964;15123;16257;17523;17916;19111;20029	434		345		-1;-1;-1;-1;-1;-1;-1
K7EPR1;K7ER84;B7Z3M0	K7EPR1;K7ER84;B7Z3M0	1;1;1	1;1;1	1;1;1		PODNL1	tr|K7EPR1|K7EPR1_HUMAN Podocan-like protein 1 (Fragment) OS=Homo sapiens OX=9606 GN=PODNL1 PE=4 SV=1;tr|K7ER84|K7ER84_HUMAN Podocan-like protein 1 (Fragment) OS=Homo sapiens OX=9606 GN=PODNL1 PE=1 SV=1;tr|B7Z3M0|B7Z3M0_HUMAN Podocan-like protein 1 OS=Homo	3	1	1	1	0	1	0	1	0	1	56.2	56.2	56.2	3.5509	32	32;164;430	1	-2	0	56.2	0	0	0	TTSPEPLSTSPCRTTSSR	8190	TRUE	8697	15773	18450	18450		88;89;90;91		17;19;25;26	-1;-1;-1
B7Z3Z9;E7EPM6;P33121;H0Y9Z9;H0Y9U7;D6RER0;Q9ULC5	B7Z3Z9;E7EPM6;P33121;H0Y9Z9;H0Y9U7;D6RER0;Q9ULC5	2;2;2;1;1;1;1	2;2;2;1;1;1;1	2;2;2;1;1;1;1	Long-chain-fatty-acid--CoA ligase 1;Long-chain-fatty-acid--CoA ligase 5	ACSL1;ACSL5	tr|B7Z3Z9|B7Z3Z9_HUMAN Long-chain-fatty-acid--CoA ligase 1 OS=Homo sapiens OX=9606 GN=ACSL1 PE=1 SV=1;tr|E7EPM6|E7EPM6_HUMAN Long-chain-fatty-acid--CoA ligase 1 OS=Homo sapiens OX=9606 GN=ACSL1 PE=1 SV=1;sp|P33121|ACSL1_HUMAN Long-chain-fatty-acid--CoA lig	7	2	2	2	0	2	0	2	0	2	4.4	4.4	4.4	58.586	527	527;664;698;94;294;388;683	0.0021708	1.3312	0	4.4	0	421170	3	LAQGEYIAPEK;VLQPTVFPVVPR	4614;8736	True;True	4855;9276	8889;16815	10375;10376;19623	10375;19623					-1;-1;-1;-1;-1;-1;-1
B7Z524;H0YDX7;J3QT46;Q9Y450;H0YES5;E9PS53;E9PHZ9	B7Z524;H0YDX7;J3QT46;Q9Y450;H0YES5	6;6;6;6;3;1;1	6;6;6;6;3;1;1	6;6;6;6;3;1;1	HBS1-like protein	HBS1L	tr|B7Z524|B7Z524_HUMAN HBS1-like protein OS=Homo sapiens OX=9606 GN=HBS1L PE=1 SV=1;tr|H0YDX7|H0YDX7_HUMAN HBS1-like protein (Fragment) OS=Homo sapiens OX=9606 GN=HBS1L PE=1 SV=1;tr|J3QT46|J3QT46_HUMAN HBS1-like protein OS=Homo sapiens OX=9606 GN=HBS1L PE=	7	6	6	6	2	6	2	6	2	6	17.7	17.7	17.7	56.961	520	520;554;619;684;170;142;243	0	4.948	5.6	17.7	283890	1172300	8	DQGSGFCITGK;GFPVLLHYQTVSEPAVIK;GPPIEDAIASSDVLETASK;GQNALVELQTQRPIALELYK;IEAGYIQTGDR;LLAMPPNETCTVK	1204;2724;2985;3014;3586;5081	True;True;True;True;True;True	1277;2875;3145;3176;3776;5342	2228;5219;5220;5748;5803;6901;6902;9782	2581;6158;6159;6771;6837;8103;8104;11412	2581;6159;6771;6837;8103;11412	435		359		-1;-1;-1;-1;-1;-1;-1
B7Z6D5;Q96GQ7	B7Z6D5;Q96GQ7	10;10	10;10	10;10	Probable ATP-dependent RNA helicase DDX27	DDX27	tr|B7Z6D5|B7Z6D5_HUMAN RNA helicase OS=Homo sapiens OX=9606 GN=DDX27 PE=1 SV=1;sp|Q96GQ7|DDX27_HUMAN Probable ATP-dependent RNA helicase DDX27 OS=Homo sapiens OX=9606 GN=DDX27 PE=1 SV=2	2	10	10	10	7	7	7	7	7	7	15.4	15.4	15.4	86.604	765	765;796	0	15.815	11.1	10.7	1676000	2044700	14	ALQEFDLALR;AMPEEEPVR;EAIVAALLTR;EAVVQEPER;EMQQSEAQINTAK;FKDEQIDILVATDVAAR;IFVNSNTDVAPFLR;SVFDEELTNTSK;SVSLVGEDERK;TFTDHVMLFTQTK	456;494;1419;1466;1881;2309;3664;7644;7666;7861	True;True;True;True;True;True;True;True;True;True	485;527;1503;1553;1985;2442;3861;8128;8150;8353	836;921;2611;2612;2705;2706;3501;4267;4268;7072;14772;14805;15156;15157	966;1061;3019;3020;3126;3127;4057;4921;4922;8309;17273;17315;17732;17733	966;1061;3020;3127;4057;4921;8309;17273;17315;17733	436;437;438		436;592;696		-1;-1
F8W1R7;J3KND3;G8JLA2;G3V1V0;B7Z6Z4;P60660;G3V1Y7;F8VPF3;F8W1I5;P14649	F8W1R7;J3KND3;G8JLA2;G3V1V0;B7Z6Z4;P60660;G3V1Y7;F8VPF3;F8W1I5;P14649	2;2;2;2;2;2;1;1;1;1	2;2;2;2;2;2;1;1;1;1	2;2;2;2;2;2;1;1;1;1	Myosin light polypeptide 6;Myosin light chain 6B	MYL6;MYL6B	tr|F8W1R7|F8W1R7_HUMAN Myosin light polypeptide 6 OS=Homo sapiens OX=9606 GN=MYL6 PE=1 SV=1;tr|J3KND3|J3KND3_HUMAN Myosin light polypeptide 6 OS=Homo sapiens OX=9606 GN=MYL6 PE=1 SV=1;tr|G8JLA2|G8JLA2_HUMAN Myosin light polypeptide 6 OS=Homo sapiens OX=960	10	2	2	2	1	2	1	2	1	2	14.5	14.5	14.5	16.29	145	145;152;152;161;238;151;115;130;175;208	0	3.2292	9	14.5	1381200	7994300	3	ALGQNPTNAEVLK;EAFQLFDR	426;1400	True;True	453;1484	788;789;2583	915;916;2988	915;2988					-1;-1;-1;-1;-1;-1;-1;-1;-1;-1
B7Z7P8;P62495;D6RCB3;D6RJE8;I3L492	B7Z7P8;P62495	7;7;1;1;1	7;7;1;1;1	7;7;1;1;1	Eukaryotic peptide chain release factor subunit 1	ETF1	tr|B7Z7P8|B7Z7P8_HUMAN Eukaryotic peptide chain release factor subunit 1 OS=Homo sapiens OX=9606 GN=ETF1 PE=1 SV=1;sp|P62495|ERF1_HUMAN Eukaryotic peptide chain release factor subunit 1 OS=Homo sapiens OX=9606 GN=ETF1 PE=1 SV=3	5	7	7	7	3	6	3	6	3	6	18.9	18.9	18.9	47.475	423	423;437;95;119;208	0	17.89	8.5	16.3	1353900	2170600	12	GFGGIGGILR;ILYLTPEQEKDK;LSVLGAITSVQQR;TELSQSDMFDQR;YCFGVEDTLK;YFDEISQDTGK;YVLHCQGTEEEK	2715;3894;5561;7811;9198;9248;9467	True;True;True;True;True;True;True	2866;4102;5846;8301;9759;9812;10046	5207;7502;10621;10622;15074;15075;15076;15077;15078;17608;17692;18108	6144;8791;12357;12358;17643;17644;17645;17646;17647;20513;20607;21097	6144;8791;12358;17647;20513;20607;21097	439		227		-1;-1;-1;-1;-1
H0YH88;H0YHC3;F8W020;F8W118;F8VY35;F8VV59;F8W543;B7Z9C2;F8W0J6;F5H4R6;H0YIV4;P55209;F8VRJ2;F8VVB5;F8VXI6;F8VUX1	H0YH88;H0YHC3;F8W020;F8W118;F8VY35;F8VV59;F8W543;B7Z9C2;F8W0J6;F5H4R6;H0YIV4;P55209;F8VRJ2;F8VVB5;F8VXI6;F8VUX1	5;5;5;5;5;5;5;5;5;5;5;5;4;4;4;4	5;5;5;5;5;5;5;5;5;5;5;5;4;4;4;4	4;4;4;4;4;4;4;4;4;4;4;4;3;3;3;3	Nucleosome assembly protein 1-like 1	NAP1L1	tr|H0YH88|H0YH88_HUMAN Nucleosome assembly protein 1-like 1 (Fragment) OS=Homo sapiens OX=9606 GN=NAP1L1 PE=1 SV=1;tr|H0YHC3|H0YHC3_HUMAN Nucleosome assembly protein 1-like 1 (Fragment) OS=Homo sapiens OX=9606 GN=NAP1L1 PE=1 SV=1;tr|F8W020|F8W020_HUMAN Nuc	16	5	5	4	5	3	5	3	4	2	26.6	26.6	20.9	20.966	177	177;198;207;209;264;327;328;349;379;383;385;391;114;161;215;237	0	10.237	26.6	19.8	1472100	3785800	15	CAQIEAK;FYEEVHDLER;NVDLLSDMVQEHDEPILK;YAVLYQPLFDK;YAVLYQPLFDKR	816;2538;6417;9193;9194	True;True;True;True;True	865;2680;6844;6845;9754;9755	1492;1493;4808;4809;4810;12456;12457;12458;12459;12460;17598;17599;17600	1738;1739;5649;5650;5651;14564;14565;14566;14567;14568;14569;14570;14571;20503;20504;20505	1739;5649;14566;20503;20504	440		124		-1;-1;-1;-1;-1;-1;-1;-1;-1;-1;-1;-1;-1;-1;-1;-1
B8ZZJ0;B9A032;B8ZZN6;P63165	B8ZZJ0;B9A032;B8ZZN6;P63165	1;1;1;1	1;1;1;1	1;1;1;1	Small ubiquitin-related modifier 1	SUMO1	tr|B8ZZJ0|B8ZZJ0_HUMAN Small ubiquitin-related modifier 1 OS=Homo sapiens OX=9606 GN=SUMO1 PE=1 SV=1;tr|B9A032|B9A032_HUMAN Small ubiquitin-related modifier 1 OS=Homo sapiens OX=9606 GN=SUMO1 PE=1 SV=1;tr|B8ZZN6|B8ZZN6_HUMAN Small ubiquitin-related modifie	4	1	1	1	0	1	0	1	0	1	27.6	27.6	27.6	6.6846	58	58;77;146;101	0.00085837	2.2153	0	27.6	0	0	0	SDQEAKPSTEDLGDKK	7126	TRUE	7588	13787	16084	16084		92		2	-1;-1;-1;-1
M0QZK8;H7BZK5;B8ZZK2;O75223	M0QZK8;H7BZK5;B8ZZK2;O75223	1;1;1;1	1;1;1;1	1;1;1;1	Gamma-glutamylcyclotransferase	GGCT	tr|M0QZK8|M0QZK8_HUMAN Gamma-glutamylcyclotransferase OS=Homo sapiens OX=9606 PE=4 SV=1;tr|H7BZK5|H7BZK5_HUMAN Gamma-glutamylcyclotransferase (Fragment) OS=Homo sapiens OX=9606 GN=GGCT PE=1 SV=1;tr|B8ZZK2|B8ZZK2_HUMAN Gamma-glutamylcyclotransferase OS=Homo	4	1	1	1	1	1	1	1	1	1	12.6	12.6	12.6	11.578	103	103;119;166;188	0.00085106	2.1693	12.6	12.6	696780	814100	2	SNLNSLDEQEGVK	7445	TRUE	7924	14426;14427	16856;16857	16857					-1;-1;-1;-1
B8ZZV5;Q8TCC3	B8ZZV5;Q8TCC3	1;1	1;1	1;1	39S ribosomal protein L30, mitochondrial	MRPL30	tr|B8ZZV5|B8ZZV5_HUMAN 39S ribosomal protein L30, mitochondrial OS=Homo sapiens OX=9606 GN=MRPL30 PE=1 SV=1;sp|Q8TCC3|RM30_HUMAN 39S ribosomal protein L30, mitochondrial OS=Homo sapiens OX=9606 GN=MRPL30 PE=1 SV=1	2	1	1	1	1	1	1	1	1	1	10.9	10.9	10.9	11.935	101	101;161	0.0008071	1.8841	10.9	10.9	1645800	1468100	3	VFQASPEDHEK	8498	TRUE	9022	16352;16353;16354	19117;19118;19119	19119					-1;-1
B9A008;E7ENR5;H0Y714;Q96G21;B8ZZ47	B9A008;E7ENR5;H0Y714;Q96G21;B8ZZ47	3;3;3;3;2	3;3;3;3;2	3;3;3;3;2	U3 small nucleolar ribonucleoprotein protein IMP4	IMP4	tr|B9A008|B9A008_HUMAN U3 small nucleolar ribonucleoprotein protein IMP4 (Fragment) OS=Homo sapiens OX=9606 GN=IMP4 PE=1 SV=1;tr|E7ENR5|E7ENR5_HUMAN U3 small nucleolar ribonucleoprotein protein IMP4 (Fragment) OS=Homo sapiens OX=9606 GN=IMP4 PE=1 SV=1;tr|H	5	3	3	3	3	1	3	1	3	1	18.6	18.6	18.6	19.619	172	172;236;280;291;248	0	3.1623	18.6	5.8	1347100	0	4	HEVGALVR;NVELTEVGPR;VITFANQDDYISFR	3243;6420;8622	True;True;True	3415;6848;9154	6241;12466;12467;16603	7335;14577;14578;19388	7335;14578;19388					-1;-1;-1;-1;-1
B9A067;Q16891;H7C463;C9J406;A0A087WYS0;D6RAW4	B9A067;Q16891;H7C463;C9J406	11;11;10;10;3;1	11;11;10;10;3;1	11;11;10;10;3;1	MICOS complex subunit MIC60	IMMT	tr|B9A067|B9A067_HUMAN MICOS complex subunit MIC60 OS=Homo sapiens OX=9606 GN=IMMT PE=1 SV=2;sp|Q16891|MIC60_HUMAN MICOS complex subunit MIC60 OS=Homo sapiens OX=9606 GN=IMMT PE=1 SV=1;tr|H7C463|H7C463_HUMAN MICOS complex subunit MIC60 (Fragment) OS=Homo s	6	11	11	11	6	8	6	8	6	8	18.3	18.3	18.3	78.973	711	711;758;613;659;372;147	0	13.278	9.7	13.9	185960	958470	15	AAMDNSEIAGEK;AFDSAVAK;EVAGAKPHITAAEGK;LLSYASYCIEHGDLELAAK;LSEQELQFR;LSTDDLNSLIAHAHR;SEFEQNLSEK;SEIQAEQDR;SLEDALR;VVSQYHELVVQAR;YSTSGSSGLTTGK	72;240;2042;5218;5508;5554;7149;7155;7347;9080;9436	True;True;True;True;True;True;True;True;True;True;True	76;252;2156;5485;5793;5839;7611;7617;7825;9637;10015	118;429;3785;3786;10029;10542;10612;10613;13828;13829;13838;14253;17416;17417;18057	138;495;4383;4384;11703;12266;12348;12349;16135;16136;16146;16654;20299;20300;21038	138;495;4383;11703;12266;12349;16135;16146;16654;20300;21038	441		213		-1;-1;-1;-1;-1;-1
J3KMX2;B9EGA3;Q92925;J3QWB6	J3KMX2;B9EGA3;Q92925;J3QWB6	3;3;3;2	3;3;3;2	3;3;3;2	SWI/SNF-related matrix-associated actin-dependent regulator of chromatin subfamily D member 2	SMARCD2	tr|J3KMX2|J3KMX2_HUMAN SWI/SNF-related matrix-associated actin-dependent regulator of chromatin subfamily D member 2 OS=Homo sapiens OX=9606 GN=SMARCD2 PE=1 SV=1;tr|B9EGA3|B9EGA3_HUMAN SMARCD2 protein OS=Homo sapiens OX=9606 GN=SMARCD2 PE=1 SV=1;sp|Q92925|	4	3	3	3	1	3	1	3	1	3	12.7	12.7	12.7	52.238	456	456;494;531;231	0	6.7576	4.4	12.7	134000	491120	4	AEGDSAGTAGTPGGTPAGDK;LAGLLQHPDPIVINHVISVDPNDQK;MPTTQETDGFQVK	194;4586;5947	True;True;True	204;4827;6321	345;346;8845;11492	395;396;10325;13358	395;10325;13358	442		202		-1;-1;-1;-1
F8WAS3;C9IZN5;H7BYD0;Q16718;A0A7I2V2W4;A0A087X1G1;A0A7I2V3L8	F8WAS3;C9IZN5;H7BYD0;Q16718;A0A7I2V2W4;A0A087X1G1;A0A7I2V3L8	2;2;2;2;1;1;1	2;2;2;2;1;1;1	2;2;2;2;1;1;1	NADH dehydrogenase [ubiquinone] 1 alpha subcomplex subunit 5	NDUFA5	tr|F8WAS3|F8WAS3_HUMAN Complex I subunit B13 OS=Homo sapiens OX=9606 GN=NDUFA5 PE=1 SV=1;tr|C9IZN5|C9IZN5_HUMAN Complex I subunit B13 OS=Homo sapiens OX=9606 GN=NDUFA5 PE=1 SV=2;tr|H7BYD0|H7BYD0_HUMAN Complex I subunit B13 OS=Homo sapiens OX=9606 GN=NDUFA5	7	2	2	2	0	2	0	2	0	2	37.1	37.1	37.1	7.8423	70	70;98;125;116;101;101;145	0.0014695	1.4035	0	37.1	0	0	2	KYTEQITNEK;TTGLVGLAVCNTPHER	4536;8168	True;True	4775;8675	8766;15727	10237;18399	10237;18399					-1;-1;-1;-1;-1;-1;-1
C9J712;C9J0J7;C9JQ45;G5E9Q6;P35080	C9J712;C9J0J7;C9JQ45;G5E9Q6;P35080	1;1;1;1;1	1;1;1;1;1	1;1;1;1;1	Profilin;Profilin-2	PFN2	tr|C9J712|C9J712_HUMAN Profilin OS=Homo sapiens OX=9606 GN=PFN2 PE=1 SV=1;tr|C9J0J7|C9J0J7_HUMAN Profilin OS=Homo sapiens OX=9606 GN=PFN2 PE=1 SV=1;tr|C9JQ45|C9JQ45_HUMAN Profilin OS=Homo sapiens OX=9606 GN=PFN2 PE=1 SV=1;tr|G5E9Q6|G5E9Q6_HUMAN Profilin OS	5	1	1	1	0	1	0	1	0	1	15.4	15.4	15.4	9.7982	91	91;91;110;188;140	0	2.6426	0	15.4	0	2958400	1	SQGGEPTYNVAVGR	7503	TRUE	7983	14521	16975	16975					-1;-1;-1;-1;-1
D6RBD7;C9J1V9;O43324;H0YAL7;D6RCQ0	D6RBD7;C9J1V9;O43324;H0YAL7	3;3;3;2;1	3;3;3;2;1	3;3;3;2;1	Eukaryotic translation elongation factor 1 epsilon-1	EEF1E1;EEF1E1-BLOC1S5	tr|D6RBD7|D6RBD7_HUMAN Eukaryotic translation elongation factor 1 epsilon-1 OS=Homo sapiens OX=9606 GN=EEF1E1 PE=1 SV=1;tr|C9J1V9|C9J1V9_HUMAN EEF1E1-BLOC1S5 readthrough (NMD candidate) OS=Homo sapiens OX=9606 GN=EEF1E1-BLOC1S5 PE=4 SV=2;sp|O43324|MCA3_HUM	5	3	3	3	3	0	3	0	3	0	20.7	20.7	20.7	16.686	150	150;151;174;136;94	0.00089127	2.4751	20.7	0	537460	0	3	AAAAELSLLEK;DLNSYLEDK;EYLLGSTAEEK	7;1137;2117	True;True;True	7;1201;2236	11;2103;3911	13;2438;4520	13;2438;4520					-1;-1;-1;-1;-1
C9J1Z8;P84085;F5H0C7;F5H1V1;F5H6T5;F8WDB3	C9J1Z8;P84085;F5H0C7	5;5;3;1;1;1	1;1;0;0;0;0	1;1;0;0;0;0	ADP-ribosylation factor 5	ARF5;ARF3	tr|C9J1Z8|C9J1Z8_HUMAN ADP-ribosylation factor 5 (Fragment) OS=Homo sapiens OX=9606 GN=ARF5 PE=1 SV=1;sp|P84085|ARF5_HUMAN ADP-ribosylation factor 5 OS=Homo sapiens OX=9606 GN=ARF5 PE=1 SV=2;tr|F5H0C7|F5H0C7_HUMAN ADP-ribosylation factor 3 (Fragment) OS=Ho	6	5	1	1	5	5	1	1	1	1	34	6.7	6.7	17.107	150	150;180;102;40;50;59	0	2.771	34	34	621070	1630900	2	DAVLLVFANK;HYFQNTQGLIFVVDSNDR;HYFQNTQGLIFVVDSNDRER;ILMVGLDAAGK;VQESADELQK	931;3482;3483;3860;8874	False;False;False;False;True	984;3665;3666;4067;4068;9422	1698;1699;6714;6715;6716;6717;6718;6719;6720;6721;7445;7446;7447;17062;17063	1987;1988;7878;7879;7880;7881;7882;7883;7884;7885;7886;7887;8734;8735;8736;19905;19906	1988;7880;7886;8734;19906	443		22		-1;-1;-1;-1;-1;-1
C9J4M6;C9J2Y9;P30876	C9J4M6;C9J2Y9;P30876	4;4;4	4;4;4	4;4;4	DNA-directed RNA polymerase;DNA-directed RNA polymerase II subunit RPB2	POLR2B	tr|C9J4M6|C9J4M6_HUMAN DNA-directed RNA polymerase subunit beta OS=Homo sapiens OX=9606 GN=POLR2B PE=1 SV=3;tr|C9J2Y9|C9J2Y9_HUMAN DNA-directed RNA polymerase subunit beta OS=Homo sapiens OX=9606 GN=POLR2B PE=1 SV=2;sp|P30876|RPB2_HUMAN DNA-directed RNA po	3	4	4	4	3	2	3	2	3	2	5.1	5.1	5.1	121.37	1067	1067;1167;1174	0	12.968	3.9	2.6	265170	316070	5	AGVSQVLNR;EGEEQLQTQHQK;GEIGDATPFNDAVNVQK;TVTLPENEDELESTNR	315;1619;2658;8251	True;True;True;True	334;1713;2803;8762	582;3025;5031;15901;15902	669;3496;5915;18600;18601	669;3496;5915;18600					-1;-1;-1
Q9BQ75;C9J384;H7C515	Q9BQ75;C9J384;H7C515	2;2;1	2;2;1	2;2;1	Protein CMSS1	CMSS1	sp|Q9BQ75|CMS1_HUMAN Protein CMSS1 OS=Homo sapiens OX=9606 GN=CMSS1 PE=1 SV=2;tr|C9J384|C9J384_HUMAN Protein CMSS1 (Fragment) OS=Homo sapiens OX=9606 GN=CMSS1 PE=1 SV=1;tr|H7C515|H7C515_HUMAN Protein CMSS1 (Fragment) OS=Homo sapiens OX=9606 GN=CMSS1 PE=1 S	3	2	2	2	1	1	1	1	1	1	9.3	9.3	9.3	31.884	279	279;225;82	0.0015408	1.6369	4.7	4.7	552770	637470	2	ANDLTHSLSSYLK;SEPKPGLPEDLQK	501;7172	True;True	534;7635	934;13866	1077;16179	1077;16179					-1;-1;-1
C9J3I4;O60507	C9J3I4;O60507	1;1	1;1	1;1	Protein-tyrosine sulfotransferase 1	TPST1	tr|C9J3I4|C9J3I4_HUMAN Protein-tyrosine sulfotransferase (Fragment) OS=Homo sapiens OX=9606 GN=TPST1 PE=1 SV=1;sp|O60507|TPST1_HUMAN Protein-tyrosine sulfotransferase 1 OS=Homo sapiens OX=9606 GN=TPST1 PE=1 SV=1	2	1	1	1	0	1	0	1	0	1	5.7	5.7	5.7	15.748	140	140;370	1	-2	0	5.7	0	0	0	QMWSRSSK	6777	TRUE	7217	13099	15283	15283	444	93;94;95	113	115;117;118	-1;-1
C9JRH2;C9J3R0;C9JMJ4;C9JQZ4;C9JW69;P18754	C9JRH2;C9J3R0;C9JMJ4;C9JQZ4;C9JW69;P18754	5;5;5;5;5;5	5;5;5;5;5;5	5;5;5;5;5;5	Regulator of chromosome condensation	RCC1	tr|C9JRH2|C9JRH2_HUMAN Regulator of chromosome condensation (Fragment) OS=Homo sapiens OX=9606 GN=RCC1 PE=1 SV=1;tr|C9J3R0|C9J3R0_HUMAN Regulator of chromosome condensation (Fragment) OS=Homo sapiens OX=9606 GN=RCC1 PE=1 SV=9;tr|C9JMJ4|C9JMJ4_HUMAN Regulat	6	5	5	5	5	4	5	4	5	4	31.3	31.3	31.3	24.465	230	230;264;272;283;372;421	0	43.105	31.3	25.7	4777900	4449100	10	DTSVEGSEMVPGK;SGQVYSFGCNDEGALGR;SMVPVQVQLDVPVVK;VPELFANR;VVQVSAGDSHTAALTDDGR	1288;7256;7436;8833;9076	True;True;True;True;True	1364;7726;7915;9380;9633	2372;14027;14028;14415;14416;16990;16991;17410;17411	2744;16378;16379;16844;16845;16846;19814;19815;20293;20294	2744;16379;16846;19815;20293	445;446		110;163		-1;-1;-1;-1;-1;-1
C9JV48;C9JDD7;C9J4Q7;Q9BSE4	C9JV48;C9JDD7;C9J4Q7;Q9BSE4	1;1;1;1	1;1;1;1	1;1;1;1	Homocysteine-responsive endoplasmic reticulum-resident ubiquitin-like domain member 2 protein	HERPUD2	tr|C9JV48|C9JV48_HUMAN Homocysteine-responsive endoplasmic reticulum-resident ubiquitin-like domain member 2 protein (Fragment) OS=Homo sapiens OX=9606 GN=HERPUD2 PE=1 SV=8;tr|C9JDD7|C9JDD7_HUMAN Homocysteine-responsive endoplasmic reticulum-resident ubiqu	4	1	1	1	0	1	0	1	0	1	31.7	31.7	31.7	6.5674	60	60;180;190;406	0.0014881	1.4502	0	31.7	0	0	0	DQSGMEIPVTLIIKAPNQK	1214	TRUE	1287	2243;2244	2597;2598	2598	447	256	6	11	-1;-1;-1;-1
C9J4Z3;P61513;M0R0A1;Q6P4E4;E9PEL3;M0R2L6;G5E9R3;A6NKH3	C9J4Z3;P61513;M0R0A1;Q6P4E4;E9PEL3;M0R2L6;G5E9R3	5;5;4;4;4;4;3;1	5;5;4;4;4;4;3;1	5;5;4;4;4;4;3;1	60S ribosomal protein L37a	RPL37A	tr|C9J4Z3|C9J4Z3_HUMAN 60S ribosomal protein L37a OS=Homo sapiens OX=9606 GN=RPL37A PE=1 SV=1;sp|P61513|RL37A_HUMAN 60S ribosomal protein L37a OS=Homo sapiens OX=9606 GN=RPL37A PE=1 SV=2;tr|M0R0A1|M0R0A1_HUMAN 60S ribosomal protein L37a OS=Homo sapiens OX=	8	5	5	5	4	5	4	5	4	5	69.1	69.1	69.1	7.624	68	68;92;60;72;75;88;58;93	0	32.766	57.4	69.1	64886000	86720000	15	AVGIWHCGSCMK;IEISQHAK;KIEISQHAK;TVAGGAWTYNTTSAVTVK;YTCSFCGK	755;3613;4335;8196;9442	True;True;True;True;True	800;801;3806;4566;8703;10021	1394;1395;1396;1397;1398;6967;6968;8328;8329;8330;8331;15783;15784;15785;18068	1629;1630;1631;1632;1633;8177;8178;9744;9745;9746;9747;18461;18462;18463;21050	1631;8177;9747;18462;21050	448		37		-1;-1;-1;-1;-1;-1;-1;-1
C9J7B7;Q15008	C9J7B7;Q15008	1;1	1;1	1;1	26S proteasome non-ATPase regulatory subunit 6	PSMD6	tr|C9J7B7|C9J7B7_HUMAN 26S proteasome non-ATPase regulatory subunit 6 (Fragment) OS=Homo sapiens OX=9606 GN=PSMD6 PE=1 SV=1;sp|Q15008|PSMD6_HUMAN 26S proteasome non-ATPase regulatory subunit 6 OS=Homo sapiens OX=9606 GN=PSMD6 PE=1 SV=1	2	1	1	1	0	1	0	1	0	1	6.2	6.2	6.2	16.564	144	144;389	0.0028592	1.2699	0	6.2	0	507970	1	FLLSLPEHR	2348	TRUE	2482	4340	5005	5005					-1;-1
E9PFH4;C9J7E5;Q9Y5L0	E9PFH4;C9J7E5;Q9Y5L0	1;1;1	1;1;1	1;1;1	Transportin-3	TNPO3	tr|E9PFH4|E9PFH4_HUMAN Transportin-3 OS=Homo sapiens OX=9606 GN=TNPO3 PE=1 SV=1;tr|C9J7E5|C9J7E5_HUMAN Transportin-3 OS=Homo sapiens OX=9606 GN=TNPO3 PE=1 SV=1;sp|Q9Y5L0|TNPO3_HUMAN Transportin-3 OS=Homo sapiens OX=9606 GN=TNPO3 PE=1 SV=3	3	1	1	1	0	1	0	1	0	1	1.2	1.2	1.2	96.669	857	857;957;923	0.0041609	1.1752	0	1.2	0	0	1	LPETVHTAVR	5335	TRUE	5611	10259	11961	11961					-1;-1;-1
C9J8U3;Q7Z2E3;A0A5F9ZI51;A0A5F9ZGW5;A0A5K1VW64;A0A0A0MRW7	C9J8U3;Q7Z2E3;A0A5F9ZI51;A0A5F9ZGW5;A0A5K1VW64;A0A0A0MRW7	2;2;1;1;1;1	2;2;1;1;1;1	2;2;1;1;1;1	Aprataxin	APTX	tr|C9J8U3|C9J8U3_HUMAN Aprataxin OS=Homo sapiens OX=9606 GN=APTX PE=1 SV=2;sp|Q7Z2E3|APTX_HUMAN Aprataxin OS=Homo sapiens OX=9606 GN=APTX PE=1 SV=2;tr|A0A5F9ZI51|A0A5F9ZI51_HUMAN Aprataxin OS=Homo sapiens OX=9606 GN=APTX PE=1 SV=1;tr|A0A5F9ZGW5|A0A5F9ZGW5_	6	2	2	2	1	1	1	1	1	1	6.3	6.3	6.3	34.813	303	303;356;104;138;270;336	0.00085911	2.216	4	2.3	0	237000	1	EHLELLK;KESLGHWSQGLK	1664;4266	True;True	1759;4494	3116;8188	3617;9577	3617;9577		96		129	-1;-1;-1;-1;-1;-1
C9JA08;Q96D46	C9JA08;Q96D46	3;3	3;3	3;3	60S ribosomal export protein NMD3	NMD3	tr|C9JA08|C9JA08_HUMAN 60S ribosomal export protein NMD3 OS=Homo sapiens OX=9606 GN=NMD3 PE=1 SV=1;sp|Q96D46|NMD3_HUMAN 60S ribosomal export protein NMD3 OS=Homo sapiens OX=9606 GN=NMD3 PE=1 SV=1	2	3	3	3	2	3	2	3	2	3	8.1	8.1	8.1	60.125	529	529;503	0	7.5192	5.9	8.1	165260	814840	6	DSAIPVESDTDDEGAPR;LISQDIHSNTYNYK;STFSVEIVPICK	1232;5021;7600	True;True;True	1305;5281;8082	2278;2279;9629;9630;9631;14691	2639;2640;11218;11219;11220;17179	2639;11218;17179					-1;-1
C9JA28;Q9UNL2	C9JA28;Q9UNL2	1;1	1;1	1;1	Translocon-associated protein subunit gamma	SSR3	tr|C9JA28|C9JA28_HUMAN Signal sequence receptor subunit gamma OS=Homo sapiens OX=9606 GN=SSR3 PE=1 SV=1;sp|Q9UNL2|SSRG_HUMAN Translocon-associated protein subunit gamma OS=Homo sapiens OX=9606 GN=SSR3 PE=1 SV=1	2	1	1	1	0	1	0	1	0	1	8	8	8	20.161	174	174;185	0.0087336	0.78568	0	8	0	7087600	1	QQSEEDLLLQDFSR	6816	TRUE	7257	13164	15359	15359					-1;-1
C9JBY7;Q9Y291	C9JBY7;Q9Y291	1;1	1;1	1;1	28S ribosomal protein S33, mitochondrial	MRPS33	tr|C9JBY7|C9JBY7_HUMAN 28S ribosomal protein S33, mitochondrial OS=Homo sapiens OX=9606 GN=MRPS33 PE=1 SV=1;sp|Q9Y291|RT33_HUMAN 28S ribosomal protein S33, mitochondrial OS=Homo sapiens OX=9606 GN=MRPS33 PE=1 SV=1	2	1	1	1	1	1	1	1	1	1	12.5	12.5	12.5	11.456	96	96;106	0.0082961	0.85041	12.5	12.5	1115000	2005100	2	LFGEVTRPTNSK	4816	TRUE	5066	9245;9246	10782;10783	10782					-1;-1
C9JDB4;Q9H8V3	C9JDB4;Q9H8V3	1;1	1;1	1;1	Protein ECT2	ECT2	tr|C9JDB4|C9JDB4_HUMAN Protein ECT2 (Fragment) OS=Homo sapiens OX=9606 GN=ECT2 PE=1 SV=1;sp|Q9H8V3|ECT2_HUMAN Protein ECT2 OS=Homo sapiens OX=9606 GN=ECT2 PE=1 SV=4	2	1	1	1	0	1	0	1	0	1	6.4	6.4	6.4	22.708	204	204;914	0.0014609	1.3589	0	6.4	0	0	1	VTHLVANCTQGEK	8986	TRUE	9536	17246	20105	20105					-1;-1
H7C0R2;C9JG97;C9JEH3;Q13685	H7C0R2;C9JG97;C9JEH3;Q13685	1;1;1;1	1;1;1;1	1;1;1;1	Angio-associated migratory cell protein	AAMP	tr|H7C0R2|H7C0R2_HUMAN Angio-associated migratory cell protein (Fragment) OS=Homo sapiens OX=9606 GN=AAMP PE=1 SV=1;tr|C9JG97|C9JG97_HUMAN Angio-associated migratory cell protein OS=Homo sapiens OX=9606 GN=AAMP PE=1 SV=1;tr|C9JEH3|C9JEH3_HUMAN Angio-associ	4	1	1	1	0	1	0	1	0	1	6.9	6.9	6.9	19.999	189	189;415;435;434	0.0007874	1.7597	0	6.9	0	1660000	1	DASLVVTTSGDHK	927	TRUE	980	1690	1978	1978					-1;-1;-1;-1
C9JEV9;O95639	C9JEV9;O95639	1;1	1;1	1;1	Cleavage and polyadenylation specificity factor subunit 4	CPSF4	tr|C9JEV9|C9JEV9_HUMAN Cleavage and polyadenylation specificity factor subunit 4 OS=Homo sapiens OX=9606 GN=CPSF4 PE=1 SV=1;sp|O95639|CPSF4_HUMAN Cleavage and polyadenylation specificity factor subunit 4 OS=Homo sapiens OX=9606 GN=CPSF4 PE=1 SV=1	2	1	1	1	1	1	1	1	1	1	5.7	5.7	5.7	23.653	211	211;269	0.0083333	0.87238	5.7	5.7	359280	659050	2	MQEIIASVDHIK	5955	TRUE	6331	11505;11506;11507	13376;13377;13378	13378	449		1		-1;-1
E7EV54;C9JFV4;Q8IZL8	E7EV54;C9JFV4;Q8IZL8	1;1;1	1;1;1	1;1;1	Proline-, glutamic acid- and leucine-rich protein 1	PELP1	tr|E7EV54|E7EV54_HUMAN Proline-, glutamic acid- and leucine-rich protein 1 OS=Homo sapiens OX=9606 GN=PELP1 PE=1 SV=1;tr|C9JFV4|C9JFV4_HUMAN Modulator of non-genomic activity of estrogen receptor OS=Homo sapiens OX=9606 GN=PELP1 PE=1 SV=2;sp|Q8IZL8|PELP1_H	3	1	1	1	1	1	1	1	1	1	1.8	1.8	1.8	96.906	906	906;1180;1130	0.0035236	1.2129	1.8	1.8	49610	0	2	KGDSNANSDVCAAALR	4292	TRUE	4521	8244;8245	9640;9641	9640					-1;-1;-1
C9JG08;Q68DN1	C9JG08;Q68DN1	1;1	1;1	1;1	Uncharacterized protein C2orf16	C2orf16	tr|C9JG08|C9JG08_HUMAN Uncharacterized protein C2orf16 OS=Homo sapiens OX=9606 GN=C2orf16 PE=1 SV=2;sp|Q68DN1|CB016_HUMAN Uncharacterized protein C2orf16 OS=Homo sapiens OX=9606 GN=C2orf16 PE=2 SV=3	2	1	1	1	0	1	0	1	0	1	0.3	0.3	0.3	598.49	5388	5388;1984	1	-2	0	0.3	0	0	0	IWTRGSTSSIIQQYSGTR	4160	TRUE	4381	7974	9339	9339		97;98;99		4386;4388;4389	-1;-1
H7BZ93;C9JG86;H7BXT4;H7C3H4;Q9BYW2	H7BZ93;C9JG86;H7BXT4;H7C3H4;Q9BYW2	1;1;1;1;1	1;1;1;1;1	1;1;1;1;1	Histone-lysine N-methyltransferase SETD2	SETD2	tr|H7BZ93|H7BZ93_HUMAN Histone-lysine N-methyltransferase SETD2 (Fragment) OS=Homo sapiens OX=9606 GN=SETD2 PE=1 SV=1;tr|C9JG86|C9JG86_HUMAN Histone-lysine N-methyltransferase SETD2 (Fragment) OS=Homo sapiens OX=9606 GN=SETD2 PE=1 SV=1;tr|H7BXT4|H7BXT4_HUM	5	1	1	1	1	1	1	1	1	1	1	1	1	145.46	1290	1290;1340;1365;1675;2564	0.0015026	1.5165	1	1	0	0	0	LMSMPVMTVDYSK	5263	TRUE	5535	10123;10124;10125;10126	11805;11806;11807;11808	11806	450;451;452	282	479;481;484	488	-1;-1;-1;-1;-1
C9JG87;Q9NYK5	C9JG87;Q9NYK5	5;5	5;5	5;5	39S ribosomal protein L39, mitochondrial	MRPL39	tr|C9JG87|C9JG87_HUMAN 39S ribosomal protein L39, mitochondrial (Fragment) OS=Homo sapiens OX=9606 GN=MRPL39 PE=1 SV=1;sp|Q9NYK5|RM39_HUMAN 39S ribosomal protein L39, mitochondrial OS=Homo sapiens OX=9606 GN=MRPL39 PE=1 SV=3	2	5	5	5	4	1	4	1	4	1	17.5	17.5	17.5	34.032	297	297;338	0	4.0254	14.1	3.4	520880	0	4	AFKDEYMVNLVR;DAHALIYK;FQGVSLPVHLR;TDPGTVFVMNK;VALEIFQHSK	245;913;2421;7779;8319	True;True;True;True;True	257;966;2559;8268;8834	439;1665;4460;15012;16025	508;1943;5148;17566;18735	508;1943;5148;17566;18735	453		81		-1;-1
C9JP37;C9JTG6;C9JSC4;C9JTB2;C9JHJ4;C9JKI6;Q6PIW4	C9JP37;C9JTG6;C9JSC4;C9JTB2;C9JHJ4;C9JKI6;Q6PIW4	1;1;1;1;1;1;1	1;1;1;1;1;1;1	1;1;1;1;1;1;1	Fidgetin-like protein 1	FIGNL1	tr|C9JP37|C9JP37_HUMAN Fidgetin-like protein 1 (Fragment) OS=Homo sapiens OX=9606 GN=FIGNL1 PE=1 SV=1;tr|C9JTG6|C9JTG6_HUMAN Fidgetin-like protein 1 (Fragment) OS=Homo sapiens OX=9606 GN=FIGNL1 PE=1 SV=1;tr|C9JSC4|C9JSC4_HUMAN Fidgetin-like protein 1 OS=Ho	7	1	1	1	1	1	1	1	1	1	40	40	40	3.9213	35	35;53;67;97;102;125;674	0.0015361	1.6179	40	40	0	0	0	NYFAITSGICTGPK	6458	TRUE	6888	12538;12539;12540;12541	14656;14657;14658;14659	14657		100;257		22;23	-1;-1;-1;-1;-1;-1;-1
C9JIG9;O95747	C9JIG9;O95747	2;2	2;2	2;2	Serine/threonine-protein kinase OSR1	OXSR1	tr|C9JIG9|C9JIG9_HUMAN Non-specific serine/threonine protein kinase OS=Homo sapiens OX=9606 GN=OXSR1 PE=1 SV=1;sp|O95747|OXSR1_HUMAN Serine/threonine-protein kinase OSR1 OS=Homo sapiens OX=9606 GN=OXSR1 PE=1 SV=1	2	2	2	2	2	1	2	1	2	1	4.9	4.9	4.9	51.856	468	468;527	0	3.9327	4.9	1.7	86763	212850	3	IPISLVLR;TAQALSSGSGSQETK	3955;7735	True;True	4169;8222	7611;7612;14919	8917;8918;17443	8917;17443					-1;-1
E9PLH3;C9JIR3;D3DPS3;Q3KQU3	E9PLH3;C9JIR3;D3DPS3;Q3KQU3	1;1;1;1	1;1;1;1	1;1;1;1	MAP7 domain-containing protein 1	MAP7D1;RPRC1	tr|E9PLH3|E9PLH3_HUMAN MAP7 domain-containing protein 1 (Fragment) OS=Homo sapiens OX=9606 GN=MAP7D1 PE=1 SV=1;tr|C9JIR3|C9JIR3_HUMAN MAP7 domain-containing protein 1 (Fragment) OS=Homo sapiens OX=9606 GN=MAP7D1 PE=1 SV=1;tr|D3DPS3|D3DPS3_HUMAN Arginine/pr	4	1	1	1	0	1	0	1	0	1	10	10	10	15.31	140	140;244;840;841	0.0035436	1.2358	0	10	0	0	1	PAPPQEESPSSEAK	6490	TRUE	6922	12601	14728	14728					-1;-1;-1;-1
C9JXA5;P62879;C9JZN1;C9JIS1;A0A6Q8PFE0;Q9HAV0;A0A7I2S2S9;H7C5J5;A0A6Q8PFW8;B1AKQ8;A0A6Q8PFV8;E7EP32;A0A6Q8PG88;E9PCP0;C9JD14;F5H0S8;F5H100;F5H8J8;P16520	C9JXA5;P62879;C9JZN1;C9JIS1;A0A6Q8PFE0;Q9HAV0;A0A7I2S2S9;H7C5J5;A0A6Q8PFW8;B1AKQ8;A0A6Q8PFV8;E7EP32;A0A6Q8PG88	3;3;3;3;2;2;2;2;2;2;2;2;2;1;1;1;1;1;1	1;1;1;1;0;0;0;0;0;0;0;0;0;0;0;0;0;0;0	1;1;1;1;0;0;0;0;0;0;0;0;0;0;0;0;0;0;0	Guanine nucleotide-binding protein G(I)/G(S)/G(T) subunit beta-2;Guanine nucleotide-binding protein subunit beta-4	GNB2;GNB4;GNB1	tr|C9JXA5|C9JXA5_HUMAN Guanine nucleotide-binding protein G(I)/G(S)/G(T) subunit beta-2 (Fragment) OS=Homo sapiens OX=9606 GN=GNB2 PE=1 SV=1;sp|P62879|GBB2_HUMAN Guanine nucleotide-binding protein G(I)/G(S)/G(T) subunit beta-2 OS=Homo sapiens OX=9606 GN=GN	19	3	1	1	3	1	1	0	1	0	16.3	8	8	27.561	251	251;340;152;232;306;340;327;242;245;107;322;296;304;339;79;264;232;232;340	0.0041322	1.1494	16.3	4	414700	0	1	KACGDSTLTQITAGLDPVGR;LIIWDSYTTNK;LLVSASQDGK	4190;5009;5233	True;False;False	4411;5268;5500	8019;9608;10054;10055	9389;11192;11729;11730	9389;11192;11730					-1;-1;-1;-1;-1;-1;-1;-1;-1;-1;-1;-1;-1;-1;-1;-1;-1;-1;-1
C9JJ19;P82930	C9JJ19;P82930	5;5	5;5	5;5	28S ribosomal protein S34, mitochondrial	MRPS34	tr|C9JJ19|C9JJ19_HUMAN 28S ribosomal protein S34, mitochondrial OS=Homo sapiens OX=9606 GN=MRPS34 PE=1 SV=2;sp|P82930|RT34_HUMAN 28S ribosomal protein S34, mitochondrial OS=Homo sapiens OX=9606 GN=MRPS34 PE=1 SV=2	2	5	5	5	4	3	4	3	4	3	28	28	28	26.332	225	225;218	0	10.676	21.8	12.9	2395700	2387300	9	HEEEAFTAFTPAPEDSLASVPYPPLLR;LIAELAR;LLQLLGR;LPLFGLGR;VRPDYTAQNLDHGK	3223;4973;5194;5354;8903	True;True;True;True;True	3393;5230;5460;5630;9451	6202;9543;9993;9994;10289;10290;17106	7293;7294;11119;11661;11662;11663;11992;11993;19952	7293;11119;11661;11993;19952					-1;-1
C9JL85;P58546	C9JL85;P58546	1;1	1;1	1;1	Myotrophin	MTPN	tr|C9JL85|C9JL85_HUMAN Myotrophin OS=Homo sapiens OX=9606 GN=MTPN PE=1 SV=1;sp|P58546|MTPN_HUMAN Myotrophin OS=Homo sapiens OX=9606 GN=MTPN PE=1 SV=2	2	1	1	1	0	1	0	1	0	1	32.7	32.7	32.7	5.7044	52	52;118	0.0083709	0.88989	0	32.7	0	0	1	GPDGLTAFEATDNQAIK	2971	TRUE	3131	5720	6732	6732					-1;-1
H0YMV8;C9JLI6;Q71UM5	H0YMV8;C9JLI6;Q71UM5	2;2;2	1;1;1	1;1;1	40S ribosomal protein S27;40S ribosomal protein S27-like	RPS27L	tr|H0YMV8|H0YMV8_HUMAN 40S ribosomal protein S27 OS=Homo sapiens OX=9606 GN=RPS27L PE=1 SV=1;tr|C9JLI6|C9JLI6_HUMAN 40S ribosomal protein S27 OS=Homo sapiens OX=9606 GN=RPS27L PE=1 SV=1;sp|Q71UM5|RS27L_HUMAN 40S ribosomal protein S27-like OS=Homo sapiens O	3	2	1	1	2	2	1	1	1	1	24	11	11	11.345	100	100;97;84	0.00081433	1.9364	24	24	1226800	3996300	4	DLLHPSLEEEK;LVQSPNSYFMDVK	1125;5683	True;False	1188;5975;5976	2076;2077;2078;2079;10853;10854;10855	2409;2410;2411;2412;12618;12619;12620;12621;12622;12623	2410;12618	454		49		-1;-1;-1
C9JLU1;P52434	C9JLU1;P52434	4;4	4;4	4;4	DNA-directed RNA polymerases I, II, and III subunit RPABC3	POLR2H	tr|C9JLU1|C9JLU1_HUMAN DNA-directed RNA polymerases I, II, and III subunit RPABC3 (Fragment) OS=Homo sapiens OX=9606 GN=POLR2H PE=1 SV=8;sp|P52434|RPAB3_HUMAN DNA-directed RNA polymerases I, II, and III subunit RPABC3 OS=Homo sapiens OX=9606 GN=POLR2H PE=1	2	4	4	4	4	2	4	2	4	2	35.8	35.8	35.8	16.925	148	148;150	0	8.4953	35.8	16.2	5098400	6152800	6	ADQFEYVMYGK;IEGDETSTEAATR;LQGDANNLHGFEVDSR;LSAYVSYGGLLMR	150;3603;5413;5497	True;True;True;True	158;3795;5695;5782	269;270;6938;6939;10385;10528	302;303;8146;8147;12096;12252	303;8147;12096;12252	455;456		92;123		-1;-1
C9JXB8;C9JNW5;P83731	C9JXB8;C9JNW5;P83731	7;7;7	7;7;7	7;7;7	60S ribosomal protein L24	RPL24	tr|C9JXB8|C9JXB8_HUMAN 60S ribosomal protein L24 OS=Homo sapiens OX=9606 GN=RPL24 PE=1 SV=1;tr|C9JNW5|C9JNW5_HUMAN 60S ribosomal protein L24 OS=Homo sapiens OX=9606 GN=RPL24 PE=1 SV=1;sp|P83731|RL24_HUMAN 60S ribosomal protein L24 OS=Homo sapiens OX=9606 G	3	7	7	7	7	7	7	7	7	7	52.1	52.1	52.1	14.369	121	121;150;157	0	14.202	52.1	52.1	116730000	144610000	20	AITGASLADIMAK;CESAFLSK;GQSEEIQK;IYPGHGR;QINWTVLYR;VELCSFSGYK;VFQFLNAK	377;834;3017;4174;6723;8438;8499	True;True;True;True;True;True;True	399;400;884;3179;4395;7162;8957;9023	686;687;688;689;1527;1528;5809;5810;7997;7998;12996;12997;16235;16236;16355;16356	790;791;792;793;794;1782;1783;1784;6843;6844;9366;9367;15164;15165;18984;18985;19120;19121;19122;19123	790;1784;6844;9366;15165;18985;19123	457		91		-1;-1;-1
C9JPQ6;Q9BYB4	C9JPQ6;Q9BYB4	1;1	1;1	1;1	Guanine nucleotide-binding protein subunit beta-like protein 1	GNB1L	tr|C9JPQ6|C9JPQ6_HUMAN Guanine nucleotide-binding protein subunit beta-like protein 1 (Fragment) OS=Homo sapiens OX=9606 GN=GNB1L PE=1 SV=8;sp|Q9BYB4|GNB1L_HUMAN Guanine nucleotide-binding protein subunit beta-like protein 1 OS=Homo sapiens OX=9606 GN=GNB1	2	1	1	1	0	1	0	1	0	1	17.2	17.2	17.2	9.9103	93	93;327	0.00611	1.0699	0	17.2	0	1878700	1	SAVVDSVCLESVGFCR	7078	TRUE	7536	13696	15979	15979					-1;-1
C9JQV0;Q9BRJ6;H7C0T1;H7C2R9	C9JQV0;Q9BRJ6;H7C0T1;H7C2R9	4;4;2;2	4;4;2;2	4;4;2;2	Uncharacterized protein C7orf50	C7orf50	tr|C9JQV0|C9JQV0_HUMAN Uncharacterized protein C7orf50 (Fragment) OS=Homo sapiens OX=9606 GN=C7orf50 PE=1 SV=1;sp|Q9BRJ6|CG050_HUMAN Uncharacterized protein C7orf50 OS=Homo sapiens OX=9606 GN=C7orf50 PE=1 SV=1;tr|H7C0T1|H7C0T1_HUMAN Uncharacterized protein	4	4	4	4	2	3	2	3	2	3	34.9	34.9	34.9	21.883	192	192;194;162;179	0	5.7368	17.7	23.4	1067300	2270900	7	ASAEGPLLGPEAAPSGEGAGSK;EAGLVAQHPPAR;GEAVLRPGLDAEPELSPEEQR;SGAELALDYLCR	614;1408;2641;7215	True;True;True;True	653;1492;2786;7682	1143;2594;5000;5001;13946;13947	1330;2999;3000;5878;5879;16273;16274	1330;2999;5878;16274					-1;-1;-1;-1
C9JRT6;F8WDB6;H3BM14;H3BM74;Q9Y5A7;F8WDL9	C9JRT6;F8WDB6;H3BM14;H3BM74;Q9Y5A7	3;3;3;3;3;1	3;3;3;3;3;1	3;3;3;3;3;1	NEDD8 ultimate buster 1	NUB1	tr|C9JRT6|C9JRT6_HUMAN NEDD8 ultimate buster 1 (Fragment) OS=Homo sapiens OX=9606 GN=NUB1 PE=1 SV=1;tr|F8WDB6|F8WDB6_HUMAN NEDD8 ultimate buster 1 OS=Homo sapiens OX=9606 GN=NUB1 PE=1 SV=1;tr|H3BM14|H3BM14_HUMAN NEDD8 ultimate buster 1 OS=Homo sapiens OX=9	6	3	3	3	0	3	0	3	0	3	11.8	11.8	11.8	29.539	254	254;267;625;639;615;149	0	3.0595	0	11.8	0	343140000	6	GLEILAKR;LECCENEVEK;TLEEQGVAHNVK	2881;4730;7985	True;True;True	3039;4976;8484	5572;5573;9097;15386	6566;6567;6568;6569;10614;17998	6567;10614;17998					-1;-1;-1;-1;-1;-1
C9JRZ6;Q9NX63;A0A286YEX5;F8WAR4	C9JRZ6;Q9NX63;A0A286YEX5;F8WAR4	2;2;1;1	2;2;1;1	2;2;1;1	MICOS complex subunit MIC19	CHCHD3	tr|C9JRZ6|C9JRZ6_HUMAN MICOS complex subunit MIC19 OS=Homo sapiens OX=9606 GN=CHCHD3 PE=1 SV=2;sp|Q9NX63|MIC19_HUMAN MICOS complex subunit MIC19 OS=Homo sapiens OX=9606 GN=CHCHD3 PE=1 SV=1;tr|A0A286YEX5|A0A286YEX5_HUMAN MICOS complex subunit MIC19 (Fragmen	4	2	2	2	0	2	0	2	0	2	9.5	9.5	9.5	26.753	232	232;227;101;241	0.00085324	2.1923	0	9.5	0	730710	2	AAANEQLTR;YESHPVCADLQAK	16;9243	True;True	17;9807	28;17686	35;20600	35;20600					-1;-1;-1;-1
C9JSF2;O75031	C9JSF2;O75031	1;1	1;1	1;1	Heat shock factor 2-binding protein	HSF2BP	tr|C9JSF2|C9JSF2_HUMAN Heat shock factor 2-binding protein (Fragment) OS=Homo sapiens OX=9606 GN=HSF2BP PE=1 SV=8;sp|O75031|HSF2B_HUMAN Heat shock factor 2-binding protein OS=Homo sapiens OX=9606 GN=HSF2BP PE=1 SV=1	2	1	1	1	0	1	0	1	0	1	4	4	4	25.387	226	226;334	0.0014826	1.4377	0	4	0	553730	0	KEQELEQLK	4265	TRUE	4493	8187	9576	9576					-1;-1
C9JU35;Q9NPL8	C9JU35;Q9NPL8	1;1	1;1	1;1	Complex I assembly factor TIMMDC1, mitochondrial	TIMMDC1	tr|C9JU35|C9JU35_HUMAN Complex I assembly factor TIMMDC1, mitochondrial OS=Homo sapiens OX=9606 GN=TIMMDC1 PE=1 SV=1;sp|Q9NPL8|TIDC1_HUMAN Complex I assembly factor TIMMDC1, mitochondrial OS=Homo sapiens OX=9606 GN=TIMMDC1 PE=1 SV=2	2	1	1	1	1	1	1	1	1	1	9.9	9.9	9.9	17.459	151	151;285	0	4.5316	9.9	9.9	243720	474390	2	IESSLQEDEPENDAK	3620	TRUE	3814	6981;6982	8194;8195	8194					-1;-1
C9JUJ0;Q9UFW8	C9JUJ0;Q9UFW8	1;1	1;1	1;1	CGG triplet repeat-binding protein 1	CGGBP1	tr|C9JUJ0|C9JUJ0_HUMAN CGG triplet repeat-binding protein 1 (Fragment) OS=Homo sapiens OX=9606 GN=CGGBP1 PE=1 SV=1;sp|Q9UFW8|CGBP1_HUMAN CGG triplet repeat-binding protein 1 OS=Homo sapiens OX=9606 GN=CGGBP1 PE=1 SV=2	2	1	1	1	1	1	1	1	1	1	13.2	13.2	13.2	11.939	106	106;167	0.0014925	1.4722	13.2	13.2	0	0	2	VTEFGGELHEDGGK	8967	TRUE	9515	17208;17209	20058;20059	20058					-1;-1
C9JVC4;Q15051	C9JVC4;Q15051	1;1	1;1	1;1	IQ calmodulin-binding motif-containing protein 1	IQCB1	tr|C9JVC4|C9JVC4_HUMAN IQ calmodulin-binding motif-containing protein 1 (Fragment) OS=Homo sapiens OX=9606 GN=IQCB1 PE=1 SV=1;sp|Q15051|IQCB1_HUMAN IQ calmodulin-binding motif-containing protein 1 OS=Homo sapiens OX=9606 GN=IQCB1 PE=1 SV=1	2	1	1	1	0	1	0	1	0	1	13.8	13.8	13.8	9.7614	87	87;598	0.0078895	0.96468	0	13.8	0	1029800	1	SPEQNVPVILLK	7463	TRUE	7943	14457	16890	16890					-1;-1
E7ESE2;E9PCW0;C9JW96;P35232;C9JZ20	E7ESE2;E9PCW0;C9JW96;P35232;C9JZ20	4;4;4;4;3	4;4;4;4;3	4;4;4;4;3	Prohibitin	PHB	tr|E7ESE2|E7ESE2_HUMAN Prohibitin (Fragment) OS=Homo sapiens OX=9606 GN=PHB PE=1 SV=2;tr|E9PCW0|E9PCW0_HUMAN Prohibitin (Fragment) OS=Homo sapiens OX=9606 GN=PHB PE=1 SV=2;tr|C9JW96|C9JW96_HUMAN Prohibitin (Fragment) OS=Homo sapiens OX=9606 GN=PHB PE=1 SV=	5	4	4	4	4	2	4	2	4	2	20.3	20.3	20.3	22.398	202	202;216;246;272;218	0	10.742	20.3	10.9	2304700	6536300	6	DLQNVNITLR;EFTEAVEAK;FDAGELITQR;IFTSIGEDYDER	1146;1603;2173;3654	True;True;True;True	1211;1695;2298;3851	2117;2995;4021;4022;7048;7049	2453;3461;4638;4639;8274;8275	2453;3461;4638;8274					-1;-1;-1;-1;-1
C9JX88;P35998	C9JX88;P35998	5;5	5;5	5;5	26S protease regulatory subunit 7	PSMC2	tr|C9JX88|C9JX88_HUMAN 26S proteasome AAA-ATPase subunit RPT1 OS=Homo sapiens OX=9606 GN=PSMC2 PE=1 SV=1;sp|P35998|PRS7_HUMAN 26S proteasome regulatory subunit 7 OS=Homo sapiens OX=9606 GN=PSMC2 PE=1 SV=3	2	5	5	5	2	5	2	5	2	5	14.7	14.7	14.7	48.263	430	430;433	0	15.103	4.7	14.7	498240	1974900	8	FDDGAGGDNEVQR;FVVDLSDQVAPTDIEEGMR;KIEFSLPDLEGR;SVCTEAGMFAIR;TDACFIR	2177;2530;4334;7637;7760	True;True;True;True;True	2303;2672;4565;8120;8247	4028;4029;4791;8327;14756;14972;14973	4645;4646;5630;5631;9743;17254;17517;17518	4645;5630;9743;17254;17517	458;459		138;391		-1;-1
E7ET39;C9JY09;Q8NDZ4	E7ET39;C9JY09;Q8NDZ4	1;1;1	1;1;1	1;1;1	Deleted in autism protein 1	C3orf58	tr|E7ET39|E7ET39_HUMAN Divergent protein kinase domain 2A OS=Homo sapiens OX=9606 GN=DIPK2A PE=1 SV=1;tr|C9JY09|C9JY09_HUMAN Divergent protein kinase domain 2A (Fragment) OS=Homo sapiens OX=9606 GN=DIPK2A PE=1 SV=1;sp|Q8NDZ4|DIK2A_HUMAN Divergent protein k	3	1	1	1	1	0	1	0	1	0	7.8	7.8	7.8	22.157	192	192;213;430	0.0087445	0.78959	7.8	0	472650	0	1	VIIVDAENVLVADKR	8603	TRUE	9135	16571	19354	19354					-1;-1;-1
C9JYB3;O75717	C9JYB3;O75717	1;1	1;1	1;1	WD repeat and HMG-box DNA-binding protein 1	WDHD1	tr|C9JYB3|C9JYB3_HUMAN WD repeat and HMG-box DNA-binding protein 1 (Fragment) OS=Homo sapiens OX=9606 GN=WDHD1 PE=1 SV=1;sp|O75717|WDHD1_HUMAN WD repeat and HMG-box DNA-binding protein 1 OS=Homo sapiens OX=9606 GN=WDHD1 PE=1 SV=1	2	1	1	1	0	1	0	1	0	1	6.5	6.5	6.5	18.234	168	168;1129	1	-2	0	6.5	0	207570	0	IVDVMDSSQQK	4117	TRUE	4336	7899	9259	9259	460		124		-1;-1
C9JYM0;O75817	C9JYM0;O75817	1;1	1;1	1;1	Ribonuclease P protein subunit p20	POP7	tr|C9JYM0|C9JYM0_HUMAN Ribonuclease P (Fragment) OS=Homo sapiens OX=9606 GN=POP7 PE=1 SV=1;sp|O75817|POP7_HUMAN Ribonuclease P protein subunit p20 OS=Homo sapiens OX=9606 GN=POP7 PE=1 SV=2	2	1	1	1	0	1	0	1	0	1	13.9	13.9	13.9	15.324	137	137;140	0	3.2677	0	13.9	0	0	1	GQNACSEIYIHGLGLAINR	3013	TRUE	3175	5802	6836	6836					-1;-1
C9JZ65;H0Y5H9;P48594;P29508	C9JZ65;H0Y5H9;P48594;P29508	1;1;1;1	1;1;1;1	1;1;1;1	Serpin B4;Serpin B3	SERPINB4;SERPINB3	tr|C9JZ65|C9JZ65_HUMAN Serpin B4 (Fragment) OS=Homo sapiens OX=9606 GN=SERPINB4 PE=1 SV=1;tr|H0Y5H9|H0Y5H9_HUMAN Serpin B4 (Fragment) OS=Homo sapiens OX=9606 GN=SERPINB4 PE=1 SV=1;sp|P48594|SPB4_HUMAN Serpin B4 OS=Homo sapiens OX=9606 GN=SERPINB4 PE=1 SV=2	4	1	1	1	1	0	1	0	1	0	5.7	5.7	5.7	24.373	211	211;371;390;390	0.0061686	1.1195	5.7	0	0	0	1	INSWVESQTNEK	3938	TRUE	4151	7587	8890	8890					-1;-1;-1;-1
D3YTB1;F8W727;P62910;D3YTI8	D3YTB1;F8W727;P62910	8;8;8;1	8;8;8;1	8;8;8;1	60S ribosomal protein L32	RPL32	tr|D3YTB1|D3YTB1_HUMAN 60S ribosomal protein L32 (Fragment) OS=Homo sapiens OX=9606 GN=RPL32 PE=1 SV=1;tr|F8W727|F8W727_HUMAN 60S ribosomal protein L32 OS=Homo sapiens OX=9606 GN=RPL32 PE=1 SV=1;sp|P62910|RL32_HUMAN 60S ribosomal protein L32 OS=Homo sapien	4	8	8	8	8	7	8	7	8	7	52.6	52.6	52.6	15.616	133	133;153;135;62	0	22.097	52.6	46.6	57973000	76039000	28	AALRPLVKPK;AAQLAIR;ELEVLLMCNK;FLVHNVK;GQILMPNIGYGSNK;GQILMPNIGYGSNKK;HMLPSGFR;SYCAEIAHNVSSK	69;84;1781;2366;3008;3009;3368;7686	True;True;True;True;True;True;True;True	72;73;89;1879;1880;2500;3169;3170;3171;3544;8172	113;114;115;139;140;3326;3327;3328;3329;4362;4363;5789;5790;5791;5792;5793;5794;5795;5796;5797;6469;14835;14836;14837;14838	133;134;135;161;162;163;164;3855;3856;3857;3858;5029;5030;6823;6824;6825;6826;6827;6828;6829;6830;6831;7594;17348;17349;17350;17351;17352	133;164;3855;5030;6824;6831;7594;17348	503;504		55;90		-1;-1;-1;-1
D6R974;D6R956;P09936	D6R974;D6R956;P09936	1;1;1	1;1;1	1;1;1	Ubiquitin carboxyl-terminal hydrolase;Ubiquitin carboxyl-terminal hydrolase isozyme L1	UCHL1	tr|D6R974|D6R974_HUMAN Ubiquitin carboxyl-terminal hydrolase OS=Homo sapiens OX=9606 GN=UCHL1 PE=1 SV=1;tr|D6R956|D6R956_HUMAN Ubiquitin carboxyl-terminal hydrolase OS=Homo sapiens OX=9606 GN=UCHL1 PE=1 SV=1;sp|P09936|UCHL1_HUMAN Ubiquitin carboxyl-termina	3	1	1	1	1	1	1	1	1	1	11.5	11.5	11.5	17.361	156	156;241;223	0.00083472	2.0623	11.5	11.5	654800	1469700	2	NEAIQAAHDAVAQEGQCR	6089	TRUE	6490	11770;11771	13716;13717	13716					-1;-1;-1
D6R9A6;P26583	D6R9A6;P26583	3;3	2;2	2;2	High mobility group protein B2	HMGB2	tr|D6R9A6|D6R9A6_HUMAN High mobility group protein B2 (Fragment) OS=Homo sapiens OX=9606 GN=HMGB2 PE=1 SV=1;sp|P26583|HMGB2_HUMAN High mobility group protein B2 OS=Homo sapiens OX=9606 GN=HMGB2 PE=1 SV=2	2	3	2	2	3	1	2	0	2	0	30.6	21.6	21.6	15.404	134	134;209	0	5.6634	30.6	9	2761800	0	3	MSSYAFFVQTCR;RPPSAFFLFCSEHRPK;SEHPGLSIGDTAK	5982;6999;7151	False;True;True	6363;6364;7449;7613	11554;11555;11556;11557;13542;13831	13436;13437;13438;13439;15798;15799;16138	13436;15798;16138	505		13		-1;-1
D6R9P3;D6RD18;D6RBZ0;Q99729	D6R9P3;D6RD18;D6RBZ0;Q99729	12;12;12;11	12;12;12;11	12;12;12;11	Heterogeneous nuclear ribonucleoprotein A/B	HNRNPAB	tr|D6R9P3|D6R9P3_HUMAN Heterogeneous nuclear ribonucleoprotein A/B OS=Homo sapiens OX=9606 GN=HNRNPAB PE=1 SV=1;tr|D6RD18|D6RD18_HUMAN Heterogeneous nuclear ribonucleoprotein A/B OS=Homo sapiens OX=9606 GN=HNRNPAB PE=1 SV=1;tr|D6RBZ0|D6RBZ0_HUMAN Heterogen	4	12	12	12	12	11	12	11	12	11	35.7	35.7	35.7	30.302	280	280;283;327;332	0	166.31	35.7	32.1	161540000	146760000	52	DLKDYFTK;EVYQQQQYGSGGR;EYFGEFGEIEAIELPMDPK;GFVFITFK;GFVFITFKEEEPVK;GFVFITFKEEEPVKK;IFVGGLNPEATEEK;MDPNTGR;MFVGGLSWDTSK;MFVGGLSWDTSKK;RGFVFITFKEEEPVK;SRGFGFILFK	1118;2103;2110;2735;2736;2737;3658;5777;5827;5828;6940;7532	True;True;True;True;True;True;True;True;True;True;True;True	1181;2220;2227;2228;2886;2887;2888;3855;6082;6149;6150;6151;6152;7385;8012	2063;2064;3874;3875;3876;3886;3887;3888;3889;3890;5246;5247;5248;5249;5250;5251;5252;5253;5254;5255;5256;5257;7056;7057;11037;11038;11039;11040;11157;11158;11159;11160;11161;11162;11163;11164;11165;11166;11167;11168;11169;13393;13394;14572	2394;2395;2396;2397;4481;4482;4483;4484;4495;4496;4497;4498;4499;6187;6188;6189;6190;6191;6192;6193;6194;6195;6196;6197;6198;8283;8284;8285;8286;8287;8288;12827;12828;12829;12830;12974;12975;12976;12977;12978;12979;12980;12981;12982;12983;12984;12985;12986;12987;15620;15621;17030	2396;4484;4498;6187;6189;6195;8288;12830;12975;12983;15621;17030	506;507		72;187		-1;-1;-1;-1
D6RA57;H0Y9X1;Q96EY4;D6RE67;D6RC31	D6RA57;H0Y9X1;Q96EY4;D6RE67;D6RC31	2;2;2;1;1	2;2;2;1;1	2;2;2;1;1	Translation machinery-associated protein 16	TMA16	tr|D6RA57|D6RA57_HUMAN Translation machinery-associated protein 16 OS=Homo sapiens OX=9606 GN=TMA16 PE=1 SV=1;tr|H0Y9X1|H0Y9X1_HUMAN Translation machinery-associated protein 16 (Fragment) OS=Homo sapiens OX=9606 GN=TMA16 PE=1 SV=1;sp|Q96EY4|TMA16_HUMAN Tra	5	2	2	2	2	1	2	1	2	1	16	16	16	17.155	144	144;242;203;88;101	0	22.563	16	10.4	4718900	2166100	7	DACELIER;FSSELEQIELHNSIR	898;2468	True;True	950;2607	1639;4665;4666;4667	1914;5478;5479;5480;5481;5482;5483	1914;5478					-1;-1;-1;-1;-1
[truncated: 1,289 more rows]
