# Supplementary material for: Mycobacterial Tyrosine Phosphatase PtpB Affects Host Cytokine Expression by Dephosphorylating ERK1/2 and STAT3
Source: Mol Cell Proteomics. 2025 Sep 9;24(10):101067. doi: 10.1016/j.mcpro.2025.101067 (PMC12546780; doi:10.1016/j.mcpro.2025.101067)
Supplement: Table S5 [file mmc5.xlsx]

## Sheet: Sheet1
Table S5. Primers for plasmids construction.
name	Oligonucleotides (5’-3’)
CMV-flag-F	GACCTCCATAGAAGATTCTAGAGCTAGCGATGGATTACAAGGATGACGACGATAAGGAC
CMV-seq-F	GCGTGTACGGTGGGAGGTCTATAT
Flag-PtpA-F	TGACAAGGACTACAAAGATGATGACGATAAAGGATCCGTGTCTGATCCGCTGCACGTCA
Flag-PtpA-R	GAATGTGACGTGCAGCGGATCAGACACGGATCCTTTATCGTCATCATCTTTGTAGTCCT
PtpA-ef1a-R	GGGCACCGGAGCGATCGCAGATCCTTGCGGCCGCGGATCTCAACTCGGTCCGTTCCGCG
Flag-PtpB-F	TGATGACAAGGACTACAAAGATGATGACGATAAAGGATCCGCTGTCCGTGAACTGCCGG
Flag-PtpB-R	CCACGCGCCCGGCAGTTCACGGACAGCGGATCCTTTATCGTCATCATCTTTGTAGTCCT
PtpB-ef1a-R	CGGGCACCGGAGCGATCGCAGATCCTTGCGGCCGCGGATCTCATCCGAGCAGCACCCCG
PBDP-seq-R	GTTCAATTGCCGACCCCTCC
PMV261-seq-F	GACAACTTGAGCCGTCCGT
PMV261-seq-R	TGATGGCCGGACAAACAACA
His-PtpB-R	GATCGTACGCTAGTTAACTACGTCAGTGGTGGTGGTGGTGGTGTCCGAGCAGCACCCCG
PMV261-PtpB-F	TCACTTCGCAATGGCCAAGACAATTGCGGATCCAGCTGCAGATGGCTGTCCGTGAACTG
His-PtpA-R	GATCGTACGCTAGTTAACTACGTCAGTGGTGGTGGTGGTGGTGACTCGGTCCGTTCCGC
PMV261-PtpA-F	CACTTCGCAATGGCCAAGACAATTGCGGATCCAGCTGCAGATGGTGTCTGATCCGCTGC
