# Supplementary material for: Mycobacterial Tyrosine Phosphatase PtpB Affects Host Cytokine Expression by Dephosphorylating ERK1/2 and STAT3
Source: Mol Cell Proteomics. 2025 Sep 9;24(10):101067. doi: 10.1016/j.mcpro.2025.101067 (PMC12546780; doi:10.1016/j.mcpro.2025.101067)
Supplement: Table S6 [file mmc6.xlsx]

## Sheet: Sheet1
Table S6. Primers used for qPCR.
name	Primers (5’-3’)	reference
Mus IL1b-F	GCAACTGTTCCTGAACTCAACT	Science. 2022;378(6616):eabq0132
Mus IL1b-R	ATCTTTTGGGGTCCGTCAACT
Mus IL18-F	GACTCTTGCGTCAACTTCAAGG
Mus IL18-R	CAGGCTGTCTTTTGTCAACGA
Mus Tnf -F	GAACTGGCAGAAGAGGCACT
Mus Tnf -R	CGTGGTGGCCCCTGCCACAAG
Mus IL6-F	TAGTCCTTCCTACCCCAATTTCC
Mus IL6-R	TTGGTCCTTAGCCACTCCTTC
Mus IL12b-F	TGGTTTGCCATCGTTTTGCTG
Mus IL12b-R	ACAGGTGAGGTTCACTGTTTCT
Mus IL10-F	GCTCTTACTGACTGGCATGAG
Mus IL10-R	CGCAGCTCTAGGAGCATGTG
Mus NLRP3-F	TGCCCATACCTTCAGTCTTGT	Acta Pharmacol Sin. 2021;42(12):2016-2032.
Mus NLRP3-R	GCCACAAACСТТССATСTAGC
Mus Actin-F	CTACCTCATGAAGATCCTGACC	This study
Mus Actin-R	CACAGCTTCTCTTTGATGTCAC
